# Supplementary material for: The relationship between DNA methylation, genetic and expression inter-individual variation in untransformed human fibroblasts
Source: Genome Biol. 2014 Feb 20;15(2):R37. doi: 10.1186/gb-2014-15-2-r37 (PMC4053980; doi:10.1186/gb-2014-15-2-r37)
Supplement: Additional file 5 — Proportion of CpG sites determined to have various numbers of modes in the set of individuals in the present study. Independently for each CpG site, we applied the kernel smoothing algorithm in R [44], obtaining a set of 100 bins corresponding to a smoothed distribution of beta values. We then counted the modes, with a mode corresponding to a local maximum in the smoothed distribution having a y-value of at least 1.2 times the average. [file gb-2014-15-2-r37-S5.xlsx]

## Sheet: Sheet1
	Top 25% Variable	Correlated to SNP	Correlated to Expression
Unimodal	0.784165	0.649402	0.626723
Bimodal	0.196879	0.297097	0.315159
Trimodal	0.0184061	0.0483779	0.0569203
No Modes	0.000549885	0.00512237	0.00119832
