# Supplementary material for: The relationship between DNA methylation, genetic and expression inter-individual variation in untransformed human fibroblasts
Source: Genome Biol. 2014 Feb 20;15(2):R37. doi: 10.1186/gb-2014-15-2-r37 (PMC4053980; doi:10.1186/gb-2014-15-2-r37)
Supplement: Additional file 6 — Enrichment/depletion of Gene Ontology terms, obtained using GoStat [42], for highly variable CpG probes (worksheet 1) and genes with expression correlated to DNA methylation. [file gb-2014-15-2-r37-S6.xlsx]

## Sheet: Variable CpG vs Random
GO category	Description	Enrichment factor	P-val
GO:0032501	multicellular_organismal_process	1.14076	0.000115643
GO:0007275	multicellular_organismal_development	1.16963	0.000165512
GO:0048856	anatomical_structure_development	1.17106	0.000414651
GO:0048513	organ_development	1.22769	0.000463377
GO:0048731	system_development	1.18831	0.000463377
GO:0032502	developmental_process	1.12426	0.00102452

## Sheet: mexpCorr
GO category	Description	Enrichment factor	P-val
GO:0043565	sequence-specific_DNA_binding	3.58145	6.59481e-24
GO:0032501	multicellular_organismal_process	2.01344	6.59481e-24
GO:0007275	multicellular_organismal_development	2.14052	6.14256e-22
GO:0003700	transcription_factor_activity	2.49441	8.22678e-16
GO:0032502	developmental_process	1.74713	2.94756e-15
GO:0048731	system_development	1.9779	3.38002e-11
GO:0048856	anatomical_structure_development	1.83792	1.18423e-10
GO:0048513	organ_development	2.03806	8.93964e-09
GO:0004888	transmembrane_receptor_activity	2.39847	4.64822e-07
GO:0004872	receptor_activity	1.96851	5.55521e-06
GO:0009653	anatomical_structure_morphogenesis	1.86548	2.97948e-05
