# Supplementary material for: The relationship between DNA methylation, genetic and expression inter-individual variation in untransformed human fibroblasts
Source: Genome Biol. 2014 Feb 20;15(2):R37. doi: 10.1186/gb-2014-15-2-r37 (PMC4053980; doi:10.1186/gb-2014-15-2-r37)
Supplement: Additional file 8 — Set of aeRegions. [file gb-2014-15-2-r37-S8.txt]

#chr	aeRegionStart	aeRegionEnd
10	100077010	100106601
10	100134369	100165644
10	1003535	1086538
10	101095460	101144286
10	101952519	101953289
10	102223162	102279068
10	104213618	104226635
10	104618863	104661202
10	105332856	105342980
10	105440115	105601668
10	106018147	106054405
10	10879974	11417477
10	109947912	110306067
10	112215703	112293585
10	113160238	113308454
10	114677874	114699258
10	115500098	115532280
10	116181164	116212157
10	116223224	116235947
10	116399903	116595093
10	1172447	1204078
10	117808832	117875250
10	117906124	118025814
10	118417769	118483053
10	119023446	119026999
10	11909252	11954168
10	119187967	119479565
10	122214789	122355150
10	123228042	123347551
10	123675946	123734561
10	123894203	123981764
10	124006904	124033174
10	124169289	124267703
10	12436016	12520639
10	124579239	124634438
10	125426545	125645540
10	125726096	125839415
10	126165029	126184117
10	126185135	126284470
10	126683470	126713557
10	127692383	128183358
10	128544632	128603608
10	128678301	128782917
10	128819224	129138807
10	12908310	12917275
10	129598039	129773923
10	131449130	131492474
10	131493963	131650342
10	131879566	131902181
10	13360242	13360242
10	133768362	133777223
10	133804001	133816424
10	133842679	133992311
10	134632814	134651068
10	134829953	134873576
10	135057278	135203069
10	135229924	135284978
10	13728057	14090701
10	14157445	14255500
10	14587454	14684773
10	15592826	15802122
10	16576021	16621635
10	17044715	17138941
10	17790974	17863581
10	18284827	18288142
10	18473992	18912705
10	18916090	18928375
10	20144432	20629634
10	21818381	21846838
10	24553635	24753471
10	24782834	24855362
10	24863082	24873620
10	25157747	25300473
10	25795269	25875638
10	25896682	25931250
10	26700780	26923365
10	27267174	27394330
10	27726924	27728466
10	27891172	28196291
10	28256173	28326746
10	28792112	28856335
10	29730685	30068273
10	30341002	30544108
10	31139145	31472782
10	3128009	3172686
10	3180265	3187592
10	32008735	32052837
10	32078499	32156007
10	32874049	32999064
10	33662983	33727661
10	3486426	3499300
10	35589263	35687073
10	3847746	3858392
10	38683555	38816852
10	42114131	42182085
10	42225011	42248340
10	42290837	42320986
10	4231572	4272308
10	42940341	42945692
10	43365927	43371825
10	43505459	43530523
10	43661970	43695245
10	44069860	44155224
10	44170656	44201644
10	44385897	44393217
10	44704415	44730977
10	44992435	44996754
10	4653168	4709796
10	4778438	4812210
10	48045999	48056248
10	48191164	48221579
10	4860644	5041532
10	49321355	49537333
10	49920738	49958267
10	49964676	49999752
10	50310278	50411089
10	5091963	5105907
10	5129003	5149453
10	5236584	5310019
10	52918572	53026770
10	546129	621041
10	6012588	6061553
10	61073946	61082683
10	61456971	61461045
10	61465914	61490520
10	6228597	6340192
10	62835678	62842700
10	63121002	63151322
10	63617975	63716360
10	6410551	6485166
10	67006691	67259174
10	69512467	69653133
10	70002072	70129212
10	70311866	70322278
10	71230962	71390906
10	71481818	71538769
10	72098569	72210540
10	72323644	72324606
10	72644677	72769246
10	73142888	73164235
10	73176520	73201075
10	73388746	73440079
10	73447934	73454797
10	73490007	73492861
10	73910543	73938037
10	75054988	75094180
10	7636054	7747282
10	76773194	77699998
10	77754413	78013083
10	7828501	7836687
10	78300503	79069376
10	79678674	79982413
10	80374264	80471488
10	80498251	80523413
10	81650335	81719252
10	82160836	82186377
10	85964216	85965264
10	87348955	87357346
10	88412096	88416110
10	88458301	88482215
10	88818030	88837965
10	89409951	89573772
10	90635321	90817096
10	90820448	90847755
10	90889424	91001661
10	91442796	91451133
10	92916680	92990191
10	94426831	94438736
10	95408454	95449257
10	95956348	96057232
10	96459622	96467844
10	96815322	97039653
10	97061862	97146898
10	97158130	97182535
10	97247024	97260719
10	97738030	97836057
10	99333911	99350523
10	99468071	99485568
1	103094900	103350922
1	10382366	10395787
1	103896521	103930296
1	104417860	104473575
1	107397643	107399511
1	107483527	107830078
1	109536821	109542071
1	109657829	109698626
1	109805098	109825133
1	110001883	110184170
11	100405926	100434397
11	100799645	100957541
11	102067910	102081703
11	102165774	102174092
11	102209686	102392974
11	102734383	103174554
11	10299287	10670008
11	103190022	103537768
1	110401319	110487879
11	104988839	105046953
1	110517291	110544138
11	105303986	105355300
11	106640659	106702193
11	107166562	107213106
11	107870392	107947193
11	108801760	108848374
11	109474410	109548842
11	111601847	111757429
11	112343088	112461751
11	112516082	112577384
11	112587758	112657000
11	112691986	112776038
11	113679045	113769070
11	113788107	113805947
1	111440751	111544284
11	114546173	114784746
1	111758768	111767814
11	11810446	11990200
11	119605807	119610757
11	12064605	12267998
11	121030877	121399235
11	121490935	121742711
1	112182153	112340933
11	122031711	122189807
11	122803298	122996556
11	124360372	124453249
11	124461187	124483925
11	124777434	124795964
11	125078076	125263496
11	12515569	12534758
11	125313174	125442593
11	125475576	125577898
11	125681788	125937586
11	126027188	126375486
11	127843613	127892632
1	112804003	112919423
11	128083367	128144986
11	129769488	129799104
11	129820664	129844522
11	129897918	129922783
11	130233892	130238395
11	130252441	130271971
11	130747314	130947845
11	131033070	131716323
11	131790531	131801414
11	131843355	131904482
1	113192367	113256094
11	131992986	132027753
11	132060374	132316413
11	133272832	133326341
11	134137033	134163310
11	13944468	14253387
1	115384146	115429753
1	1155173	1221519
1	115524228	115681655
1	115852403	115904151
1	116322612	116404686
1	116419976	116451344
1	116472584	116494992
11	16755620	16819233
1	117259898	117345854
1	11731989	11737218
11	17819297	17983964
1	117967496	117970986
1	119214172	119350613
11	19324748	19672508
11	1937144	1960117
1	119493571	119660208
11	1973195	1974912
11	20069225	20124715
11	20342877	20365502
11	204544	234414
11	2053283	2065370
1	12152668	12194090
11	22404786	22489066
11	23004515	23135613
11	2319366	2353571
11	23789099	23862526
11	23943684	24033047
11	24671673	24707418
11	2576206	2672108
11	26175845	26316152
11	26634523	26649318
11	26935696	27211734
11	27327164	27444568
11	2841144	2936374
11	285876	293148
11	29469953	29547822
11	29872528	30004088
11	30383651	30468387
11	3067552	3134712
11	31768791	31775750
11	3203922	3206405
11	33356567	33664018
11	3359053	3554091
11	33669411	33669411
11	34061902	34337651
11	34417048	34449019
11	34671940	34721055
11	34746609	34995277
11	35229844	35503308
11	36355907	36456871
1	13783980	13817155
11	38690791	39134853
1	14017281	14022209
1	14092773	14273937
1	143185899	143815618
1	14379644	14762658
11	44041425	44214378
11	44229098	44248060
11	44586625	44621551
11	44706460	44921948
1	144800611	144975558
1	145114848	145173810
1	145183141	145229489
1	145565505	145603992
1	146268315	146317915
11	47563560	47603156
1	14802010	14989647
1	148928411	148964334
1	149805036	149822365
1	150081029	150094437
1	150111020	150113141
1	150428359	150610517
1	151755347	151873475
1	15205477	15227828
1	15362404	15419412
1	154414182	154448394
1	154688278	154752685
1	154905624	154908161
11	5492991	5628930
1	15508108	15611937
1	155131240	155168905
11	56913014	56950229
11	57047537	57054863
11	57062587	57062587
11	57344931	57367673
1	157413314	157442151
1	157878670	157891923
1	158072355	158118716
11	58381207	58428471
1	159223369	159275473
1	159519691	159541529
11	600277	627622
1	161479257	161544389
1	161772701	161772745
11	6200539	6300440
1	16213047	16220999
11	63090794	63099898
11	63862505	63881963
1	163866770	163866891
1	16397240	16431425
1	164006222	164035932
11	64130817	64183509
11	64982763	65013905
1	165088807	165098569
11	65247332	65298874
1	165954745	166066144
11	6598526	6977263
11	66084249	66086308
11	66582736	66601785
1	166823569	166856612
1	166925504	166964797
11	67555143	67654059
11	67833814	67975885
1	168023013	168027731
11	68261050	68268721
11	68502904	68528331
11	68613614	68681572
1	168621470	168706983
11	68819969	68894987
1	168892491	169133675
1	169193974	169403672
1	169429207	169448465
1	169515238	169524755
1	170309230	170403742
1	170490026	170635590
11	70843273	70938911
1	171043980	171081478
1	171244329	171437241
11	71528370	71544815
1	171642620	171723068
11	72622989	72630144
11	72661678	72705726
1	17266476	17317669
1	173393046	173396827
11	73397813	73694967
11	7361477	7532894
11	73843926	73852880
11	73871144	73880652
1	17389110	17396597
11	73894353	73921015
11	74075773	74101161
1	174131479	174179348
11	74193118	74337581
1	174568423	174802190
11	74649205	74739826
1	175075991	175079813
11	7555967	7593650
11	75573397	75600717
1	176171797	176203159
1	176216654	176272848
11	7632961	7632961
11	7643172	7942015
1	176777120	176918995
11	77487104	77494175
11	77529583	77558746
11	77603940	77961010
1	177694193	177787045
11	78042161	78208368
11	78214656	78453203
11	78467501	78485098
11	78494917	78603685
11	78730903	78826661
11	794715	832627
1	182186814	182204927
11	82612033	82666814
1	183011887	183215312
1	183974187	184429699
1	184773512	184814575
11	85080588	85243512
1	185115809	185222405
1	185240824	185258391
1	185679728	185713903
11	85801115	86156675
11	8589127	8651406
11	86192720	86401870
11	86624672	86683872
11	87294488	87341770
11	87476432	87520884
11	87646776	87800237
11	88650694	88864366
11	89525932	89594569
1	189903597	189904856
11	9050062	9109039
11	91598124	91657063
11	91752375	91797069
11	92241830	92268953
11	92649821	92663030
11	92849120	92909749
11	93417356	93490696
11	93554604	93654138
11	94517738	94604579
1	194920947	194941540
1	194950936	194962365
11	95457552	95511342
1	196134285	196177269
1	196326651	196368272
1	196723703	196761096
1	198409904	198413026
1	198496069	198719121
1	199374719	199389439
1	199701363	199742350
1	200565708	200731383
1	200777918	200777918
1	201272194	201314244
1	201403606	201422703
1	201576375	201586439
1	202109147	202123522
1	202455140	202578986
1	202703263	202728673
1	202828967	202858797
1	203147961	203258393
1	203742262	203770782
1	204045854	204142772
1	204710596	204827097
1	205567834	205606333
1	206122289	206135202
1	206262604	206480656
1	207847748	207866853
1	20788288	20806870
1	208065285	208067856
1	208202429	208405020
1	208828912	209367165
1	20896742	20908165
12	100839877	100926795
12	101313982	101320652
12	101509514	101578966
12	102660446	102766074
12	10272195	10353783
12	103263160	103650163
12	10409973	10428536
12	104115699	104588636
12	104623577	104660460
1	210507751	210524037
12	105090433	105111855
12	105847045	105870013
12	10623473	10628656
1	2107015	2247587
12	107201443	107255735
12	107504665	107560488
12	1076722	1157102
12	108031269	108188708
12	10852441	11667499
1	210867509	210905339
12	108712348	108763562
12	110691278	110739324
12	111833232	111841825
12	111864391	111906252
12	112713277	112735439
12	113291771	113353155
12	115779693	115813464
12	116990958	117029587
12	117339788	117362239
12	118499974	118572025
12	118674262	118713175
12	119573133	119584265
12	120088859	120099666
12	120131818	120165919
12	120849966	120919525
12	12130761	12205869
12	122015385	122027033
12	123224307	123236843
12	123340746	123381457
12	123827546	123965239
12	124635809	124693362
12	124705478	124712267
12	12531076	12579448
12	125805014	125822368
12	126187474	126212918
12	12741093	13067577
12	128304549	128388004
12	128454511	128580808
12	128677632	128746988
12	128809124	128947045
12	129197490	129215994
12	129808829	129854907
12	130003990	130208181
12	130663869	130681620
12	130868277	130905910
12	131136027	131209821
12	131528424	131532533
1	213206874	213516040
12	13420335	13445381
12	13450806	13469006
12	134604	158410
1	213914167	213915264
12	1421785	1659125
12	14776905	14811129
12	16391118	16903585
1	216586938	216682074
1	217455365	217710847
1	219002431	219033907
1	219046617	219120168
12	1919710	1930841
1	219950994	219978640
1	220035402	220300912
12	20412921	20733308
1	221709269	221721684
12	21849105	21999568
12	22331582	22378575
1	22281114	22366564
1	222834378	222853782
1	222886915	222889105
1	222934668	222977385
1	223210285	223214433
1	224814720	224878854
12	24855650	24995965
12	26099741	26169711
1	226458431	226473340
12	26465953	26479533
1	2264998	2279181
1	226517491	226591631
1	226610423	226623411
1	226807966	226940672
12	27568772	27719875
12	2811124	2836359
1	228903325	228912600
1	228970891	229079976
1	22912496	23119982
1	229215921	229240527
12	29314727	29830895
1	229412809	229422705
1	229834513	229875008
1	229896918	230243925
1	230599357	230827739
12	3063288	3276125
12	30787547	30868622
12	30997917	31049786
12	31066497	31152226
1	231308629	231422152
1	231581557	231586016
12	31686475	31695128
1	231816478	231883274
1	233253939	233257306
1	234698887	234719964
1	235177249	235204383
12	3586646	3785216
1	236610651	236711914
1	23704427	23720629
12	37342160	37589129
1	238137567	238144292
1	238321451	238840289
1	238967960	239214958
1	239242378	239337182
1	239385891	239584601
1	239647906	239662716
1	239806417	239839044
12	40919018	40972456
12	40998323	41268315
12	4229392	4286346
1	24319703	24337700
1	243312025	243370532
1	243378785	244653464
1	244837332	244879086
12	44861275	44961140
1	244998447	245020936
12	45151404	45650457
1	245351847	245414594
1	24556703	24670970
12	45757304	45919348
12	4605231	4615574
12	4621527	4628157
12	46405316	46426200
12	46549231	46574513
12	46878606	46886787
12	47010051	47022570
1	247087307	247093448
12	4789171	4791950
12	48547092	48590194
12	48856877	48961020
1	24888005	24916698
12	50031957	50177619
12	50570541	50571353
1	25086390	25158738
12	50912623	50988948
12	5140076	5170292
12	51583587	51633017
12	52353010	52358702
12	52664603	52867881
12	5271711	5322714
12	5346658	5512373
12	54364231	54477859
12	543776	643717
12	55633072	55663776
12	56130316	56151588
12	56263307	56266216
12	56290189	56313053
12	56614767	56649511
12	58459673	58492903
12	60745593	60806774
12	60820693	60862397
12	61384263	61400095
12	6162722	6177827
12	6182576	6216739
12	62240035	62347652
12	66007018	66099524
12	66381587	66412963
12	67055377	67129458
12	67533750	67612814
12	6799774	6799898
12	68477157	68500427
12	68757397	68957690
12	69054948	69115203
12	69199463	69298785
12	70118834	70280349
12	70914842	70959090
12	70989821	71086045
12	71157229	71171821
12	71333904	71348863
12	7157242	7200466
12	733413	746549
12	73998929	74110250
12	74161180	74189473
12	75934979	75985330
12	76240677	76463020
12	76489990	76804871
12	76856374	77129566
12	77344077	77363288
12	77788028	78099680
12	78135505	78319050
12	79424032	79460213
12	79779751	79853803
12	79994653	80188677
1	28076240	28113579
12	8160264	8182473
12	81606242	82056343
12	8212315	8496483
12	83776019	83818638
1	28392748	28435127
12	87217094	87412346
12	8892984	8903788
12	9120424	9159852
12	91391460	91434304
12	91492588	91548717
12	9178429	9236540
12	92042249	92200005
12	92207846	92314060
12	92385732	92386877
12	92451877	92507685
12	92738243	92838660
12	92950928	92952239
12	93064806	93259284
12	93486581	93500215
12	93886698	93915516
12	93984911	94202518
12	94576014	94705996
12	94784123	94795559
12	94917392	94930854
12	95252358	95341553
12	9629337	9744461
1	2973823	3051515
12	9867423	10061994
12	99662691	100048109
13	100054564	100114379
13	100504194	100534325
13	100564175	100833316
13	100913915	101257602
13	102327285	102341736
13	105937791	106028135
13	106608206	106663983
13	106701196	107329268
13	108615052	108757611
13	109579088	109963391
13	110313909	110325330
13	112825131	112849738
13	112865761	112878460
13	112978854	113061932
13	113102144	113134433
13	113474161	113764762
1	31658750	31681711
13	18045562	18139342
13	19075593	19106232
13	19608976	19632420
1	3199783	3223491
13	20057110	20114850
1	32019683	32053991
13	20625038	20630175
13	20770188	20900188
13	21087650	21177516
13	21516416	21690974
13	22635920	22894197
13	22942943	22963424
13	22978230	23013563
13	23043162	23155247
13	23451861	23783133
13	24081724	24082140
13	25492668	25497725
13	25659382	25684308
13	26921777	26949352
13	26978449	27092806
1	3273388	3279589
13	29005157	29009750
13	29122861	29167511
13	30297506	30310128
13	30670353	30695006
13	30803641	30804141
13	31056849	31140471
13	31321045	31772234
1	33223219	33240863
13	33321487	33404746
13	34909882	35144436
13	35171871	35174123
13	35238767	35604004
1	33537859	33561471
13	35690650	35703834
13	35746187	35762549
13	37007185	37342482
1	33744412	34061522
13	37446930	37529471
13	38691979	38699283
13	39127724	39248912
13	40594985	40699620
13	40927826	40947695
1	34102484	34400536
13	42207550	42292456
13	42359229	42464509
13	42495706	42581020
13	42682718	43370235
13	44875629	44889985
13	45525440	45553450
13	45806399	45844158
13	46027608	46109880
13	46307035	46368825
13	47350462	47403494
13	49131693	49158168
1	34987811	35042482
13	50339349	50463391
13	51389194	51422489
13	51816330	51887864
13	51896698	52095239
1	3528361	3533353
1	36630732	36695546
13	66672507	66702233
1	3671541	3674181
13	73147828	73603200
13	75002671	75105566
13	75329997	75380231
1	37690907	37711681
1	38220202	38228693
13	82382471	82392421
13	82479429	82530005
13	83667558	83865654
13	85265011	85270264
13	88482263	88595904
13	90225219	90307068
1	39265049	39328230
13	92711237	92896234
13	92996612	93248799
13	93281734	93387165
13	93508232	93859493
13	94465681	94677411
13	94680323	94751518
13	96282831	96288219
13	97569539	97898548
1	39761599	39785469
13	98240359	98538118
1	39861403	39868640
1	40058983	40116762
1	40278511	40297453
14	100367268	100608884
14	101740330	101820830
14	102660525	102673865
14	103076446	103091021
14	103236747	103272057
14	104436201	104463578
14	104593246	104609888
14	104695738	104717224
1	41475529	41616880
1	41744454	41893957
14	19852005	19865555
14	19965486	19973618
14	20007428	20017108
1	42012304	42034725
14	20377664	20510303
1	42070911	42132857
14	22149570	22165386
14	22312820	22375503
14	22546301	22573861
14	23014345	23089967
14	23479932	23559075
14	23849434	23879255
14	23879523	23880738
14	24037660	24062459
14	24317775	24321826
14	24345394	24393928
14	24409289	24583966
14	29115729	29477105
14	30416824	30429610
1	43162771	43233148
14	32034049	32380039
14	32464913	32646064
14	32922758	33025960
14	33099609	33170872
14	33216683	33346235
14	34165696	34246481
1	43628997	43636082
14	37743042	37752444
14	37781365	37799664
14	38521009	38565161
14	40506786	40744653
14	41123651	41252114
1	44289776	44351351
1	44938970	45001167
14	49567794	49577007
14	49894704	49937222
14	50099463	50194277
14	50407987	50498301
14	50511695	50557855
14	50864166	50904609
14	50968416	50983926
14	51108156	51190014
14	51345403	51346907
14	51400974	51505860
14	51532903	51608840
14	51802473	51826994
14	51848225	51863026
14	52862629	53126732
14	55047146	55115164
14	55212885	55219904
14	55653844	55841723
1	45726620	45737353
14	58860566	58992073
14	60090952	60180380
14	60815170	60851734
1	4621653	4714260
14	62740656	62828943
1	46287529	46370860
14	63004705	63089400
1	46436836	46477693
14	64475475	64516110
14	64879039	65319985
1	46580184	46583117
14	66999253	67018252
14	67028853	67045575
14	67099139	67116028
14	68049682	68234711
14	68341537	68401406
14	68729412	68930740
14	69950782	70117507
14	70659756	70786676
14	70835663	71067347
14	71110278	71280509
14	72146348	72442847
14	72463631	72533232
14	72786527	72823182
14	73064488	73097870
14	73322746	73361782
1	4735235	4751163
14	74041127	74143387
14	74457936	74458827
14	75639236	75646247
14	75762596	75809316
14	75858502	75874532
14	75886938	75891927
14	76496278	76510732
14	76839659	76863945
14	77436720	77449921
14	79737332	79751137
14	80027676	80098349
14	80538707	80712806
14	80785742	80902761
1	48454824	48531045
14	85062024	85187767
14	87477670	87484036
14	88045592	88088461
14	88158019	88323674
14	88712343	89152018
14	89459751	89460701
14	92029925	92271752
14	93256125	93272332
14	93487174	93487899
14	93566197	93578299
14	94128215	94128963
14	94297710	94304862
14	94718022	94729995
14	94980761	95073634
14	95578530	95636764
14	95740892	95808226
14	97462135	97513859
14	98702743	98809961
14	99075250	99254776
14	99906106	99912652
15	100084745	100159527
15	20635884	20667673
15	21360814	21423150
1	52179460	52204400
15	22751396	22933834
15	23458783	23657326
15	24770270	24775871
15	26163963	26805134
1	52845915	52859482
15	28904695	28982313
15	30843508	31154888
15	32458416	32680396
1	53267998	53357413
15	33335760	33422157
15	34661360	34898388
1	53480541	53565239
15	34949010	35208248
15	36914232	37355673
15	37389672	37444938
1	53744498	53973250
15	38430671	38459249
15	38580148	38636700
15	39022224	39028859
15	39371291	39411516
15	39920188	39977361
15	40408327	40427287
15	40574436	40614115
1	54127796	54197792
15	42807404	42846682
15	43172918	43173208
15	43192755	43252060
15	43312686	43358678
15	43690071	43778072
1	54452646	54474978
15	45793870	45855279
15	46307224	46406111
15	47423330	47597771
1	54782501	54920135
15	47880927	47980362
15	48059752	48088941
15	48429964	48451807
15	48746616	48771802
15	49294800	49304889
15	49422190	49560649
15	49995622	50054170
1	55071727	55088910
1	55278235	55310973
15	53286734	53481265
15	53546980	53585891
15	53681850	53698960
15	53902817	54004085
15	54814371	54877571
1	55530395	55561939
15	55628028	55629833
15	55831228	55854665
15	56033278	56040143
15	56205187	56410817
15	56490361	56648255
15	58404007	58420968
15	58431449	58466396
15	58835222	59065020
15	59081387	59251183
15	60880310	60966349
15	61200424	61256899
15	61388432	61493278
15	61955393	62122857
15	62394525	62435239
1	56274815	56298522
1	56308614	56424018
15	63461230	63501799
15	63849281	63851475
15	64422723	64506335
15	64654601	64669981
15	65000285	65098470
15	65143828	65279355
1	56522954	56821549
15	65460622	65596422
15	65632984	65902028
15	66353811	66510766
15	66615540	66813101
15	67022978	67115280
15	67144748	67174829
15	67375383	67377197
15	67383123	67441090
15	67442006	67475060
15	68076204	68126308
15	68659664	68725499
15	68767370	68834724
15	69308404	69422250
15	69491374	69635366
15	69675927	69889150
15	71343855	71385660
15	71815338	71825826
1	57234924	57524349
15	72430087	72450318
15	73021309	73099240
15	74253634	74290350
15	74427485	74460771
15	75102029	75242969
1	57545901	57662032
15	75971280	76021692
15	76660174	76681951
15	76830425	76932853
15	77893590	77974787
15	78530729	78678381
15	78841197	79025100
15	79365194	79397957
15	79825463	80081464
15	80174982	80198106
15	80327229	80360380
15	81080610	81165792
15	83324973	83419845
1	58573984	58785854
15	86973743	87065921
15	87105400	87254866
1	58813680	58893238
15	88401053	88444608
15	89370158	89374453
1	58950401	59010958
15	90450370	90516575
15	90737173	90816325
15	90957863	90997089
15	91388106	91415131
15	92577934	92620773
1	59262391	59332100
15	92685528	92825764
15	93394727	93475006
15	93590806	93599948
15	94352863	94389944
15	94444187	94732980
15	97307458	97319104
15	97495668	97590793
15	98144590	98276957
15	98905572	98925912
15	99239196	99347117
15	99410306	99513145
15	99653213	99662447
1	60330184	60370502
16	10377735	10530805
16	10882812	10942460
16	11338409	11393547
16	11531746	11587324
16	11948012	12594418
16	12612066	12615445
16	12653352	12687941
16	12708927	12793162
16	15728364	15762985
16	16005880	16036752
16	16076109	16178910
16	17113319	17132716
16	17149954	17371291
16	1791827	1830057
16	1834913	1834962
16	19018540	19064364
16	21035675	21061968
16	2400424	2428694
1	62436456	62459692
16	24745998	24797290
16	24950778	25046777
16	253203	315901
16	27258188	27275473
16	2753097	2770390
16	28950951	29502984
16	2924497	2941036
16	31312003	31318686
16	31624855	31629786
16	3353750	3476445
1	63646770	63970566
16	3920446	3948231
1	64086086	64170884
16	4153293	4182094
1	64229661	64374433
1	64802042	64937543
16	48080956	48114983
16	4872930	4923795
16	49730178	49910419
16	5033596	5050272
16	52663472	52726394
16	53443403	53513935
16	53626862	53629484
16	53744492	53774633
1	65384616	65420695
16	54374858	54402110
16	54929962	54960032
1	65506580	65596146
16	55564854	55675017
16	57094125	57103798
16	57482839	57484730
16	60243782	60245202
1	66025577	66422122
16	63009555	63353684
16	63528980	63767492
16	64452865	64462524
16	64587418	64722000
1	66487172	66611321
1	66667673	66734781
16	67396764	67414942
1	66765201	67033654
16	67760958	67773912
16	68555589	68665824
16	69569030	69733896
16	722398	723174
16	73259755	73281208
16	74131385	74132022
16	75420309	75555965
16	76134916	76159940
1	67627190	67634108
16	76314772	76334254
16	76461290	76499058
16	76540989	76557909
16	76569060	76570887
16	76849354	76898358
16	76978276	77618744
16	77794068	77810494
16	78140299	78203490
16	79645030	79777524
16	80061978	80304859
16	80526937	80536626
1	68072140	68072385
16	80722684	80728951
16	81219769	81615158
16	81623165	82393257
16	82521351	82540572
16	82590852	82593826
1	68279982	68432793
16	82885995	82928331
16	83021969	83105501
16	83138032	83144977
16	83152950	83208028
16	83411502	83510646
16	83532844	83549815
16	83699162	83715115
16	83734879	83926076
16	837567	976641
16	83957068	84138217
16	84288500	84332418
16	85056466	85109283
16	85111562	85138392
16	85160208	85287194
16	85826381	85918016
16	86312039	86341091
16	86419508	86465902
16	86505516	86513613
16	86707612	86711727
16	8714816	8765293
16	87235989	87267489
16	87291062	87386103
16	8773320	8790389
16	88096716	88190573
16	88374488	88448458
16	9743646	9763295
1	70653305	70682653
17	10161112	10165009
17	10461425	10518971
17	10647966	10659721
1	71083743	71276035
17	12802895	12814952
1	713170	751010
17	13185172	13195750
17	13311185	13441329
17	13615921	13862151
17	1403257	1487306
17	14157449	14189892
17	14194043	14285183
17	14311726	14370472
17	1541109	1560975
17	15788166	15844327
17	1598447	1604649
17	16071921	16187825
17	16254339	16330223
17	17263655	17279261
17	17528246	17568866
17	1785102	1913002
17	17971249	17997997
17	18172522	18205989
17	18618022	18774983
17	19387608	19469233
17	19496317	19577311
17	20157520	20232987
17	24450537	24496369
17	257873	369801
1	72584492	72669242
17	2817655	2852848
17	2878330	2889096
17	30703729	30798378
17	3126187	3393635
17	32039697	32083996
17	34475999	34556724
17	3544767	3565047
17	35871630	35906370
17	3775451	3815487
17	38748821	38819966
17	39316917	39337538
17	39734246	39749020
17	40222969	40269607
17	40662546	40675553
17	40825939	41087656
17	41329294	41369064
17	41395527	41461242
17	41707908	42092850
17	42384293	42428736
17	42684681	42845518
17	43374600	43400620
17	43976390	44139038
1	74399946	74420996
17	44432647	44499531
17	45484433	45617774
17	45671611	45709230
17	45952113	45965731
17	46023719	46048154
17	46067704	46124328
17	4659581	4772572
1	74930706	74990008
17	50340981	50397871
17	51088	174121
17	52715584	52781864
17	52840465	53118652
1	75358976	75399916
17	53738743	53786548
17	54126095	54164301
17	56624039	56747608
17	57222011	57230111
17	58913655	58927493
17	59875697	60029616
1	76028201	76047766
17	61812941	62164996
17	6287736	6347455
17	62995767	63063992
17	632502	854979
17	63620627	63779286
17	64019838	64254734
17	64373771	64462281
17	64482540	64539855
17	64659545	64798318
17	6498311	6514688
17	65004689	65055749
17	6599693	6634219
17	6735892	6843467
17	67546558	67548153
17	67974002	68102117
17	68169864	68243028
17	68275327	68439421
17	68573529	68576994
17	68844258	68873429
17	68942722	69013081
17	70606819	70614006
1	77107907	77417394
17	71097953	71139134
17	71988773	71995696
17	72302741	72331906
17	72411700	72453265
17	72606566	72638607
17	74442364	74455566
17	74533828	74585161
1	77521252	77820216
17	75636840	75694264
17	75790449	75808426
17	76055462	76059543
17	76473705	76510383
17	76626942	76683485
17	76817060	76876404
17	77219955	77233304
17	77280791	77291079
17	77655987	77678922
17	7788680	7795555
17	78470842	78492796
17	78519504	78599918
1	78730138	78775846
17	8855418	9120574
1	79119986	79154597
1	79368310	79527773
17	9743309	10044830
18	10441695	10481281
18	10516187	10594362
18	10689710	10699971
18	10753007	10759837
18	10831164	10860325
18	1141948	1394799
18	11863358	11901143
18	11973073	12034082
18	12047117	12065501
18	12269553	12273759
18	13048318	13051541
18	13430642	13541181
18	13816391	13819080
18	14195995	14331954
18	14375836	14582500
18	14911927	14968677
18	17131012	17361089
18	18019737	18043485
18	18741704	18791660
18	19028316	19139126
18	19145025	19173572
18	19911155	20215533
18	20339152	20341121
1	82043612	82234218
18	20601322	20807650
18	20875338	21182871
18	23777488	24022620
18	2498671	2538128
18	27491858	27509259
18	28169259	28286383
18	2836499	2916402
1	828418	863421
18	296724	487729
18	3056944	3268475
18	30877342	30978322
18	31990259	32264921
18	32345673	32432188
18	32460438	32663605
1	83402403	83464971
18	35116186	35220258
18	35462967	35585296
18	37296957	37336230
1	83755840	83835022
18	39615853	39618173
18	39718529	39742062
18	40501269	40881354
18	41002363	41065907
18	41558180	41572230
18	41573058	41586030
18	41659068	41802195
18	42767069	42795913
18	42819405	42839953
18	44454966	44488065
18	49351611	49522182
18	49673555	49921278
18	51162112	51234589
1	85166736	85175585
18	51791777	51847008
1	85254288	85285986
18	5369249	5543097
18	53866668	54121476
18	54284145	54398956
1	85510983	85690689
18	55172529	55540119
18	55639556	55653381
18	57408576	57424085
18	57623326	57715033
18	57862057	58004831
18	58336658	58376174
18	58441519	58464582
18	58529074	58804479
18	59173614	59210334
18	5945083	5950449
18	595312	652247
18	59593890	59616518
18	59649376	59722179
1	85967585	86225825
18	59733731	59733847
18	59771017	59838554
18	6019122	6052906
18	63022319	63164871
18	63474374	63553846
18	63843275	64057052
18	64620235	65062093
1	86510286	86611973
18	65217529	65716559
18	66111405	66201794
18	67145138	67158258
18	6722846	6905639
18	684678	712118
18	6941060	6975270
18	6987818	7023037
18	70073499	70111116
18	71017735	71132541
18	71267785	71275384
18	71300015	71323131
18	72190474	72337990
18	72373513	72472144
18	72819745	73008380
1	87372285	87374059
18	75239056	75391014
18	7547909	8400522
18	75914383	75945747
18	75969024	76116152
18	8669822	8806268
18	8940504	8983424
1	89494450	89497810
1	89767657	89774673
18	9790733	9834729
1	89854812	89906606
1	90000237	90006845
19	11531122	11550911
19	12377150	12546157
19	13144539	13477060
19	16860897	16868740
1	91715795	91807891
19	17560249	17576183
19	17807054	17809732
19	18082647	18101127
19	18229810	18268643
19	19234689	19246411
1	91946848	91957261
19	19538010	19599554
19	19656560	19724284
19	20339535	20398673
19	20581096	20596353
19	21076060	21097400
19	21176093	21195028
19	21394726	21543849
19	21683880	21747976
19	21913298	21962391
19	2199882	2209223
19	22029469	22077003
1	922320	975763
19	23070843	23129668
19	231299	252900
19	2360865	2367377
19	23978493	24138372
19	2463606	2465732
19	2971691	2985077
19	32913314	32990026
19	34066325	34153511
19	35415652	35843574
1	93588988	93668389
19	362849	368281
19	36303463	36334296
19	370407	458450
19	38024792	38073860
19	39769975	39861380
19	40834027	40851208
19	4137395	4162256
19	42145959	42248513
19	42680565	42793147
19	42830727	42874955
19	43416470	43436573
19	43496058	43519800
19	43531572	43545499
19	4417107	4422839
19	44193390	44207779
19	45132864	45288047
19	45801296	45822777
19	46028635	46118264
1	94755398	94780506
19	47900757	48590859
1	94856424	94875738
19	48671279	48750981
19	48991138	49013689
1	94900051	95082360
19	49677413	49695107
19	50367713	50410905
1	95102960	95149626
19	51507137	51611743
19	51663203	51690076
19	52025044	52100007
19	52479427	52515711
19	52573346	52615940
19	53243221	53350107
19	53833344	53922191
19	53991345	54036333
19	54071138	54080466
19	54255936	54298261
19	54504215	54570008
19	54895365	54940313
19	55127559	55132371
19	55985344	56012392
19	561847	606608
19	56878329	56947008
19	57003307	57005825
19	57577949	57587697
19	57646319	57705611
19	57810841	57874110
19	58124866	58232924
19	58294765	58359616
19	58394320	58446548
19	58541258	58586874
19	58699831	58790809
19	59151696	59182770
19	5927760	6081661
19	59401089	59432532
19	60241198	60293927
19	60675666	60744582
19	60781031	60789231
19	61523320	61556465
19	61641779	61679851
19	61798213	61813256
19	62014567	62036725
19	62655515	62703233
19	63109238	63190357
19	63239261	63251597
19	63262861	63301269
19	6530789	6542146
19	6891379	6893494
1	97521968	97655521
19	8177721	8237010
19	9114139	9160576
19	9292907	9341797
19	939261	957925
19	9825946	9974626
20	10204252	10228083
20	10566574	10628221
20	1211891	1294162
20	13153338	13259983
20	1348227	1364737
20	14616243	14728319
20	14858258	14990599
20	1489301	1507259
20	16200981	16503386
20	1697990	1868578
20	17189520	17413213
20	17728506	17822608
20	18344448	18359665
20	19724148	19902601
20	200165	337456
20	24491008	24584401
20	24927442	24991111
20	25938002	26033338
20	2715620	2728151
20	2972280	2998393
20	29912842	29921400
20	32308910	32314036
20	33232184	33252704
20	33481566	33530404
20	35967693	36005342
20	3597140	3610142
20	3618061	3623498
20	36194616	36217013
20	36272711	36324098
20	36468632	36482373
20	3671091	3685495
20	4133944	4175524
20	41527888	41628216
20	41974953	42145447
20	42158000	42257615
20	42663545	42824600
20	4268585	4397910
20	43488976	43510267
20	44433365	44575240
20	44620155	44694448
20	44782124	44798622
20	44811568	44813703
20	44957321	45026617
20	45054866	45260522
20	45691984	45841601
20	46087381	46134632
20	46674765	46695956
20	4707039	4748521
20	47467238	47521278
20	47552837	47655340
20	4780555	4874855
20	48304686	48349818
20	48362378	48368185
20	49499055	49608942
20	50011910	50168588
20	51005209	51548300
20	51568107	51629964
20	51986187	52043850
20	52070162	52087760
20	52202758	52225609
20	52543246	52704031
20	5415063	5435848
20	54419681	54469954
20	54775356	54888066
20	55658139	55722808
20	56460056	56670460
20	56827815	56855022
20	56876089	56912334
20	5726905	5749710
20	57589240	57985520
20	58072347	58081082
20	58169152	58412905
20	59260509	59446996
20	59513826	59674547
20	59753400	59858431
20	59934917	59957806
20	60174788	60218904
20	60327865	60342711
20	60394760	60414550
20	61047092	61071276
20	61843400	61880157
20	6699316	6722420
20	764394	785800
20	798420	801435
20	8078943	8813567
20	860626	1046486
20	8994815	9433967
2	10011893	10059753
2	100806028	101132354
2	10112518	10147362
2	101369557	101426229
2	102089449	102148865
2	102203017	102206790
2	102320324	102380734
2	10361482	10493875
2	10660604	10664680
2	106786443	106789827
2	1069320	1218030
2	108278062	108293528
2	109368484	109390585
2	109408726	109415619
2	111647892	112036252
2	112512379	112522468
2	112608293	112731076
2	113034710	113120133
2	113678542	113776498
2	113796035	114123413
21	14121682	14297378
2	114164100	114482206
21	14346239	14439974
2	11457940	11505979
21	15185311	15247441
21	15252765	15310309
21	16364888	16938048
2	118222815	118231401
2	118382879	118449301
2	118544280	118592152
2	119233147	119337886
2	119701203	119774432
2	119907381	119933523
2	121208022	121419246
21	21293037	21465993
21	21824685	21833902
2	122378577	122948999
21	24722038	24822617
21	25671029	25686042
21	25944893	26019329
21	26138228	26467875
21	26700318	26868973
2	127129605	127177944
21	27218006	27574885
2	127658268	127665668
2	127678963	127693588
21	28027362	28518720
2	128104407	128151352
21	28554377	28867804
2	128663975	128788244
2	12901889	12902580
21	29375963	29526960
21	29596265	29972688
2	130395280	130404762
21	31414363	31418581
2	131581534	131593943
21	32166204	32309829
21	32331803	32357343
21	32639748	32828615
21	33066456	33114415
2	133153642	134030848
21	33525711	33560729
21	34225830	34282161
2	134483343	134494873
2	134597300	134656309
2	134745328	134847296
2	134880229	134884211
21	35040142	35342745
21	36093520	36157643
21	36228872	36340908
21	36366843	36428636
21	36723266	36827329
21	37039178	37278707
2	13708699	13736515
21	37892123	38213813
2	138444077	138489164
21	38451807	38595169
21	38618089	38629318
21	38793305	38867719
21	39305356	39316976
21	39454223	39468587
21	39608197	39615360
21	39694306	39738209
21	39794258	39809055
21	39892054	39964569
21	41436380	41447127
21	41464857	41575519
21	41653381	41758599
21	42032119	42068706
21	42148965	42173423
21	42302503	42318361
21	42843944	42874133
21	43109691	43136153
21	43310211	43388415
2	143459482	143475927
21	43573569	43576002
21	43601123	43605784
21	44470684	44472074
21	44703065	44726748
21	44752483	44758628
21	45153345	45471506
21	45478846	45530049
21	45540110	45574146
21	45652682	45757080
21	45892172	46204244
21	46302293	46325689
21	46372775	46495733
21	46539724	46549130
2	14697280	14727285
2	149608198	149780195
2	149897178	150044637
2	152306061	152350481
2	152484454	152664051
2	152901944	153161487
2	155012215	155017144
2	15647034	15652870
2	159533883	159803332
2	160363949	160374182
2	160489172	160625743
2	162551914	162636711
2	164173023	164300133
2	165300636	165408125
2	165893486	165909471
2	16592891	16604923
2	166314046	166459974
2	166553365	166694600
2	166869844	166876339
2	169115447	169338729
2	171338877	171424705
2	172294813	172365942
2	173040203	173096240
2	173649260	173825957
2	175754901	175759749
2	176169514	176354613
2	176664756	176762657
2	177073845	177387090
2	1772816	1788229
2	177848133	177880164
2	178196274	178202016
2	178246136	178340725
2	179069815	179239938
2	17963400	17985679
2	182031910	182147764
2	182689509	183006405
2	183059470	183086558
2	183465806	183475379
2	186005319	186234824
2	186359626	186387955
2	187582053	188016885
2	188035008	188039766
2	188864524	189006561
2	18965853	19161475
2	190923739	190944146
2	191009613	191382184
2	191575577	191838465
2	192313872	192351267
2	19511565	19568565
2	19577085	19592612
2	196227522	196275157
2	196477009	196501497
2	196769397	196904972
2	196941944	197165486
2	198362286	198509952
2	19937341	20007853
2	201159251	201270798
2	201836008	201859991
2	201950380	202123814
2	202380774	202471832
2	205869678	205891935
2	20620381	20629208
2	206255790	206370588
2	20640769	20686045
2	206851557	206892034
2	207039068	207127144
2	207145452	207192617
2	207400985	207524865
2	207763968	207823423
2	207928436	207989106
2	211096017	211128370
2	211949970	211956079
2	212567122	212579837
2	213369905	213726708
2	215383529	215441660
22	15452483	15558586
2	215539988	215542921
22	15899579	15985824
2	215944957	216044195
22	15998142	16059312
2	216152945	216414224
22	16730514	16824693
2	216813940	216951557
22	17337129	17361563
22	17442353	17488548
22	17651831	17689389
2	217857545	217992455
22	18119022	18217275
2	218225964	218372224
22	18308884	18357647
2	218791563	218830335
22	19573253	19576902
2	219657428	219737144
22	19686566	19717967
22	21169096	21191994
22	21769530	21797080
22	21820335	21836759
22	21942498	22006895
2	221991009	222147212
22	22253425	22363466
22	22447525	22451378
22	22534158	22644258
2	222768195	222872762
22	22914970	22917303
22	22941717	23011579
2	223630015	223731540
22	23919256	23921883
22	24186231	24281739
22	25240295	25316826
22	25390641	25725937
2	225407816	225499323
22	25811022	25837715
22	25860934	25879141
22	25938087	25950201
22	26004832	26015669
22	26738444	26838216
22	26849110	26948454
2	227570535	227605220
2	227848704	227966532
2	228036162	228037302
22	28164766	28169168
2	228189560	228198007
2	228564110	228591965
2	228975	233504
22	29214427	29221250
22	29318433	29586713
2	229588143	229843416
22	29594281	29640946
2	230570822	230593725
22	31216477	31242277
22	31475685	31477526
22	31534334	31589104
2	231770595	231972217
22	31967087	32288689
2	232034661	232086837
2	232131961	232189462
22	32305998	32330928
22	32396384	32645423
2	233129071	233136519
2	233206913	233238814
22	34278239	34279567
2	234430820	234441490
22	34854819	34885740
22	34894975	34927827
22	34978039	35044581
2	235015475	235067395
2	235378752	235460267
22	35646334	35664899
22	35951215	35967599
22	36094199	36152169
22	36295826	36315673
2	236442364	236492108
22	36535840	36548647
22	36803652	36822829
2	236905282	236912809
22	36992342	37049908
2	23712954	23753312
2	237142253	237154643
22	37383834	37410024
22	37502008	37565778
2	237573371	237753794
22	37630882	37650774
2	237783186	237968645
2	238060610	238131095
2	238147903	238187483
22	38189115	38217632
2	238195170	238332050
2	238714279	238726366
2	238798063	238809281
2	239032035	239052666
2	239077911	239132169
2	239210948	239219623
2	239299823	239401110
2	239412851	239624389
22	40507762	40526413
22	40721122	40758614
22	41010744	41111015
2	241016057	241111129
2	241194074	241220457
22	41380483	41446251
2	241578294	241685470
2	24161279	24194816
22	41844830	41864738
2	242139331	242361543
22	42463119	42528385
2	242567819	242575231
22	42648417	42690330
22	42721699	42901313
22	42942383	43055458
22	43133627	43139648
22	43208906	43270537
22	43559857	43560209
22	43569414	43586261
22	43622435	43637899
22	43897704	44013880
22	44193823	44445549
22	45025652	45041758
22	45103952	45165472
22	45365751	45441994
22	45687911	45781015
22	47198687	47229943
22	47251315	47552216
22	48897762	48955220
22	49350919	49383500
22	49485619	49518363
2	26361691	26455766
2	29101398	29111697
2	30311065	30385426
2	30429402	30444278
2	30477520	30491978
2	30971562	31042740
2	31308169	31371973
2	31391435	31415916
2	31444263	31482534
2	31601711	31640141
2	32300117	32330496
2	33213630	33480461
2	33554914	33654403
2	3463450	3574897
2	3606258	3643217
2	36777544	36892866
2	37711618	37761639
2	37851992	37918098
2	37994392	38288745
2	40178350	40527812
2	40802672	40805171
2	42012369	42016576
2	42851118	43083413
2	43142314	43175246
2	43756570	43834135
2	44636611	44673380
2	45255904	45286267
2	45834930	45862589
2	45942951	46060359
2	46146949	46254108
2	46377438	46470686
2	46590298	46622706
2	46709301	46762075
2	46902957	46939616
2	47394036	47424343
2	48429279	48441245
2	48663571	48813536
2	48850627	48868304
2	54064688	54194602
2	54808328	54893930
2	55148874	55311073
2	55839546	56003906
2	56242250	56471370
2	56795172	56983394
2	60532730	60622482
2	61218259	61258512
2	62581609	62743282
2	62789958	63134194
2	64935871	64942795
2	65064330	65108939
2	65517854	65706733
2	66505248	66666396
2	669179	678744
2	68476418	68484764
2	69581656	69630234
2	6965460	7127336
2	70213629	70222427
2	70529215	70534458
2	70734020	70759623
2	70818704	70834961
2	70980233	71071621
2	72442508	72455896
2	73691259	73724081
2	73973127	73999131
2	74198844	74224120
2	74290229	74334110
2	74742942	75273222
2	75447619	75527226
2	75561433	75641904
2	85866396	85905108
2	85929535	85974995
2	86256448	86261896
2	87225987	87364379
2	88242104	88273173
2	98341009	98395127
2	98603871	98625359
2	99224102	99318518
2	99518797	100090077
[truncated: 1,328 more rows]
