# Supplementary material for: The relationship between DNA methylation, genetic and expression inter-individual variation in untransformed human fibroblasts
Source: Genome Biol. 2014 Feb 20;15(2):R37. doi: 10.1186/gb-2014-15-2-r37 (PMC4053980; doi:10.1186/gb-2014-15-2-r37)
Supplement: Additional file 9 — Significant mQTL-CpG probe pairs. [file gb-2014-15-2-r37-S9.txt]

#chr	meqtl	cpg	spearmanRho	pval
10	826115	825615	-0.703638315227426	1.78982e-10
10	826147	825615	-0.703638315227426	1.78982e-10
10	826211	825615	-0.703638315227426	1.78982e-10
10	826457	825615	-0.659655942387906	5.51e-09
10	859901	825615	-0.688971195744421	5.9992e-10
10	860109	825615	-0.688971195744421	5.9992e-10
10	864116	825615	-0.688971195744421	5.9992e-10
10	865287	825615	-0.688971195744421	5.9992e-10
10	868359	825615	-0.688971195744421	5.9992e-10
10	868895	825615	-0.688971195744421	5.9992e-10
10	872843	825615	-0.688971195744421	5.9992e-10
10	875585	825615	-0.688971195744421	5.9992e-10
10	876259	825615	-0.688971195744421	5.9992e-10
10	876402	825615	-0.688971195744421	5.9992e-10
10	877382	825615	-0.688971195744421	5.9992e-10
10	878073	825615	-0.688971195744421	5.9992e-10
10	881702	825615	-0.688971195744421	5.9992e-10
10	884838	825615	-0.688971195744421	5.9992e-10
10	889224	825615	-0.688971195744421	5.9992e-10
10	890209	825615	-0.688971195744421	5.9992e-10
10	891244	825615	-0.688971195744421	5.9992e-10
10	893261	825615	-0.688971195744421	5.9992e-10
10	894245	825615	-0.688971195744421	5.9992e-10
10	897262	825615	-0.688971195744421	5.9992e-10
10	898387	825615	-0.688971195744421	5.9992e-10
10	900983	825615	-0.688971195744421	5.9992e-10
10	901291	825615	-0.688971195744421	5.9992e-10
10	908910	825615	-0.688971195744421	5.9992e-10
10	909362	825615	-0.688971195744421	5.9992e-10
10	909796	825615	-0.688971195744421	5.9992e-10
10	912482	825615	-0.688971195744421	5.9992e-10
10	912861	825615	-0.63917161745372	2.2572e-08
10	913617	825615	-0.688971195744421	5.9992e-10
10	917357	825615	-0.688971195744421	5.9992e-10
10	917666	825615	-0.688971195744421	5.9992e-10
10	917933	825615	-0.688971195744421	5.9992e-10
10	919133	825615	-0.688971195744421	5.9992e-10
10	921176	825615	-0.688971195744421	5.9992e-10
10	925601	825615	-0.688971195744421	5.9992e-10
10	926526	825615	-0.688971195744421	5.9992e-10
10	926873	825615	-0.688971195744421	5.9992e-10
10	926931	825615	-0.688971195744421	5.9992e-10
10	927047	825615	-0.688971195744421	5.9992e-10
10	927064	825615	-0.650840064831171	1.02422e-08
10	941262	825615	-0.688971195744421	5.9992e-10
10	942816	825615	-0.688971195744421	5.9992e-10
10	943273	825615	-0.688971195744421	5.9992e-10
10	946046	825615	-0.696732770472701	3.1916e-10
10	947211	825615	-0.696732770472701	3.1916e-10
10	947246	825615	-0.696732770472701	3.1916e-10
10	949111	825615	-0.696732770472701	3.1916e-10
10	949306	825615	-0.696732770472701	3.1916e-10
10	952978	825615	-0.696732770472701	3.1916e-10
10	953681	825615	-0.696732770472701	3.1916e-10
10	954306	825615	-0.696732770472701	3.1916e-10
10	954685	825615	-0.696732770472701	3.1916e-10
10	957295	825615	-0.696732770472701	3.1916e-10
10	959377	825615	-0.696732770472701	3.1916e-10
10	960524	825615	-0.696732770472701	3.1916e-10
10	964870	825615	-0.696732770472701	3.1916e-10
10	965961	825615	-0.696732770472701	3.1916e-10
10	966416	825615	-0.696732770472701	3.1916e-10
10	971015	825615	-0.696732770472701	3.1916e-10
10	973498	825615	-0.696732770472701	3.1916e-10
10	973747	825615	-0.696732770472701	3.1916e-10
10	1064887	825615	0.637605376867817	2.5034e-08
10	1065777	825615	0.637605376867817	2.5034e-08
10	1068782	825615	0.637605376867817	2.5034e-08
10	1073617	825615	0.59442610727858	3.509e-07
10	1357514	1357612	-0.59891619161842	2.715e-07
10	1366105	1357612	-0.562573196448907	1.94636e-06
10	1368936	1357612	-0.638924997654539	2.2944e-08
10	1370734	1357612	-0.602661638623199	2.1854e-07
10	1371763	1357612	-0.638924997654539	2.2944e-08
10	1499658	1434586	0.545761176452462	4.4836e-06
10	1426628	1443818	0.741778523321714	5.3062e-12
10	1426858	1443818	0.741778523321714	5.3062e-12
10	1433016	1443818	0.687838353640412	6.5674e-10
10	1434316	1443818	0.715310102453857	6.4796e-11
10	1434523	1443818	0.741778523321714	5.3062e-12
10	1434699	1443818	0.741778523321714	5.3062e-12
10	1437105	1443818	0.728979180510868	1.84558e-11
10	1441102	1443818	0.741778523321714	5.3062e-12
10	1443822	1443818	0.741778523321714	5.3062e-12
10	1444803	1443818	0.741778523321714	5.3062e-12
10	1445766	1443818	0.59963822650282	2.6042e-07
10	1501786	1499792	-0.567539781043821	1.50768e-06
10	1502458	1499792	-0.562347618557318	1.96886e-06
10	1495700	1501024	-0.568729020079361	1.41736e-06
10	1498955	1501024	-0.68520117277851	8.0944e-10
10	1501786	1501024	-0.700333229377357	2.3656e-10
10	1502458	1501024	-0.699276533833216	2.584e-10
10	1502546	1501024	-0.727372896842479	2.1474e-11
10	3358595	3362937	0.552238452261126	3.2684e-06
10	3363977	3362937	0.552238452261126	3.2684e-06
10	3365666	3362937	0.552238452261126	3.2684e-06
10	3475229	3558949	0.599774095824363	2.584e-07
10	3475920	3558949	0.599774095824363	2.584e-07
10	3477425	3558949	0.599774095824363	2.584e-07
10	3478484	3558949	0.626452646066234	5.1466e-08
10	3478513	3558949	0.599774095824363	2.584e-07
10	3478883	3558949	0.626452646066234	5.1466e-08
10	3480398	3558949	0.599774095824363	2.584e-07
10	3480932	3558949	0.635146485216169	2.9418e-08
10	3482476	3558949	0.626452646066234	5.1466e-08
10	3482570	3558949	0.599774095824363	2.584e-07
10	3483666	3558949	0.635146485216169	2.9418e-08
10	3483718	3558949	0.66161002856596	4.7892e-09
10	3484097	3558949	0.635146485216169	2.9418e-08
10	3495030	3558949	0.665912412505367	3.5044e-09
10	3496218	3558949	0.612996125937483	1.18328e-07
10	3499300	3558949	0.612996125937483	1.18328e-07
10	3509828	3558949	0.597659093531532	2.9182e-07
10	3512302	3558949	0.69564612298165	3.4906e-10
10	3513779	3558949	-0.60836356403	1.56204e-07
10	3514502	3558949	-0.721353975088904	3.7528e-11
10	3514823	3558949	-0.614463932545768	1.08262e-07
10	3514893	3558949	-0.712191002938895	8.5426e-11
10	3515645	3558949	-0.576991564366854	9.1656e-07
10	3516686	3558949	-0.611414952112773	1.30158e-07
10	3518222	3558949	-0.60431353984741	1.98408e-07
10	3518928	3558949	-0.694072154157085	3.9714e-10
10	3519033	3558949	-0.60431353984741	1.98408e-07
10	3519103	3558949	-0.694072154157085	3.9714e-10
10	3519625	3558949	-0.615608581385594	1.00976e-07
10	3520108	3558949	-0.694072154157085	3.9714e-10
10	3521426	3558949	-0.615608581385594	1.00976e-07
10	3521982	3558949	-0.611414952112773	1.30158e-07
10	3523684	3558949	-0.722776062767739	3.2934e-11
10	3525233	3558949	-0.663518627165256	4.1722e-09
10	3528655	3558949	-0.67216380325054	2.2056e-09
10	3528749	3558949	0.622685637431956	6.5232e-08
10	3528794	3558949	0.565236940360225	1.69808e-06
10	3529690	3558949	0.565236940360225	1.69808e-06
10	3530748	3558949	-0.842804680775334	0
10	3535431	3558949	0.565236940360225	1.69808e-06
10	3535917	3558949	-0.742371367872279	4.9998e-12
10	3541484	3558949	0.565236940360225	1.69808e-06
10	3547410	3558949	-0.787860613568975	3.0198e-14
10	3548705	3558949	-0.831019535183067	1.11022e-16
10	3548799	3558949	0.565236940360225	1.69808e-06
10	3550515	3558949	0.570828107057227	1.2702e-06
10	3550644	3558949	-0.851935932012496	0
10	3553318	3558949	0.57691572769087	9.2028e-07
10	3555039	3558949	-0.696557794715079	3.238e-10
10	3555283	3558949	-0.852878949433131	0
10	3559417	3558949	-0.852878949433131	0
10	3561175	3558949	0.57691572769087	9.2028e-07
10	3562073	3558949	0.57691572769087	9.2028e-07
10	3563644	3558949	-0.852878949433131	0
10	3564757	3558949	0.57691572769087	9.2028e-07
10	3565417	3558949	0.550129649998903	3.6254e-06
10	3565664	3558949	0.57691572769087	9.2028e-07
10	3566394	3558949	-0.685196915945584	8.0972e-10
10	3567178	3558949	0.570828107057227	1.2702e-06
10	3571221	3558949	-0.832843528041919	0
10	3572161	3558949	0.570828107057227	1.2702e-06
10	3573378	3558949	-0.685196915945584	8.0972e-10
10	3574566	3558949	-0.725305392114478	2.6056e-11
10	3574829	3558949	0.57691572769087	9.2028e-07
10	3575733	3558949	0.570828107057227	1.2702e-06
10	3576532	3558949	0.570828107057227	1.2702e-06
10	3576581	3558949	0.570828107057227	1.2702e-06
10	3580269	3558949	0.570828107057227	1.2702e-06
10	3580948	3558949	-0.685196915945584	8.0972e-10
10	3581922	3558949	-0.685196915945584	8.0972e-10
10	3582082	3558949	-0.725305392114478	2.6056e-11
10	3582654	3558949	-0.685196915945584	8.0972e-10
10	3584187	3558949	-0.685196915945584	8.0972e-10
10	3585235	3558949	-0.725305392114478	2.6056e-11
10	3586526	3558949	-0.865798011717398	1.11022e-16
10	3587542	3558949	0.570828107057227	1.2702e-06
10	3594374	3558949	-0.682957607760367	9.6536e-10
10	3599194	3558949	-0.682957607760367	9.6536e-10
10	3601415	3558949	0.567722104159143	1.49348e-06
10	3605477	3558949	0.567722104159143	1.49348e-06
10	3609272	3558949	-0.711739563110604	8.8886e-11
10	3612867	3558949	0.569560828865489	1.35722e-06
10	3615494	3558949	-0.711739563110604	8.8886e-11
10	3616557	3558949	-0.572954767066195	1.1358e-06
10	3618517	3558949	-0.572954767066195	1.1358e-06
10	3619849	3558949	-0.570629962659651	1.28346e-06
10	3619908	3558949	-0.591815200681005	4.0662e-07
10	3635633	3558949	-0.591155033230783	4.2196e-07
10	3652558	3558949	-0.591155033230783	4.2196e-07
10	3659970	3558949	-0.591155033230783	4.2196e-07
10	3673584	3558949	-0.554246969043732	2.9592e-06
10	3673786	3558949	-0.612124295775532	1.2472e-07
10	3674016	3558949	-0.554246969043732	2.9592e-06
10	3674328	3558949	-0.554246969043732	2.9592e-06
10	3674990	3558949	-0.554246969043732	2.9592e-06
10	3677678	3558949	-0.554246969043732	2.9592e-06
10	3678393	3558949	-0.554246969043732	2.9592e-06
10	3680408	3558949	-0.601259752293412	2.371e-07
10	3687104	3558949	-0.554246969043732	2.9592e-06
10	3553175	3617796	0.562059446731004	1.99798e-06
10	3562053	3617796	0.562059446731004	1.99798e-06
10	3567760	3617796	0.562059446731004	1.99798e-06
10	3570801	3617796	0.562059446731004	1.99798e-06
10	3572170	3617796	0.562059446731004	1.99798e-06
10	3576090	3617796	0.562059446731004	1.99798e-06
10	3577761	3617796	0.562059446731004	1.99798e-06
10	3580239	3617796	0.562059446731004	1.99798e-06
10	3580278	3617796	0.562059446731004	1.99798e-06
10	3584552	3617796	0.562059446731004	1.99798e-06
10	3553175	3617893	0.554239489211268	2.9604e-06
10	3562053	3617893	0.554239489211268	2.9604e-06
10	3567760	3617893	0.554239489211268	2.9604e-06
10	3570801	3617893	0.554239489211268	2.9604e-06
10	3572170	3617893	0.554239489211268	2.9604e-06
10	3576090	3617893	0.554239489211268	2.9604e-06
10	3577761	3617893	0.554239489211268	2.9604e-06
10	3580239	3617893	0.554239489211268	2.9604e-06
10	3580278	3617893	0.554239489211268	2.9604e-06
10	3584552	3617893	0.554239489211268	2.9604e-06
10	3617637	3617893	0.578971795709205	8.2416e-07
10	3624314	3617893	0.582179795252907	6.928e-07
10	3658898	3617893	0.586326736275358	5.5198e-07
10	3666325	3617893	0.578971795709205	8.2416e-07
10	5414325	5444459	0.58433749822885	6.1578e-07
10	5414341	5444459	0.578799051700585	8.3186e-07
10	5421453	5444459	0.725537430920414	2.55e-11
10	5422213	5444459	0.621515470454585	7.0172e-08
10	5422441	5444459	0.725537430920414	2.55e-11
10	5422565	5444459	0.725537430920414	2.55e-11
10	5424267	5444459	0.725537430920414	2.55e-11
10	5424452	5444459	0.803427251610685	3.9968e-15
10	5424876	5444459	0.677954206425455	1.422e-09
10	5425181	5444459	0.803427251610685	3.9968e-15
10	5425918	5444459	0.725537430920414	2.55e-11
10	5426260	5444459	0.803427251610685	3.9968e-15
10	5426487	5444459	0.803427251610685	3.9968e-15
10	5426800	5444459	0.755385229522861	1.29852e-12
10	5427365	5444459	0.803427251610685	3.9968e-15
10	5429485	5444459	0.814974077058655	7.7716e-16
10	5429836	5444459	0.735179169802247	1.01808e-11
10	5431571	5444459	0.735179169802247	1.01808e-11
10	5431823	5444459	0.814974077058655	7.7716e-16
10	5431950	5444459	0.735179169802247	1.01808e-11
10	5431973	5444459	0.735179169802247	1.01808e-11
10	5433741	5444459	0.814974077058655	7.7716e-16
10	5435336	5444459	0.814974077058655	7.7716e-16
10	5435958	5444459	0.735179169802247	1.01808e-11
10	5436794	5444459	0.793095572050156	1.54322e-14
10	5436965	5444459	0.718150766457974	5.0214e-11
10	5437152	5444459	0.793095572050156	1.54322e-14
10	5442506	5444459	0.793095572050156	1.54322e-14
10	5446008	5444459	0.790331397052746	2.2094e-14
10	5446069	5444459	0.790331397052746	2.2094e-14
10	5446840	5444459	0.790331397052746	2.2094e-14
10	5449596	5444459	0.790331397052746	2.2094e-14
10	5454706	5444459	0.747234332732223	3.0502e-12
10	5455594	5444459	0.790331397052746	2.2094e-14
10	5465291	5444459	0.790331397052746	2.2094e-14
10	5466619	5444459	0.677990692100553	1.41802e-09
10	5467131	5444459	0.677990692100553	1.41802e-09
10	5469804	5444459	0.633511768626392	3.2724e-08
10	5471570	5444459	0.770242420388881	2.5046e-13
10	5478085	5444459	0.770242420388881	2.5046e-13
10	5478580	5444459	0.770242420388881	2.5046e-13
10	5479424	5444459	0.770242420388881	2.5046e-13
10	5480932	5444459	0.770242420388881	2.5046e-13
10	5485157	5444459	0.770242420388881	2.5046e-13
10	5485786	5444459	0.770242420388881	2.5046e-13
10	5486697	5444459	0.677990692100553	1.41802e-09
10	5488248	5444459	0.677990692100553	1.41802e-09
10	5489173	5444459	0.677990692100553	1.41802e-09
10	5492997	5444459	0.677990692100553	1.41802e-09
10	5495007	5444459	0.770242420388881	2.5046e-13
10	5495165	5444459	0.770242420388881	2.5046e-13
10	5495293	5444459	0.770242420388881	2.5046e-13
10	5496020	5444459	0.770242420388881	2.5046e-13
10	5496626	5444459	0.770242420388881	2.5046e-13
10	5497613	5444459	0.720137232760117	4.1938e-11
10	5499387	5444459	0.622669900123899	6.5298e-08
10	5500991	5444459	0.720137232760117	4.1938e-11
10	5501869	5444459	0.616612291029157	9.4972e-08
10	5509005	5444459	0.701163618889376	2.2062e-10
10	5510943	5444459	0.701163618889376	2.2062e-10
10	5512332	5444459	0.684850050849679	8.3216e-10
10	5514502	5444459	0.602411848201564	2.2174e-07
10	5622060	5698255	0.570487214969957	1.29308e-06
10	5687084	5698255	0.612840194604235	1.19448e-07
10	5690199	5698255	0.612840194604235	1.19448e-07
10	5694173	5698255	0.542112244390076	5.3424e-06
10	5707230	5698255	0.592470939327398	3.9188e-07
10	5711107	5698255	0.571345983188797	1.23616e-06
10	5711219	5698255	0.571345983188797	1.23616e-06
10	5711814	5698255	0.571345983188797	1.23616e-06
10	5712586	5698255	0.571345983188797	1.23616e-06
10	5712726	5698255	0.571345983188797	1.23616e-06
10	5720695	5698255	0.560851279349241	2.1246e-06
10	5721044	5698255	0.571345983188797	1.23616e-06
10	5722861	5698255	0.571345983188797	1.23616e-06
10	5691584	5711113	-0.559864398203046	2.2334e-06
10	5692243	5711113	-0.559864398203046	2.2334e-06
10	5692283	5711113	-0.559864398203046	2.2334e-06
10	5707230	5711113	-0.569567408994634	1.35676e-06
10	5718037	5711113	-0.554346105536507	2.9446e-06
10	5718064	5711113	-0.554346105536507	2.9446e-06
10	5979834	5926117	0.60631557625539	1.76358e-07
10	5981136	5926117	0.60631557625539	1.76358e-07
10	5984239	5926117	0.60631557625539	1.76358e-07
10	5988644	5926117	0.60631557625539	1.76358e-07
10	5992860	5926117	0.566654883937367	1.57834e-06
10	5995376	5926117	0.566654883937367	1.57834e-06
10	5997276	5926117	0.566654883937367	1.57834e-06
10	6000215	5926117	0.60631557625539	1.76358e-07
10	6002896	5926117	0.60631557625539	1.76358e-07
10	6008900	5926117	0.60631557625539	1.76358e-07
10	6009221	5926117	0.60631557625539	1.76358e-07
10	6011458	5926117	0.60631557625539	1.76358e-07
10	6015804	5926117	0.60631557625539	1.76358e-07
10	6017281	5926117	0.60631557625539	1.76358e-07
10	11128017	11128211	0.571810423246017	1.20636e-06
10	11128084	11128211	0.571810423246017	1.20636e-06
10	11128309	11128211	0.571810423246017	1.20636e-06
10	11133227	11128211	0.549436466554821	3.7504e-06
10	11137618	11128211	0.571810423246017	1.20636e-06
10	11143700	11128211	0.556346035475316	2.6654e-06
10	11147375	11128211	0.600777754268644	2.4382e-07
10	11147658	11128211	0.600777754268644	2.4382e-07
10	11147930	11128211	0.600777754268644	2.4382e-07
10	11147944	11128211	0.600777754268644	2.4382e-07
10	11148383	11128211	0.600777754268644	2.4382e-07
10	11153628	11128211	0.600777754268644	2.4382e-07
10	11159066	11128211	0.555120392017292	2.8334e-06
10	11159200	11128211	0.555120392017292	2.8334e-06
10	11159525	11128211	0.600777754268644	2.4382e-07
10	11159615	11128211	0.555120392017292	2.8334e-06
10	11162013	11128211	0.555120392017292	2.8334e-06
10	11162641	11128211	0.555120392017292	2.8334e-06
10	11163703	11128211	0.555120392017292	2.8334e-06
10	11164505	11128211	0.555120392017292	2.8334e-06
10	11165168	11128211	0.600777754268644	2.4382e-07
10	11165886	11128211	0.600777754268644	2.4382e-07
10	11168479	11128211	0.555120392017292	2.8334e-06
10	11170928	11128211	0.555120392017292	2.8334e-06
10	11171558	11128211	0.555120392017292	2.8334e-06
10	13295207	13299280	0.623684799320862	6.1276e-08
10	13295282	13299280	0.606302839523844	1.76492e-07
10	13297449	13299280	0.656966130277774	6.6718e-09
10	13298738	13299280	0.656966130277774	6.6718e-09
10	13298866	13299280	0.656966130277774	6.6718e-09
10	13298888	13299280	0.656966130277774	6.6718e-09
10	13301565	13299280	0.652065411126528	9.4078e-09
10	13302072	13299280	0.572409486961501	1.16892e-06
10	13302161	13299280	0.602624215043309	2.19e-07
10	13571387	13586100	-0.61285291278709	1.19358e-07
10	13571698	13586100	-0.61285291278709	1.19358e-07
10	13572654	13586100	-0.561217816571435	2.0854e-06
10	13573950	13586100	-0.61285291278709	1.19358e-07
10	13574560	13586100	-0.61285291278709	1.19358e-07
10	13576117	13586100	-0.61285291278709	1.19358e-07
10	13577210	13586100	-0.561217816571435	2.0854e-06
10	13580043	13586100	-0.561217816571435	2.0854e-06
10	13580364	13586100	-0.61285291278709	1.19358e-07
10	13580543	13586100	-0.561217816571435	2.0854e-06
10	13581014	13586100	-0.561217816571435	2.0854e-06
10	13584591	13586100	-0.587050906181946	5.3034e-07
10	13584792	13586100	-0.587050906181946	5.3034e-07
10	13584860	13586100	-0.54061034383515	5.7384e-06
10	13584870	13586100	-0.587050906181946	5.3034e-07
10	13585136	13586100	-0.587050906181946	5.3034e-07
10	13587970	13586100	-0.617398080630275	9.0508e-08
10	13589286	13586100	-0.617398080630275	9.0508e-08
10	13589468	13586100	-0.561217816571435	2.0854e-06
10	13589831	13586100	-0.617398080630275	9.0508e-08
10	13589933	13586100	-0.617398080630275	9.0508e-08
10	13592633	13586100	-0.617398080630275	9.0508e-08
10	13593397	13586100	-0.6117185034034	1.27804e-07
10	13596435	13586100	-0.617398080630275	9.0508e-08
10	13597109	13586100	-0.617398080630275	9.0508e-08
10	13599163	13586100	-0.617398080630275	9.0508e-08
10	13599935	13586100	-0.617398080630275	9.0508e-08
10	13600725	13586100	-0.617398080630275	9.0508e-08
10	13600877	13586100	-0.54061034383515	5.7384e-06
10	13602082	13586100	-0.617398080630275	9.0508e-08
10	13618399	13586100	-0.604663240328997	1.94378e-07
10	13618869	13586100	-0.599637629113493	2.6044e-07
10	27322893	27572251	0.58910801810032	4.7312e-07
10	27365125	27572251	0.587652950504891	5.1294e-07
10	27374680	27572251	0.587652950504891	5.1294e-07
10	27379592	27572251	0.587652950504891	5.1294e-07
10	27382964	27572251	0.587652950504891	5.1294e-07
10	27383238	27572251	0.599108624456193	2.685e-07
10	27393564	27572251	0.587652950504891	5.1294e-07
10	27408132	27572251	0.662615105942295	4.4542e-09
10	27411132	27572251	0.666972026459502	3.2424e-09
10	27411629	27572251	0.666972026459502	3.2424e-09
10	27411653	27572251	0.621487640286857	7.0294e-08
10	27413204	27572251	0.621487640286857	7.0294e-08
10	27416625	27572251	0.621487640286857	7.0294e-08
10	27424166	27572251	0.600474493756428	2.4814e-07
10	27424253	27572251	0.600474493756428	2.4814e-07
10	27439123	27572251	0.666972026459502	3.2424e-09
10	27445975	27572251	0.621487640286857	7.0294e-08
10	27456753	27572251	0.621487640286857	7.0294e-08
10	27460191	27572251	0.621487640286857	7.0294e-08
10	27463516	27572251	0.621487640286857	7.0294e-08
10	27474974	27572251	0.621487640286857	7.0294e-08
10	27476301	27572251	0.621487640286857	7.0294e-08
10	27478290	27572251	0.621487640286857	7.0294e-08
10	27484309	27572251	0.621487640286857	7.0294e-08
10	27484769	27572251	0.621487640286857	7.0294e-08
10	27489068	27572251	0.621487640286857	7.0294e-08
10	27490690	27572251	0.621487640286857	7.0294e-08
10	27490828	27572251	0.621487640286857	7.0294e-08
10	27494117	27572251	0.621487640286857	7.0294e-08
10	27499676	27572251	0.621487640286857	7.0294e-08
10	27501959	27572251	0.621487640286857	7.0294e-08
10	27503661	27572251	0.621487640286857	7.0294e-08
10	27506171	27572251	0.621487640286857	7.0294e-08
10	27506479	27572251	0.621487640286857	7.0294e-08
10	27506976	27572251	0.621487640286857	7.0294e-08
10	27507996	27572251	0.600474493756428	2.4814e-07
10	27508768	27572251	0.621487640286857	7.0294e-08
10	27513907	27572251	0.621487640286857	7.0294e-08
10	27514084	27572251	0.621487640286857	7.0294e-08
10	27515500	27572251	0.621487640286857	7.0294e-08
10	27517005	27572251	0.600474493756428	2.4814e-07
10	27517827	27572251	0.600474493756428	2.4814e-07
10	27517871	27572251	0.621487640286857	7.0294e-08
10	27520055	27572251	0.618786164281325	8.31e-08
10	27520171	27572251	0.618786164281325	8.31e-08
10	27530232	27572251	0.563204506401715	1.88462e-06
10	27537080	27572251	0.644668176965425	1.56218e-08
10	27559227	27572251	0.541642844790523	5.4632e-06
10	27563325	27572251	0.541642844790523	5.4632e-06
10	27563567	27572251	0.677849977743574	1.4334e-09
10	27564486	27572251	0.69686614805085	3.1566e-10
10	27568262	27572251	0.541642844790523	5.4632e-06
10	27569922	27572251	0.69686614805085	3.1566e-10
10	27571490	27572251	0.541642844790523	5.4632e-06
10	27572749	27572251	0.718577827069153	4.8314e-11
10	27600126	27572251	0.55852976639513	2.389e-06
10	27616257	27572251	0.589107308346904	4.7312e-07
10	27635747	27572251	0.55135770300609	3.4134e-06
10	27639313	27572251	0.556076403673692	2.7016e-06
10	27640184	27572251	0.556076403673692	2.7016e-06
10	41934567	42179010	0.627662848526819	4.766e-08
10	41958562	42179010	0.627662848526819	4.766e-08
10	41986102	42179010	0.627662848526819	4.766e-08
10	42002139	42179010	0.67737634490732	1.48632e-09
10	42066251	42179010	0.67737634490732	1.48632e-09
10	42085039	42179010	0.67737634490732	1.48632e-09
10	42091192	42179010	0.67737634490732	1.48632e-09
10	42104979	42179010	0.65959406260209	5.5344e-09
10	42114131	42179010	0.682957607760367	9.6536e-10
10	42114383	42179010	0.755443594718322	1.2903e-12
10	42120682	42179010	0.637050968056067	2.5966e-08
10	42122591	42179010	0.705717176860616	1.49892e-10
10	42130982	42179010	0.755443594718322	1.2903e-12
10	42133494	42179010	0.755443594718322	1.2903e-12
10	42136867	42179010	0.728676390685345	1.8992e-11
10	42147957	42179010	0.728676390685345	1.8992e-11
10	42155347	42179010	0.637050968056067	2.5966e-08
10	42156042	42179010	0.728676390685345	1.8992e-11
10	42158181	42179010	0.637050968056067	2.5966e-08
10	42161697	42179010	0.755443594718322	1.2903e-12
10	42163939	42179010	0.665627590981224	3.5782e-09
10	42164132	42179010	0.665627590981224	3.5782e-09
10	42166376	42179010	0.77344802753096	1.7275e-13
10	42176149	42179010	0.744291922853268	4.1188e-12
10	42178160	42179010	0.665627590981224	3.5782e-09
10	42182085	42179010	0.728676390685345	1.8992e-11
10	42183126	42179010	0.665627590981224	3.5782e-09
10	42184144	42179010	0.699045269871688	2.6344e-10
10	42184560	42179010	0.699045269871688	2.6344e-10
10	42186291	42179010	0.665627590981224	3.5782e-09
10	42189775	42179010	0.637050968056067	2.5966e-08
10	42273587	42179010	0.54601470349553	4.4292e-06
10	42290990	42179010	0.560588524396327	2.153e-06
10	42163939	42183179	-0.540376141128083	5.8026e-06
10	42164132	42183179	-0.540376141128083	5.8026e-06
10	42178160	42183179	-0.540376141128083	5.8026e-06
10	42183126	42183179	-0.540376141128083	5.8026e-06
10	42186291	42183179	-0.540376141128083	5.8026e-06
10	42184144	42183545	-0.555324891173068	2.8048e-06
10	42184560	42183545	-0.555324891173068	2.8048e-06
10	41958562	42184639	0.596369116762662	3.1418e-07
10	41986102	42184639	0.596369116762662	3.1418e-07
10	42002139	42184639	0.679825676809355	1.2313e-09
10	42066251	42184639	0.679825676809355	1.2313e-09
10	42085039	42184639	0.679825676809355	1.2313e-09
10	42091192	42184639	0.679825676809355	1.2313e-09
10	42104979	42184639	0.646581513953276	1.37194e-08
10	42114131	42184639	0.668326513372356	2.9344e-09
10	42114383	42184639	0.724753102982352	2.743e-11
10	42120682	42184639	0.615145355821156	1.03868e-07
10	42122591	42184639	0.714382782904672	7.0372e-11
10	42130982	42184639	0.724753102982352	2.743e-11
10	42133494	42184639	0.724753102982352	2.743e-11
10	42136867	42184639	0.652258141906391	9.2826e-09
10	42147957	42184639	0.652258141906391	9.2826e-09
10	42155347	42184639	0.615145355821156	1.03868e-07
10	42156042	42184639	0.652258141906391	9.2826e-09
10	42158181	42184639	0.615145355821156	1.03868e-07
10	42161697	42184639	0.724753102982352	2.743e-11
10	42163939	42184639	0.641910180289158	1.88074e-08
10	42164132	42184639	0.641910180289158	1.88074e-08
10	42166376	42184639	0.740944963040209	5.7676e-12
10	42176149	42184639	0.667350352769281	3.1534e-09
10	42178160	42184639	0.641910180289158	1.88074e-08
10	42182085	42184639	0.652258141906391	9.2826e-09
10	42183126	42184639	0.641910180289158	1.88074e-08
10	42184144	42184639	0.629362662017812	4.2762e-08
10	42184560	42184639	0.629362662017812	4.2762e-08
10	42186291	42184639	0.641910180289158	1.88074e-08
10	42189775	42184639	0.615145355821156	1.03868e-07
10	42213359	42184639	0.599948380384615	2.558e-07
10	42217221	42184639	0.599948380384615	2.558e-07
10	42219708	42184639	0.599948380384615	2.558e-07
10	42227207	42184639	0.599948380384615	2.558e-07
10	42227266	42184639	0.599948380384615	2.558e-07
10	42227557	42184639	0.599948380384615	2.558e-07
10	42227694	42184639	0.599948380384615	2.558e-07
10	42227981	42184639	0.599948380384615	2.558e-07
10	42230625	42184639	0.599948380384615	2.558e-07
10	42234611	42184639	0.599948380384615	2.558e-07
10	42234928	42184639	0.599948380384615	2.558e-07
10	42238905	42184639	0.599948380384615	2.558e-07
10	42240838	42184639	0.599948380384615	2.558e-07
10	42240890	42184639	0.599948380384615	2.558e-07
10	42243353	42184639	0.599948380384615	2.558e-07
10	42245434	42184639	0.599948380384615	2.558e-07
10	42248611	42184639	0.599948380384615	2.558e-07
10	42249122	42184639	0.599948380384615	2.558e-07
10	42259152	42184639	0.599948380384615	2.558e-07
10	42260320	42184639	0.599948380384615	2.558e-07
10	42260975	42184639	0.599948380384615	2.558e-07
10	42267382	42184639	0.599948380384615	2.558e-07
10	42267633	42184639	0.546859364956364	4.2516e-06
10	42268418	42184639	0.599948380384615	2.558e-07
10	42269670	42184639	0.599948380384615	2.558e-07
10	42270096	42184639	0.599948380384615	2.558e-07
10	42273587	42184639	0.611171328439636	1.32078e-07
10	42274907	42184639	0.599948380384615	2.558e-07
10	42290990	42184639	0.587746065871145	5.103e-07
10	42002139	42184918	0.6390034784421	2.2824e-08
10	42066251	42184918	0.6390034784421	2.2824e-08
10	42085039	42184918	0.6390034784421	2.2824e-08
10	42091192	42184918	0.6390034784421	2.2824e-08
10	42104979	42184918	0.595296763396183	3.3396e-07
10	42114131	42184918	0.590795387035887	4.3056e-07
10	42114383	42184918	0.734856184112826	1.05058e-11
10	42120682	42184918	0.572898817939543	1.13916e-06
10	42122591	42184918	0.672820471784277	2.0996e-09
10	42130982	42184918	0.734856184112826	1.05058e-11
10	42133494	42184918	0.734856184112826	1.05058e-11
10	42136867	42184918	0.713191711764619	7.8208e-11
10	42147957	42184918	0.713191711764619	7.8208e-11
10	42155347	42184918	0.572898817939543	1.13916e-06
10	42156042	42184918	0.713191711764619	7.8208e-11
10	42158181	42184918	0.572898817939543	1.13916e-06
10	42161697	42184918	0.734856184112826	1.05058e-11
10	42163939	42184918	0.570561936554349	1.28804e-06
10	42164132	42184918	0.570561936554349	1.28804e-06
10	42166376	42184918	0.726227618884831	2.3908e-11
10	42176149	42184918	0.703357491478536	1.833e-10
10	42178160	42184918	0.570561936554349	1.28804e-06
10	42182085	42184918	0.713191711764619	7.8208e-11
10	42183126	42184918	0.570561936554349	1.28804e-06
10	42184144	42184918	0.617046150120073	9.2482e-08
10	42184560	42184918	0.617046150120073	9.2482e-08
10	42186291	42184918	0.570561936554349	1.28804e-06
10	42189775	42184918	0.572898817939543	1.13916e-06
10	42273587	42184918	0.541122490464912	5.6004e-06
10	48336213	48572429	-0.718404075452943	4.9078e-11
10	48363701	48572429	-0.593740351109271	3.6478e-07
10	49930294	50010053	0.663668896161068	4.127e-09
10	49952778	50010053	0.762953996659543	5.6998e-13
10	50002545	50010053	0.625694683155876	5.3994e-08
10	50006678	50010053	0.805185503454476	2.9976e-15
10	50008247	50010053	0.805185503454476	2.9976e-15
10	50011759	50010053	0.805185503454476	2.9976e-15
10	50018487	50010053	0.629646152845172	4.1992e-08
10	50018725	50010053	0.805185503454476	2.9976e-15
10	50024099	50010053	0.805185503454476	2.9976e-15
10	50038345	50010053	0.570569667234008	1.2875e-06
10	50039075	50010053	0.801519609679556	5.107e-15
10	50050335	50010053	0.61428869054008	1.0942e-07
10	50053803	50010053	0.549264970894759	3.782e-06
10	50088093	50010053	0.58875937794892	4.8238e-07
10	50093256	50010053	0.581206219947071	7.3042e-07
10	50101232	50010053	0.542751443215537	5.1816e-06
10	50104763	50010053	0.542751443215537	5.1816e-06
10	50106205	50010053	0.542751443215537	5.1816e-06
10	50113846	50010053	0.542751443215537	5.1816e-06
10	50116517	50010053	0.566002081001624	1.63246e-06
10	50120746	50010053	0.566002081001624	1.63246e-06
10	50122014	50010053	0.612787675079181	1.19828e-07
10	49930294	50010106	0.562627398397628	1.94098e-06
10	49952778	50010106	0.677054851348273	1.5233e-09
10	50002545	50010106	0.635532024018871	2.8686e-08
10	50006678	50010106	0.716706586065326	5.7186e-11
10	50008247	50010106	0.716706586065326	5.7186e-11
10	50011759	50010106	0.716706586065326	5.7186e-11
10	50018487	50010106	0.608017629628796	1.59448e-07
10	50018725	50010106	0.716706586065326	5.7186e-11
10	50024099	50010106	0.716706586065326	5.7186e-11
10	50039075	50010106	0.712065521094984	8.6374e-11
10	50050335	50010106	0.578456861112013	8.473e-07
10	50053803	50010106	0.557529305329189	2.512e-06
10	49952778	50010179	0.662799771439679	4.3952e-09
10	50006678	50010179	0.669716408709219	2.6474e-09
10	50008247	50010179	0.669716408709219	2.6474e-09
10	50011759	50010179	0.669716408709219	2.6474e-09
10	50013028	50010179	-0.569103024859396	1.39002e-06
10	50018725	50010179	0.669716408709219	2.6474e-09
10	50024099	50010179	0.669716408709219	2.6474e-09
10	50039075	50010179	0.670631265339553	2.4732e-09
10	51166802	51159229	-0.64021820397113	2.1056e-08
10	51168187	51159229	-0.582675135557907	6.7436e-07
10	51168342	51159229	-0.582675135557907	6.7436e-07
10	51173341	51159229	-0.598835542389596	2.7276e-07
10	51174803	51159229	-0.582675135557907	6.7436e-07
10	51180767	51159229	-0.598835542389596	2.7276e-07
10	51182135	51159229	-0.582675135557907	6.7436e-07
10	51185463	51159229	-0.582675135557907	6.7436e-07
10	51185540	51159229	-0.582675135557907	6.7436e-07
10	51187362	51159229	-0.598835542389596	2.7276e-07
10	51188053	51159229	-0.598835542389596	2.7276e-07
10	51191253	51159229	-0.598835542389596	2.7276e-07
10	51191690	51159229	-0.598835542389596	2.7276e-07
10	51192282	51159229	-0.598835542389596	2.7276e-07
10	51193867	51159229	-0.598835542389596	2.7276e-07
10	51194895	51159229	-0.598835542389596	2.7276e-07
10	51194977	51159229	-0.598835542389596	2.7276e-07
10	51195705	51159229	-0.598835542389596	2.7276e-07
10	51196099	51159229	-0.598835542389596	2.7276e-07
10	51197376	51159229	-0.603954185800576	2.0264e-07
10	51199752	51159229	-0.589633899848697	4.5944e-07
10	51200511	51159229	-0.589633899848697	4.5944e-07
10	51200763	51159229	-0.589633899848697	4.5944e-07
10	51202373	51159229	-0.589633899848697	4.5944e-07
10	51202627	51159229	-0.589633899848697	4.5944e-07
10	51202757	51159229	-0.589633899848697	4.5944e-07
10	51203382	51159229	-0.589633899848697	4.5944e-07
10	51204926	51159229	-0.589633899848697	4.5944e-07
10	51206405	51159229	-0.589633899848697	4.5944e-07
10	51207298	51159229	-0.589633899848697	4.5944e-07
10	51208182	51159229	-0.589633899848697	4.5944e-07
10	51208819	51159229	-0.589633899848697	4.5944e-07
10	51209768	51159229	-0.589633899848697	4.5944e-07
10	51210873	51159229	-0.589633899848697	4.5944e-07
10	51210912	51159229	-0.589633899848697	4.5944e-07
10	51212450	51159229	-0.585024071129354	5.9302e-07
10	51213350	51159229	-0.579076275961161	8.1954e-07
10	51214149	51159229	-0.595868610919082	3.2328e-07
10	51214481	51159229	-0.595868610919082	3.2328e-07
10	51214593	51159229	-0.581933606668813	7.0214e-07
10	51217377	51159229	-0.581933606668813	7.0214e-07
10	54199331	54208311	0.553863303066042	3.016e-06
10	54208316	54208311	0.617643209331118	8.9156e-08
10	64646175	64895246	0.676644104575628	1.57182e-09
10	64649253	64895246	0.833639797639631	1.11022e-16
10	64652882	64895246	0.676644104575628	1.57182e-09
10	64655823	64895246	0.821892864863136	4.4408e-16
10	64657704	64895246	0.676644104575628	1.57182e-09
10	64658633	64895246	0.813276939314431	8.8818e-16
10	64665574	64895246	0.840925671877039	0
10	64668778	64895246	0.676644104575628	1.57182e-09
10	64669018	64895246	0.676644104575628	1.57182e-09
10	64671439	64895246	0.676644104575628	1.57182e-09
10	64676462	64895246	0.676644104575628	1.57182e-09
10	64681854	64895246	0.823483892840474	0
10	64685194	64895246	0.840925671877039	0
10	64687059	64895246	0.676644104575628	1.57182e-09
10	64687502	64895246	0.840925671877039	0
10	64690896	64895246	0.676644104575628	1.57182e-09
10	64703114	64895246	0.840925671877039	0
10	64703823	64895246	0.676644104575628	1.57182e-09
10	64704790	64895246	0.840925671877039	0
10	64713227	64895246	0.676644104575628	1.57182e-09
10	64714328	64895246	0.676644104575628	1.57182e-09
10	64715704	64895246	0.840925671877039	0
10	64717032	64895246	0.840925671877039	0
10	64723656	64895246	0.840925671877039	0
10	64726718	64895246	0.676644104575628	1.57182e-09
10	64728230	64895246	0.706197819721834	1.43838e-10
10	64734250	64895246	0.676644104575628	1.57182e-09
10	64749403	64895246	0.717866538614639	5.152e-11
10	64761165	64895246	0.821892864863136	4.4408e-16
10	64762411	64895246	0.676644104575628	1.57182e-09
10	64768283	64895246	0.676644104575628	1.57182e-09
10	64768747	64895246	0.676644104575628	1.57182e-09
10	64770340	64895246	0.676644104575628	1.57182e-09
10	64771032	64895246	0.676644104575628	1.57182e-09
10	64771077	64895246	0.676644104575628	1.57182e-09
10	64771806	64895246	0.676644104575628	1.57182e-09
10	64774900	64895246	0.840925671877039	0
10	64776557	64895246	0.676644104575628	1.57182e-09
10	64778162	64895246	0.821892864863136	4.4408e-16
10	64779547	64895246	0.676644104575628	1.57182e-09
10	64785433	64895246	0.821892864863136	4.4408e-16
10	64785794	64895246	0.840925671877039	0
10	64792793	64895246	0.840925671877039	0
10	64798283	64895246	0.840925671877039	0
10	64799608	64895246	0.676644104575628	1.57182e-09
10	64799923	64895246	0.676644104575628	1.57182e-09
10	64801288	64895246	0.676644104575628	1.57182e-09
10	64804354	64895246	0.676644104575628	1.57182e-09
10	64805143	64895246	0.676644104575628	1.57182e-09
10	64806634	64895246	0.840925671877039	0
10	64809053	64895246	0.676644104575628	1.57182e-09
10	64813564	64895246	0.676644104575628	1.57182e-09
10	64816965	64895246	0.840925671877039	0
10	64829586	64895246	0.676644104575628	1.57182e-09
10	64831556	64895246	0.676644104575628	1.57182e-09
10	64834521	64895246	0.840925671877039	0
10	64849420	64895246	0.840925671877039	0
10	64850458	64895246	0.676644104575628	1.57182e-09
10	64850782	64895246	0.840925671877039	0
10	64855800	64895246	0.840925671877039	0
10	64858075	64895246	0.676644104575628	1.57182e-09
10	64858296	64895246	0.676644104575628	1.57182e-09
10	64859132	64895246	0.676644104575628	1.57182e-09
10	64860048	64895246	0.676644104575628	1.57182e-09
10	64862437	64895246	0.840925671877039	0
10	64864135	64895246	0.840925671877039	0
10	64872952	64895246	0.676644104575628	1.57182e-09
10	64878327	64895246	0.676644104575628	1.57182e-09
10	64880300	64895246	0.676644104575628	1.57182e-09
10	64883822	64895246	0.676644104575628	1.57182e-09
10	64885244	64895246	0.840925671877039	0
10	64889285	64895246	0.840925671877039	0
10	64889600	64895246	0.840925671877039	0
10	64889936	64895246	0.840925671877039	0
10	64889963	64895246	0.676644104575628	1.57182e-09
10	64890934	64895246	0.840925671877039	0
10	64894516	64895246	0.676644104575628	1.57182e-09
10	64903341	64895246	0.840925671877039	0
10	64908783	64895246	0.676644104575628	1.57182e-09
10	64909553	64895246	0.676644104575628	1.57182e-09
10	64911747	64895246	0.676644104575628	1.57182e-09
10	64911816	64895246	0.840925671877039	0
10	64916453	64895246	0.840925671877039	0
10	64917025	64895246	0.676644104575628	1.57182e-09
10	64923706	64895246	0.840925671877039	0
10	64927399	64895246	0.676644104575628	1.57182e-09
10	64932874	64895246	0.840925671877039	0
10	64939485	64895246	0.676644104575628	1.57182e-09
10	64940678	64895246	0.840925671877039	0
10	64947089	64895246	0.676644104575628	1.57182e-09
10	64950170	64895246	0.840925671877039	0
10	64954609	64895246	0.817207708236422	5.5512e-16
10	64961942	64895246	0.676644104575628	1.57182e-09
10	64964676	64895246	0.676644104575628	1.57182e-09
10	64970811	64895246	0.676644104575628	1.57182e-09
10	64971331	64895246	0.676644104575628	1.57182e-09
10	64977659	64895246	0.676644104575628	1.57182e-09
10	64985403	64895246	0.676644104575628	1.57182e-09
10	64985769	64895246	0.676644104575628	1.57182e-09
10	64990085	64895246	0.676644104575628	1.57182e-09
10	64990456	64895246	0.676644104575628	1.57182e-09
10	64990736	64895246	0.676644104575628	1.57182e-09
10	64991057	64895246	0.676644104575628	1.57182e-09
10	64991478	64895246	0.632549952086702	3.483e-08
10	64992387	64895246	0.632549952086702	3.483e-08
10	65009889	64895246	0.633928809728972	3.1848e-08
10	65013137	64895246	0.633928809728972	3.1848e-08
10	65026315	64895246	0.640131605177136	2.1178e-08
10	65029707	64895246	0.640131605177136	2.1178e-08
10	64703114	64946951	-0.793645055019462	1.44328e-14
10	64703823	64946951	-0.670351148002781	2.5254e-09
10	64704790	64946951	-0.793645055019462	1.44328e-14
10	64713227	64946951	-0.670351148002781	2.5254e-09
10	64714328	64946951	-0.670351148002781	2.5254e-09
10	64715704	64946951	-0.793645055019462	1.44328e-14
10	64717032	64946951	-0.793645055019462	1.44328e-14
10	64723656	64946951	-0.793645055019462	1.44328e-14
10	64726718	64946951	-0.670351148002781	2.5254e-09
10	64728230	64946951	-0.707808917409412	1.25198e-10
10	64734250	64946951	-0.670351148002781	2.5254e-09
10	64749403	64946951	-0.6739222945091	1.93232e-09
10	64761165	64946951	-0.799750532776517	6.4392e-15
10	64762411	64946951	-0.670351148002781	2.5254e-09
10	64768283	64946951	-0.670351148002781	2.5254e-09
10	64768747	64946951	-0.670351148002781	2.5254e-09
10	64770340	64946951	-0.670351148002781	2.5254e-09
10	64771032	64946951	-0.670351148002781	2.5254e-09
10	64771077	64946951	-0.670351148002781	2.5254e-09
10	64771806	64946951	-0.670351148002781	2.5254e-09
10	64774900	64946951	-0.793645055019462	1.44328e-14
10	64776557	64946951	-0.670351148002781	2.5254e-09
10	64778162	64946951	-0.799750532776517	6.4392e-15
10	64779547	64946951	-0.670351148002781	2.5254e-09
10	64785433	64946951	-0.799750532776517	6.4392e-15
10	64785794	64946951	-0.793645055019462	1.44328e-14
10	64792793	64946951	-0.793645055019462	1.44328e-14
10	64798283	64946951	-0.793645055019462	1.44328e-14
10	64799608	64946951	-0.670351148002781	2.5254e-09
10	64799923	64946951	-0.670351148002781	2.5254e-09
10	64801288	64946951	-0.670351148002781	2.5254e-09
10	64804354	64946951	-0.670351148002781	2.5254e-09
10	64805143	64946951	-0.670351148002781	2.5254e-09
10	64806634	64946951	-0.793645055019462	1.44328e-14
10	64809053	64946951	-0.670351148002781	2.5254e-09
10	64813564	64946951	-0.670351148002781	2.5254e-09
10	64816965	64946951	-0.793645055019462	1.44328e-14
10	64829586	64946951	-0.670351148002781	2.5254e-09
10	64831556	64946951	-0.670351148002781	2.5254e-09
10	64834521	64946951	-0.793645055019462	1.44328e-14
10	64849420	64946951	-0.793645055019462	1.44328e-14
10	64850458	64946951	-0.670351148002781	2.5254e-09
10	64850782	64946951	-0.793645055019462	1.44328e-14
10	64855800	64946951	-0.793645055019462	1.44328e-14
10	64858075	64946951	-0.670351148002781	2.5254e-09
10	64858296	64946951	-0.670351148002781	2.5254e-09
10	64859132	64946951	-0.670351148002781	2.5254e-09
10	64860048	64946951	-0.670351148002781	2.5254e-09
10	64862437	64946951	-0.793645055019462	1.44328e-14
10	64864135	64946951	-0.793645055019462	1.44328e-14
10	64872952	64946951	-0.670351148002781	2.5254e-09
10	64878327	64946951	-0.670351148002781	2.5254e-09
10	64880300	64946951	-0.670351148002781	2.5254e-09
10	64883822	64946951	-0.670351148002781	2.5254e-09
10	64885244	64946951	-0.793645055019462	1.44328e-14
10	64889285	64946951	-0.793645055019462	1.44328e-14
10	64889600	64946951	-0.793645055019462	1.44328e-14
10	64889936	64946951	-0.793645055019462	1.44328e-14
10	64889963	64946951	-0.670351148002781	2.5254e-09
10	64890934	64946951	-0.793645055019462	1.44328e-14
10	64894516	64946951	-0.670351148002781	2.5254e-09
10	64903341	64946951	-0.793645055019462	1.44328e-14
10	64908783	64946951	-0.670351148002781	2.5254e-09
10	64909553	64946951	-0.670351148002781	2.5254e-09
10	64911747	64946951	-0.670351148002781	2.5254e-09
10	64911816	64946951	-0.793645055019462	1.44328e-14
10	64916453	64946951	-0.793645055019462	1.44328e-14
10	64917025	64946951	-0.670351148002781	2.5254e-09
10	64923706	64946951	-0.793645055019462	1.44328e-14
10	64927399	64946951	-0.670351148002781	2.5254e-09
10	64932874	64946951	-0.793645055019462	1.44328e-14
10	64939485	64946951	-0.670351148002781	2.5254e-09
10	64940678	64946951	-0.793645055019462	1.44328e-14
10	64947089	64946951	-0.670351148002781	2.5254e-09
10	64950170	64946951	-0.793645055019462	1.44328e-14
10	64954609	64946951	-0.746643110988316	3.2408e-12
10	64961942	64946951	-0.670351148002781	2.5254e-09
10	64964676	64946951	-0.670351148002781	2.5254e-09
10	64970811	64946951	-0.670351148002781	2.5254e-09
10	64971331	64946951	-0.670351148002781	2.5254e-09
10	64977659	64946951	-0.670351148002781	2.5254e-09
10	64985403	64946951	-0.670351148002781	2.5254e-09
10	64985769	64946951	-0.670351148002781	2.5254e-09
10	64990085	64946951	-0.670351148002781	2.5254e-09
10	64990456	64946951	-0.670351148002781	2.5254e-09
10	64990736	64946951	-0.670351148002781	2.5254e-09
10	64991057	64946951	-0.670351148002781	2.5254e-09
10	64991478	64946951	-0.651605461297249	9.7132e-09
10	64992387	64946951	-0.651605461297249	9.7132e-09
10	65009889	64946951	-0.623055353048117	6.3742e-08
10	65013137	64946951	-0.623055353048117	6.3742e-08
10	65026315	64946951	-0.613247957735042	1.16542e-07
10	65029707	64946951	-0.613247957735042	1.16542e-07
10	70685395	70699885	0.56968297125647	1.3486e-06
10	70697237	70699885	0.576349668353725	9.4854e-07
10	71784088	71808130	-0.556426547281855	2.6548e-06
10	71784225	71808130	-0.588212181591853	4.9728e-07
10	71785311	71808130	-0.75125924034185	2.009e-12
10	71787000	71808130	-0.746195859765877	3.3928e-12
10	71788376	71808130	-0.746195859765877	3.3928e-12
10	71788436	71808130	-0.60936262379852	1.4718e-07
10	71788661	71808130	-0.746195859765877	3.3928e-12
10	71791030	71808130	-0.604007338807945	2.02e-07
10	71791047	71808130	-0.746195859765877	3.3928e-12
10	71791150	71808130	-0.604007338807945	2.02e-07
10	71791397	71808130	-0.752575502898133	1.74938e-12
10	71792958	71808130	-0.754524414113534	1.4233e-12
10	71801196	71808130	-0.60936262379852	1.4718e-07
10	71801262	71808130	-0.60936262379852	1.4718e-07
10	71801631	71808130	-0.60936262379852	1.4718e-07
10	71801894	71808130	-0.60936262379852	1.4718e-07
10	71801945	71808130	-0.643698561479706	1.66786e-08
10	71807263	71808130	-0.788681435889796	2.709e-14
10	71811013	71808130	-0.817012827511293	6.6614e-16
10	71821890	71808130	-0.700408513672005	2.3506e-10
10	71823888	71808130	-0.687789801422026	6.5928e-10
10	71880292	71808130	-0.582958836377608	6.64e-07
10	71881003	71808130	-0.577766881086874	8.7928e-07
10	71622384	71867476	-0.551355973653484	3.4136e-06
10	71622453	71867476	-0.552972922484248	3.152e-06
10	71625937	71867476	-0.551355973653484	3.4136e-06
10	71628327	71867476	-0.551355973653484	3.4136e-06
10	71660202	71867476	-0.551355973653484	3.4136e-06
10	71988908	71989351	-0.66680641178444	3.282e-09
10	71989866	71989351	-0.691489845269652	4.8988e-10
10	73414188	73410297	-0.575854955761735	9.7388e-07
10	73417597	73410297	-0.588878375362739	4.792e-07
10	73421149	73410297	-0.605942937033054	1.8028e-07
10	73432062	73410297	-0.572732329226967	1.1492e-06
10	73432194	73410297	-0.572622837864853	1.15586e-06
10	73432668	73410297	-0.572622837864853	1.15586e-06
10	73433034	73410297	-0.572732329226967	1.1492e-06
10	73436001	73410297	-0.549369842509623	3.7626e-06
10	73439513	73410297	-0.572732329226967	1.1492e-06
10	73439596	73410297	-0.586207535984593	5.5562e-07
10	73440123	73410297	-0.586207535984593	5.5562e-07
10	73441712	73410297	-0.586207535984593	5.5562e-07
10	73442020	73410297	-0.586207535984593	5.5562e-07
10	73442342	73410297	-0.572732329226967	1.1492e-06
10	73442768	73410297	-0.572732329226967	1.1492e-06
10	73443020	73410297	-0.551101442616241	3.4566e-06
10	73445713	73410297	-0.551101442616241	3.4566e-06
10	73446949	73410297	-0.551101442616241	3.4566e-06
10	73448613	73410297	-0.551101442616241	3.4566e-06
10	73469355	73410297	-0.540301820452007	5.823e-06
10	73469728	73410297	-0.540301820452007	5.823e-06
10	73469828	73410297	-0.540301820452007	5.823e-06
10	73472263	73410297	-0.564561325383503	1.75808e-06
10	73473041	73410297	-0.564561325383503	1.75808e-06
10	73474767	73410297	-0.564561325383503	1.75808e-06
10	73475296	73410297	-0.582982664649843	6.6314e-07
10	73476294	73410297	-0.600469819577507	2.482e-07
10	73476576	73410297	-0.542935238284493	5.1362e-06
10	73477531	73410297	-0.556206842891395	2.684e-06
10	73478473	73410297	-0.556206842891395	2.684e-06
10	73480920	73410297	-0.556206842891395	2.684e-06
10	73484790	73410297	-0.556120111220268	2.6956e-06
10	73487305	73410297	-0.59012300054982	4.4706e-07
10	73488939	73410297	-0.59012300054982	4.4706e-07
10	73490402	73410297	-0.603017068648442	2.1404e-07
10	73491639	73410297	-0.603017068648442	2.1404e-07
10	73492249	73410297	-0.603017068648442	2.1404e-07
10	73492513	73410297	-0.581063477318362	7.361e-07
10	73493746	73410297	-0.603017068648442	2.1404e-07
10	73494176	73410297	-0.578984162236586	8.236e-07
10	74416452	74540246	-0.621375608465377	7.0786e-08
10	74417388	74540246	-0.56525078375948	1.69688e-06
10	74427878	74540246	-0.56525078375948	1.69688e-06
10	74430114	74540246	-0.56525078375948	1.69688e-06
10	74431509	74540246	-0.56525078375948	1.69688e-06
10	74432554	74540246	-0.56525078375948	1.69688e-06
10	74433359	74540246	-0.56525078375948	1.69688e-06
10	74434080	74540246	-0.56525078375948	1.69688e-06
10	74434119	74540246	-0.56525078375948	1.69688e-06
10	74435063	74540246	-0.56525078375948	1.69688e-06
10	74437341	74540246	-0.56525078375948	1.69688e-06
10	74437701	74540246	-0.56525078375948	1.69688e-06
10	74438930	74540246	-0.56525078375948	1.69688e-06
10	74446787	74540246	-0.56525078375948	1.69688e-06
10	74449543	74540246	-0.56525078375948	1.69688e-06
10	74451536	74540246	-0.56525078375948	1.69688e-06
10	74460386	74540246	-0.56525078375948	1.69688e-06
10	74461628	74540246	-0.56525078375948	1.69688e-06
10	74462172	74540246	-0.56525078375948	1.69688e-06
10	74462469	74540246	-0.56525078375948	1.69688e-06
10	74464041	74540246	-0.56525078375948	1.69688e-06
10	74466669	74540246	-0.56525078375948	1.69688e-06
10	74470638	74540246	-0.56525078375948	1.69688e-06
10	74474450	74540246	-0.56525078375948	1.69688e-06
10	74474938	74540246	-0.56525078375948	1.69688e-06
10	74478991	74540246	-0.56525078375948	1.69688e-06
10	74479623	74540246	-0.56525078375948	1.69688e-06
10	74480549	74540246	-0.56525078375948	1.69688e-06
10	74489027	74540246	-0.56525078375948	1.69688e-06
10	74489595	74540246	-0.56525078375948	1.69688e-06
10	74491111	74540246	-0.56525078375948	1.69688e-06
10	74492672	74540246	-0.56525078375948	1.69688e-06
10	74495202	74540246	-0.56525078375948	1.69688e-06
10	74499314	74540246	-0.56525078375948	1.69688e-06
10	74501304	74540246	-0.56525078375948	1.69688e-06
10	74506792	74540246	-0.56525078375948	1.69688e-06
10	74510261	74540246	-0.56525078375948	1.69688e-06
10	74510981	74540246	-0.56525078375948	1.69688e-06
10	74513083	74540246	-0.56525078375948	1.69688e-06
10	74513132	74540246	-0.56525078375948	1.69688e-06
10	74513969	74540246	-0.56525078375948	1.69688e-06
10	74514395	74540246	-0.56525078375948	1.69688e-06
10	74514557	74540246	-0.56525078375948	1.69688e-06
10	74517640	74540246	-0.56525078375948	1.69688e-06
10	74518880	74540246	-0.56525078375948	1.69688e-06
10	74519332	74540246	-0.56525078375948	1.69688e-06
10	74523326	74540246	-0.56525078375948	1.69688e-06
10	74524150	74540246	-0.56525078375948	1.69688e-06
10	74527553	74540246	-0.56525078375948	1.69688e-06
10	74528776	74540246	-0.56525078375948	1.69688e-06
10	74528868	74540246	-0.56525078375948	1.69688e-06
10	74534394	74540246	-0.56525078375948	1.69688e-06
10	74539797	74540246	-0.56525078375948	1.69688e-06
10	74540513	74540246	-0.56525078375948	1.69688e-06
10	74543752	74540246	-0.56525078375948	1.69688e-06
10	74544268	74540246	-0.56525078375948	1.69688e-06
10	74545218	74540246	-0.56525078375948	1.69688e-06
10	74548357	74540246	-0.56525078375948	1.69688e-06
10	74549380	74540246	-0.56525078375948	1.69688e-06
10	74549646	74540246	-0.56525078375948	1.69688e-06
10	74552973	74540246	-0.56525078375948	1.69688e-06
10	74553223	74540246	-0.56525078375948	1.69688e-06
10	74553762	74540246	-0.56525078375948	1.69688e-06
10	74555836	74540246	-0.56525078375948	1.69688e-06
10	74556049	74540246	-0.56525078375948	1.69688e-06
10	74556604	74540246	-0.56525078375948	1.69688e-06
10	74557419	74540246	-0.56525078375948	1.69688e-06
10	74559276	74540246	-0.56525078375948	1.69688e-06
10	74560327	74540246	-0.56525078375948	1.69688e-06
10	74560455	74540246	-0.56525078375948	1.69688e-06
10	74561195	74540246	-0.56525078375948	1.69688e-06
10	74563424	74540246	-0.56525078375948	1.69688e-06
10	74563539	74540246	-0.56525078375948	1.69688e-06
10	74563938	74540246	-0.56525078375948	1.69688e-06
10	74563969	74540246	-0.56525078375948	1.69688e-06
10	74564264	74540246	-0.56525078375948	1.69688e-06
10	74564381	74540246	-0.56525078375948	1.69688e-06
10	74565796	74540246	-0.56525078375948	1.69688e-06
10	74567697	74540246	-0.56525078375948	1.69688e-06
10	74567822	74540246	-0.56525078375948	1.69688e-06
10	74568262	74540246	-0.56525078375948	1.69688e-06
10	74569140	74540246	-0.56525078375948	1.69688e-06
10	74570789	74540246	-0.56525078375948	1.69688e-06
10	74577396	74540246	-0.56525078375948	1.69688e-06
10	74578871	74540246	-0.56525078375948	1.69688e-06
10	74579161	74540246	-0.56525078375948	1.69688e-06
10	74579588	74540246	-0.56525078375948	1.69688e-06
10	74582010	74540246	-0.56525078375948	1.69688e-06
10	74584262	74540246	-0.56525078375948	1.69688e-06
10	74584308	74540246	-0.56525078375948	1.69688e-06
10	74584405	74540246	-0.56525078375948	1.69688e-06
10	74586008	74540246	-0.56525078375948	1.69688e-06
10	74586179	74540246	-0.56525078375948	1.69688e-06
10	74590442	74540246	-0.56525078375948	1.69688e-06
10	74591088	74540246	-0.56525078375948	1.69688e-06
10	74591998	74540246	-0.56525078375948	1.69688e-06
10	74592633	74540246	-0.56525078375948	1.69688e-06
10	74593138	74540246	-0.56525078375948	1.69688e-06
10	74593568	74540246	-0.56525078375948	1.69688e-06
10	74597490	74540246	-0.56525078375948	1.69688e-06
10	74601737	74540246	-0.56525078375948	1.69688e-06
10	74601988	74540246	-0.56525078375948	1.69688e-06
10	74601998	74540246	-0.56525078375948	1.69688e-06
10	74602329	74540246	-0.56525078375948	1.69688e-06
10	74602460	74540246	-0.56525078375948	1.69688e-06
10	74603148	74540246	-0.56525078375948	1.69688e-06
10	74603208	74540246	-0.56525078375948	1.69688e-06
10	74604320	74540246	-0.56525078375948	1.69688e-06
10	74606316	74540246	-0.56525078375948	1.69688e-06
10	74607512	74540246	-0.56525078375948	1.69688e-06
10	74610087	74540246	-0.56525078375948	1.69688e-06
10	74615745	74540246	-0.56525078375948	1.69688e-06
10	74627902	74540246	-0.56525078375948	1.69688e-06
10	74632980	74540246	-0.56525078375948	1.69688e-06
10	74635902	74540246	-0.56525078375948	1.69688e-06
10	74636770	74540246	-0.56525078375948	1.69688e-06
10	74638570	74540246	-0.56525078375948	1.69688e-06
10	74639581	74540246	-0.56525078375948	1.69688e-06
10	74643661	74540246	-0.56525078375948	1.69688e-06
10	74646068	74540246	-0.56525078375948	1.69688e-06
10	74647787	74540246	-0.56525078375948	1.69688e-06
10	74650078	74540246	-0.56525078375948	1.69688e-06
10	74651298	74540246	-0.56525078375948	1.69688e-06
10	74651364	74540246	-0.56525078375948	1.69688e-06
10	74653296	74540246	-0.56525078375948	1.69688e-06
10	74655221	74540246	-0.56525078375948	1.69688e-06
10	74655942	74540246	-0.56525078375948	1.69688e-06
10	74659456	74540246	-0.56525078375948	1.69688e-06
10	74662620	74540246	-0.56525078375948	1.69688e-06
10	74664519	74540246	-0.56525078375948	1.69688e-06
10	74668999	74540246	-0.56525078375948	1.69688e-06
10	74670704	74540246	-0.56525078375948	1.69688e-06
10	74670943	74540246	-0.56525078375948	1.69688e-06
10	74675426	74540246	-0.56525078375948	1.69688e-06
10	74677594	74540246	-0.56525078375948	1.69688e-06
10	74678567	74540246	-0.56525078375948	1.69688e-06
10	74686858	74540246	-0.56525078375948	1.69688e-06
10	74697968	74540246	-0.56525078375948	1.69688e-06
10	74705263	74540246	-0.56525078375948	1.69688e-06
10	74714843	74540246	-0.56525078375948	1.69688e-06
10	74719004	74540246	-0.56525078375948	1.69688e-06
10	74726743	74540246	-0.56525078375948	1.69688e-06
10	74726869	74540246	-0.56525078375948	1.69688e-06
10	74736264	74540246	-0.56525078375948	1.69688e-06
10	74740167	74540246	-0.56525078375948	1.69688e-06
10	74746510	74540246	-0.56525078375948	1.69688e-06
10	74752965	74540246	-0.56525078375948	1.69688e-06
10	74759383	74540246	-0.56525078375948	1.69688e-06
10	74765259	74540246	-0.56525078375948	1.69688e-06
10	74765355	74540246	-0.56525078375948	1.69688e-06
10	74771503	74540246	-0.56525078375948	1.69688e-06
10	74778152	74540246	-0.56525078375948	1.69688e-06
10	79875384	79887975	-0.554965951725624	2.8554e-06
10	79882862	79887975	-0.554965951725624	2.8554e-06
10	79885293	79887975	-0.634815701501484	3.006e-08
10	79887174	79887975	-0.554965951725624	2.8554e-06
10	79887214	79887975	-0.712934404301419	8.0006e-11
10	79887974	79887975	-0.769751538980325	2.6502e-13
10	79890991	79887975	-0.649345102028472	1.13548e-08
10	81951001	82194240	0.604712831813606	1.93814e-07
10	81953124	82194240	0.604712831813606	1.93814e-07
10	82006206	82194240	-0.551788472433834	3.3418e-06
10	82006545	82194240	-0.565796930801924	1.64982e-06
10	82006868	82194240	-0.565796930801924	1.64982e-06
10	82007336	82194240	-0.565796930801924	1.64982e-06
10	82009854	82194240	-0.565796930801924	1.64982e-06
10	82010549	82194240	-0.55426627879292	2.9564e-06
10	82010768	82194240	-0.565796930801924	1.64982e-06
10	82012819	82194240	-0.55426627879292	2.9564e-06
10	82013306	82194240	-0.55426627879292	2.9564e-06
10	82013588	82194240	-0.55426627879292	2.9564e-06
10	82013779	82194240	-0.565796930801924	1.64982e-06
10	82014042	82194240	-0.55426627879292	2.9564e-06
10	82014145	82194240	-0.55426627879292	2.9564e-06
10	82019052	82194240	-0.565796930801924	1.64982e-06
10	82019313	82194240	-0.565796930801924	1.64982e-06
10	82062304	82194240	-0.622168017595818	6.7376e-08
10	82070377	82194240	-0.602287245098571	2.2336e-07
10	82090734	82194240	-0.55975256123356	2.246e-06
10	82091829	82194240	-0.622168017595818	6.7376e-08
10	82098590	82194240	-0.622168017595818	6.7376e-08
10	82101440	82194240	-0.633765268151838	3.219e-08
10	82102853	82194240	-0.55975256123356	2.246e-06
10	82106582	82194240	-0.613211710855191	1.16796e-07
10	82110084	82194240	-0.576864449017365	9.228e-07
10	82118146	82194240	-0.660477598885668	5.1952e-09
10	82126644	82194240	-0.556841768979094	2.6002e-06
10	82126901	82194240	-0.561648561497086	2.0402e-06
10	82132156	82194240	-0.606551429484942	1.73918e-07
10	82133416	82194240	-0.654651251056023	7.8538e-09
10	82139697	82194240	-0.620709789023343	7.3776e-08
10	82140615	82194240	-0.620709789023343	7.3776e-08
10	82140871	82194240	-0.620709789023343	7.3776e-08
10	82142618	82194240	-0.620709789023343	7.3776e-08
10	82142655	82194240	-0.62461128720608	5.7812e-08
10	82146022	82194240	-0.620709789023343	7.3776e-08
10	82149519	82194240	-0.578011478810584	8.6782e-07
10	82150562	82194240	-0.620709789023343	7.3776e-08
10	82159578	82194240	-0.664906328421363	3.7716e-09
10	82164929	82194240	-0.675955393877812	1.65646e-09
10	82172308	82194240	-0.73368236936148	1.1771e-11
10	82172538	82194240	-0.73368236936148	1.1771e-11
10	82181623	82194240	-0.618195987996572	8.6176e-08
10	82182693	82194240	-0.72324515384589	3.154e-11
10	82184244	82194240	-0.72324515384589	3.154e-11
10	82186041	82194240	-0.72324515384589	3.154e-11
10	82186209	82194240	-0.72324515384589	3.154e-11
10	82186273	82194240	-0.73368236936148	1.1771e-11
10	82186377	82194240	-0.73368236936148	1.1771e-11
10	82186890	82194240	-0.72324515384589	3.154e-11
10	82188770	82194240	-0.70126456418676	2.1876e-10
10	82189243	82194240	-0.704211373095615	1.70468e-10
10	82191283	82194240	-0.716588173826429	5.7796e-11
10	82191631	82194240	-0.794073437781972	1.36558e-14
10	82192157	82194240	-0.794073437781972	1.36558e-14
10	82192951	82194240	-0.794073437781972	1.36558e-14
10	82193049	82194240	-0.794073437781972	1.36558e-14
10	82193273	82194240	-0.794073437781972	1.36558e-14
10	82193486	82194240	-0.780053801775281	7.8936e-14
10	82193643	82194240	-0.548927241161123	3.8448e-06
10	82193663	82194240	-0.773122971206341	1.79524e-13
10	82194560	82194240	-0.758480391393336	9.307e-13
10	82194600	82194240	-0.773122971206341	1.79524e-13
10	82194644	82194240	-0.773122971206341	1.79524e-13
10	82195752	82194240	-0.773122971206341	1.79524e-13
10	82196328	82194240	-0.773122971206341	1.79524e-13
10	82197504	82194240	-0.715363338603053	6.4488e-11
10	82198172	82194240	-0.694974716675037	3.6884e-10
10	82198402	82194240	-0.786211320519401	3.7082e-14
10	82199212	82194240	-0.786211320519401	3.7082e-14
10	82199572	82194240	-0.786211320519401	3.7082e-14
10	82199652	82194240	-0.786211320519401	3.7082e-14
10	82199787	82194240	-0.786211320519401	3.7082e-14
10	82199932	82194240	-0.786211320519401	3.7082e-14
10	82200245	82194240	-0.786211320519401	3.7082e-14
10	82200372	82194240	-0.786211320519401	3.7082e-14
10	82200561	82194240	-0.786211320519401	3.7082e-14
10	82200596	82194240	-0.786211320519401	3.7082e-14
10	82200621	82194240	-0.786211320519401	3.7082e-14
10	82200835	82194240	-0.786211320519401	3.7082e-14
10	82201270	82194240	-0.786211320519401	3.7082e-14
10	82201595	82194240	-0.786211320519401	3.7082e-14
10	82201877	82194240	-0.786211320519401	3.7082e-14
10	82202173	82194240	-0.786211320519401	3.7082e-14
10	82202521	82194240	-0.786211320519401	3.7082e-14
10	82203061	82194240	-0.786211320519401	3.7082e-14
10	82205268	82194240	-0.786211320519401	3.7082e-14
10	82208944	82194240	-0.628047860683022	4.6506e-08
10	82209046	82194240	-0.679076816672419	1.3045e-09
10	82210494	82194240	-0.749636385502409	2.3794e-12
10	82213271	82194240	0.591076881181829	4.2382e-07
10	82213747	82194240	0.591076881181829	4.2382e-07
10	82217610	82194240	0.591076881181829	4.2382e-07
10	82337934	82194240	-0.579983343866063	7.804e-07
10	85662794	85662067	0.685293899321819	8.0354e-10
10	85663181	85662067	0.685293899321819	8.0354e-10
10	85664118	85662067	0.683437401623711	9.298e-10
10	85664822	85662067	0.683437401623711	9.298e-10
10	85665328	85662067	0.71402898234287	7.2618e-11
10	85674750	85662067	0.650433162593941	1.05342e-08
10	85683840	85662067	0.576282782314042	9.5192e-07
10	89576689	89792539	0.558236995595977	2.4244e-06
10	89578322	89792539	0.574239977872293	1.06116e-06
10	89581324	89792539	0.574239977872293	1.06116e-06
10	89586538	89792539	0.548026339399094	4.0174e-06
10	89589334	89792539	-0.617489692952193	9e-08
10	89763002	89792539	0.555618323352732	2.764e-06
10	89767768	89792539	0.579453824965612	8.0302e-07
10	89770831	89792539	0.640146269040147	2.1158e-08
10	89777347	89792539	0.633146529305369	3.351e-08
10	89778869	89792539	0.626823613602407	5.027e-08
10	89791534	89792539	0.608889302938405	1.51392e-07
10	89792389	89792539	0.711338421770389	9.2072e-11
10	89803622	89792539	0.711338421770389	9.2072e-11
10	89808851	89792539	0.673048897628441	2.0638e-09
10	90192253	90243595	-0.601548130990052	2.3316e-07
10	90196633	90243595	-0.564648986255375	1.75018e-06
10	90199318	90243595	-0.601548130990052	2.3316e-07
10	90202871	90243595	-0.608449750787833	1.55406e-07
10	90202979	90243595	-0.601548130990052	2.3316e-07
10	90203400	90243595	-0.601548130990052	2.3316e-07
10	90204031	90243595	-0.564648986255375	1.75018e-06
10	90205401	90243595	-0.601548130990052	2.3316e-07
10	90207639	90243595	-0.601548130990052	2.3316e-07
10	90207902	90243595	-0.608449750787833	1.55406e-07
10	90216570	90243595	-0.583692796921661	6.379e-07
10	90226377	90243595	-0.553347158955593	3.0942e-06
10	90226750	90243595	-0.553347158955593	3.0942e-06
10	90227406	90243595	-0.583692796921661	6.379e-07
10	90253755	90243595	-0.553347158955593	3.0942e-06
10	91055929	91081892	-0.601266011692615	2.3702e-07
10	91078776	91081892	-0.581914557328312	7.0286e-07
10	91080531	91081892	-0.640547553555304	2.06e-08
10	91080689	91081892	-0.640547553555304	2.06e-08
10	91081483	91081892	-0.632298374570465	3.5402e-08
10	91082169	91081892	-0.632298374570465	3.5402e-08
10	91082538	91081892	-0.632298374570465	3.5402e-08
10	91082686	91081892	-0.617965923819728	8.7404e-08
10	91082830	91081892	-0.640547553555304	2.06e-08
10	91087988	91081892	-0.640547553555304	2.06e-08
10	91089610	91081892	-0.640547553555304	2.06e-08
10	91092078	91081892	-0.640547553555304	2.06e-08
10	91099323	91081892	-0.548835408176559	3.8622e-06
10	91101667	91081892	-0.626658448533662	5.08e-08
10	91109624	91081892	-0.638435110756967	2.37e-08
10	91114009	91081892	-0.638435110756967	2.37e-08
10	91122404	91081892	-0.626658448533662	5.08e-08
10	91126050	91081892	-0.638435110756967	2.37e-08
10	91207302	91081892	-0.591084098864031	4.2366e-07
10	92145342	92203216	-0.551208915428344	3.4384e-06
10	99070861	99070922	0.576218534908647	9.552e-07
10	99759378	99761838	0.582868815727867	6.6726e-07
10	99762180	99761838	0.582868815727867	6.6726e-07
10	99762363	99761838	0.582868815727867	6.6726e-07
10	99762394	99761838	0.582868815727867	6.6726e-07
10	99762511	99761838	0.582868815727867	6.6726e-07
10	99762875	99761838	0.582868815727867	6.6726e-07
10	99768216	99761838	0.582868815727867	6.6726e-07
10	102096357	102101097	0.620320474915936	7.558e-08
10	102100891	102101097	0.685571180454281	7.8616e-10
10	102104997	102101097	0.60670615791557	1.72336e-07
10	102854743	102987372	0.547193252561843	4.1834e-06
10	104308956	104388756	0.563539476843163	1.8526e-06
10	104716663	104944093	0.561592161425491	2.046e-06
10	104717269	104944093	0.561592161425491	2.046e-06
10	104717323	104944093	0.558410573607838	2.4032e-06
10	104719806	104944093	0.558410573607838	2.4032e-06
10	104723883	104944093	0.565278544780829	1.69446e-06
10	104725356	104944093	0.561592161425491	2.046e-06
10	104726711	104944093	0.565278544780829	1.69446e-06
10	104730558	104944093	0.558410573607838	2.4032e-06
10	104738449	104944093	0.565278544780829	1.69446e-06
10	104738708	104944093	0.565278544780829	1.69446e-06
10	104742950	104944093	0.565278544780829	1.69446e-06
10	104745421	104944093	0.565278544780829	1.69446e-06
10	104746020	104944093	0.558410573607838	2.4032e-06
10	104746626	104944093	0.558410573607838	2.4032e-06
10	104750742	104944093	0.565278544780829	1.69446e-06
10	104754651	104944093	0.558410573607838	2.4032e-06
10	104761912	104944093	0.565278544780829	1.69446e-06
10	104762974	104944093	0.558410573607838	2.4032e-06
10	104765898	104944093	0.571712679633878	1.21258e-06
10	104766465	104944093	0.558410573607838	2.4032e-06
10	104768257	104944093	0.558410573607838	2.4032e-06
10	104772843	104944093	0.565278544780829	1.69446e-06
10	104777009	104944093	0.558410573607838	2.4032e-06
10	104780989	104944093	0.558410573607838	2.4032e-06
10	104783225	104944093	0.558410573607838	2.4032e-06
10	104784937	104944093	0.565278544780829	1.69446e-06
10	104785399	104944093	0.558410573607838	2.4032e-06
10	104786335	104944093	0.558410573607838	2.4032e-06
10	104786777	104944093	0.558410573607838	2.4032e-06
10	104787413	104944093	0.558410573607838	2.4032e-06
10	104792061	104944093	0.558410573607838	2.4032e-06
10	104801689	104944093	0.571712679633878	1.21258e-06
10	104802887	104944093	0.565278544780829	1.69446e-06
10	104804152	104944093	0.571712679633878	1.21258e-06
10	104812799	104944093	0.558410573607838	2.4032e-06
10	104815122	104944093	0.558410573607838	2.4032e-06
10	104817188	104944093	0.558410573607838	2.4032e-06
10	104819092	104944093	0.546283970023408	4.3718e-06
10	104819888	104944093	0.558410573607838	2.4032e-06
10	104820809	104944093	0.565278544780829	1.69446e-06
10	104826037	104944093	0.565278544780829	1.69446e-06
10	104827806	104944093	0.558410573607838	2.4032e-06
10	104829142	104944093	0.565278544780829	1.69446e-06
10	104830423	104944093	0.558410573607838	2.4032e-06
10	104830625	104944093	0.558410573607838	2.4032e-06
10	104831967	104944093	0.558410573607838	2.4032e-06
10	104833138	104944093	0.558410573607838	2.4032e-06
10	104834001	104944093	0.558410573607838	2.4032e-06
10	104834918	104944093	0.558410573607838	2.4032e-06
10	104836787	104944093	0.558410573607838	2.4032e-06
10	104838113	104944093	0.565278544780829	1.69446e-06
10	104839458	104944093	0.565278544780829	1.69446e-06
10	104841386	104944093	0.558410573607838	2.4032e-06
10	104842156	104944093	0.558410573607838	2.4032e-06
10	104842409	104944093	0.558410573607838	2.4032e-06
10	104842638	104944093	0.561592161425491	2.046e-06
10	104845646	104944093	0.565278544780829	1.69446e-06
10	104845660	104944093	0.558410573607838	2.4032e-06
10	104850043	104944093	0.558410573607838	2.4032e-06
10	104856052	104944093	0.558410573607838	2.4032e-06
10	104856948	104944093	0.565278544780829	1.69446e-06
10	104861351	104944093	0.571712679633878	1.21258e-06
10	104867025	104944093	0.558410573607838	2.4032e-06
10	104869392	104944093	0.558410573607838	2.4032e-06
10	104875320	104944093	0.561592161425491	2.046e-06
10	104881188	104944093	0.561592161425491	2.046e-06
10	104887244	104944093	0.571712679633878	1.21258e-06
10	104892327	104944093	0.558410573607838	2.4032e-06
10	104895594	104944093	0.558410573607838	2.4032e-06
10	104901346	104944093	0.561592161425491	2.046e-06
10	104903860	104944093	0.565278544780829	1.69446e-06
10	104904481	104944093	0.558410573607838	2.4032e-06
10	104905300	104944093	0.558410573607838	2.4032e-06
10	104910222	104944093	0.571712679633878	1.21258e-06
10	104910331	104944093	0.558410573607838	2.4032e-06
10	104915819	104944093	0.571712679633878	1.21258e-06
10	104916324	104944093	0.558410573607838	2.4032e-06
10	104917624	104944093	0.565278544780829	1.69446e-06
10	104921041	104944093	0.561592161425491	2.046e-06
10	104925583	104944093	0.565278544780829	1.69446e-06
10	104927090	104944093	0.558410573607838	2.4032e-06
10	104929172	104944093	0.558410573607838	2.4032e-06
10	104935018	104944093	0.558410573607838	2.4032e-06
10	104937483	104944093	0.558410573607838	2.4032e-06
10	104940187	104944093	0.571712679633878	1.21258e-06
10	104943537	104944093	0.571712679633878	1.21258e-06
10	104944785	104944093	0.558410573607838	2.4032e-06
10	104949842	104944093	0.571712679633878	1.21258e-06
10	105629504	105660598	-0.583110304623112	6.5854e-07
10	106023429	106025121	-0.553715977456697	3.0382e-06
10	106027884	106025121	-0.5700741232853	1.32132e-06
10	106029175	106025121	-0.560250756254521	2.1902e-06
10	106029293	106025121	-0.560250756254521	2.1902e-06
10	105979654	106025158	-0.542042914202135	5.36e-06
10	106023429	106025158	-0.550609109590601	3.5412e-06
10	106027884	106025158	-0.57686938741982	9.2256e-07
10	106029175	106025158	-0.551362268694708	3.4126e-06
10	106029293	106025158	-0.551362268694708	3.4126e-06
10	106134447	106078745	-0.550130583695438	3.6252e-06
10	106137814	106078745	-0.550130583695438	3.6252e-06
10	111013039	111142919	-0.621038580101078	7.2286e-08
10	111026308	111142919	-0.621038580101078	7.2286e-08
10	111038677	111142919	-0.63875091037134	2.321e-08
10	111040952	111142919	-0.63875091037134	2.321e-08
10	111041232	111142919	-0.63875091037134	2.321e-08
10	111042797	111142919	-0.63875091037134	2.321e-08
10	111046628	111142919	-0.63875091037134	2.321e-08
10	111047563	111142919	-0.63875091037134	2.321e-08
10	111047564	111142919	-0.63875091037134	2.321e-08
10	111052208	111142919	-0.63875091037134	2.321e-08
10	111052380	111142919	-0.63875091037134	2.321e-08
10	111052421	111142919	-0.63875091037134	2.321e-08
10	111054370	111142919	-0.63875091037134	2.321e-08
10	111058643	111142919	-0.63875091037134	2.321e-08
10	111064918	111142919	-0.63875091037134	2.321e-08
10	111065012	111142919	-0.63875091037134	2.321e-08
10	111065435	111142919	-0.63875091037134	2.321e-08
10	111066999	111142919	-0.63875091037134	2.321e-08
10	111068572	111142919	-0.63875091037134	2.321e-08
10	111072388	111142919	-0.63875091037134	2.321e-08
10	111073178	111142919	-0.63875091037134	2.321e-08
10	111075514	111142919	-0.63875091037134	2.321e-08
10	111078918	111142919	-0.63875091037134	2.321e-08
10	111079897	111142919	-0.63875091037134	2.321e-08
10	111079941	111142919	-0.63875091037134	2.321e-08
10	111080055	111142919	-0.63875091037134	2.321e-08
10	111083505	111142919	-0.63875091037134	2.321e-08
10	111084169	111142919	-0.63875091037134	2.321e-08
10	111084275	111142919	-0.63875091037134	2.321e-08
10	111084692	111142919	-0.63875091037134	2.321e-08
10	111084891	111142919	-0.63875091037134	2.321e-08
10	111088387	111142919	-0.63875091037134	2.321e-08
10	111090873	111142919	-0.63875091037134	2.321e-08
10	111091342	111142919	-0.63875091037134	2.321e-08
10	111091495	111142919	-0.63875091037134	2.321e-08
10	111093025	111142919	-0.63875091037134	2.321e-08
10	111094086	111142919	-0.63875091037134	2.321e-08
10	111095062	111142919	-0.63875091037134	2.321e-08
10	111095783	111142919	-0.63875091037134	2.321e-08
10	111097423	111142919	-0.63875091037134	2.321e-08
10	111098435	111142919	-0.63875091037134	2.321e-08
10	111100813	111142919	-0.63875091037134	2.321e-08
10	111101286	111142919	-0.63875091037134	2.321e-08
10	111102754	111142919	-0.63875091037134	2.321e-08
10	111103117	111142919	-0.63875091037134	2.321e-08
10	111105526	111142919	-0.63875091037134	2.321e-08
10	111105697	111142919	-0.63875091037134	2.321e-08
10	111108275	111142919	-0.63875091037134	2.321e-08
10	111108586	111142919	-0.63875091037134	2.321e-08
10	111109292	111142919	-0.63875091037134	2.321e-08
10	111109559	111142919	-0.63875091037134	2.321e-08
10	111112878	111142919	-0.63875091037134	2.321e-08
10	111113637	111142919	-0.63875091037134	2.321e-08
10	111113877	111142919	-0.63875091037134	2.321e-08
10	111115061	111142919	-0.63875091037134	2.321e-08
10	111118156	111142919	-0.63875091037134	2.321e-08
10	111127434	111142919	-0.63875091037134	2.321e-08
10	111127860	111142919	-0.63875091037134	2.321e-08
10	111129778	111142919	-0.63875091037134	2.321e-08
10	111131299	111142919	-0.63875091037134	2.321e-08
10	111132844	111142919	-0.63875091037134	2.321e-08
10	111138246	111142919	-0.63875091037134	2.321e-08
10	111140741	111142919	-0.63875091037134	2.321e-08
10	111142040	111142919	-0.63875091037134	2.321e-08
10	111142340	111142919	-0.63875091037134	2.321e-08
10	111142581	111142919	-0.63875091037134	2.321e-08
10	111143009	111142919	-0.63875091037134	2.321e-08
10	111144354	111142919	-0.63875091037134	2.321e-08
10	111145220	111142919	-0.63875091037134	2.321e-08
10	111147597	111142919	-0.63875091037134	2.321e-08
10	111149622	111142919	-0.63875091037134	2.321e-08
10	111150042	111142919	-0.63875091037134	2.321e-08
10	111150386	111142919	-0.63875091037134	2.321e-08
10	111150640	111142919	-0.63875091037134	2.321e-08
10	112463637	112417901	0.543880289093542	4.9088e-06
10	112464179	112417901	0.543880289093542	4.9088e-06
10	112465758	112417901	0.543880289093542	4.9088e-06
10	112466171	112417901	0.543880289093542	4.9088e-06
10	112471529	112417901	0.543880289093542	4.9088e-06
10	112473522	112417901	0.543880289093542	4.9088e-06
10	112473739	112417901	0.543880289093542	4.9088e-06
10	112474267	112417901	0.543880289093542	4.9088e-06
10	112474843	112417901	0.543880289093542	4.9088e-06
10	112478409	112417901	0.543880289093542	4.9088e-06
10	112479289	112417901	0.559174787584718	2.3126e-06
10	112479992	112417901	0.559174787584718	2.3126e-06
10	114100883	114106695	-0.647988829559536	1.24624e-08
10	114101192	114106695	-0.647988829559536	1.24624e-08
10	114110680	114106695	-0.607928836252768	1.60292e-07
10	114111782	114106695	-0.607928836252768	1.60292e-07
10	114122635	114106695	-0.607928836252768	1.60292e-07
10	114123313	114106695	-0.607928836252768	1.60292e-07
10	114124265	114106695	-0.607928836252768	1.60292e-07
10	118612118	118553266	-0.562705184544855	1.9333e-06
10	118614218	118553266	-0.562705184544855	1.9333e-06
10	118618375	118553266	-0.568605094583878	1.42652e-06
10	123932772	123939939	0.543296474937611	5.0482e-06
10	123936833	123939939	0.654585501630533	7.89e-09
10	123938190	123939939	0.649788676127824	1.10132e-08
10	123940217	123939939	0.649788676127824	1.10132e-08
10	123941859	123939939	0.637545688456309	2.5132e-08
10	123948795	123939939	0.610314752898205	1.39038e-07
10	127728908	127728318	0.687442097245015	6.778e-10
10	127729380	127728318	0.570809087873606	1.27146e-06
10	127729623	127728318	0.570809087873606	1.27146e-06
10	127731276	127728318	0.570809087873606	1.27146e-06
10	127736265	127728318	0.570809087873606	1.27146e-06
10	127736362	127728318	0.570809087873606	1.27146e-06
10	127736815	127728318	0.570809087873606	1.27146e-06
10	127736883	127728318	0.570809087873606	1.27146e-06
10	127736971	127728318	0.570809087873606	1.27146e-06
10	127737218	127728318	0.570809087873606	1.27146e-06
10	127737775	127728318	0.570809087873606	1.27146e-06
10	127737962	127728318	0.570809087873606	1.27146e-06
10	127738320	127728318	0.570809087873606	1.27146e-06
10	127910717	127906917	-0.565796139749201	1.64988e-06
10	127916703	127906917	-0.565796139749201	1.64988e-06
10	127918168	127906917	-0.581503066372153	7.1874e-07
10	127919705	127906917	-0.565796139749201	1.64988e-06
10	127929126	127906917	-0.554690459855432	2.8948e-06
10	127938069	127906917	-0.554690459855432	2.8948e-06
10	127938511	127906917	-0.581503066372153	7.1874e-07
10	127939709	127906917	-0.584879099749943	5.9776e-07
10	127941851	127906917	-0.584879099749943	5.9776e-07
10	127942102	127906917	-0.584879099749943	5.9776e-07
10	131566963	131559396	-0.543776519319323	4.9332e-06
10	131835169	131730998	-0.563978770577128	1.8114e-06
10	133489192	133489063	0.625031053075627	5.6304e-08
10	133919341	133946640	0.565017881454564	1.71732e-06
10	133923383	134015380	0.542797100491409	5.1702e-06
10	133926588	134015380	0.542797100491409	5.1702e-06
10	133927781	134015380	0.542797100491409	5.1702e-06
10	133937980	134015380	0.548647922859101	3.8976e-06
10	133945007	134015380	0.559119246848013	2.319e-06
10	134000910	134015380	0.587016196043377	5.3134e-07
10	134029817	134015380	0.549476901244378	3.743e-06
10	134032911	134015380	0.549476901244378	3.743e-06
10	134036762	134015380	0.549476901244378	3.743e-06
10	134574141	134575077	-0.55730070419604	2.541e-06
10	134574336	134575077	-0.55730070419604	2.541e-06
10	134574398	134575077	-0.55730070419604	2.541e-06
10	134574726	134575077	-0.596073882146906	3.1952e-07
10	134575142	134575077	-0.591845254333586	4.0594e-07
10	134697420	134693758	0.628835933830159	4.4226e-08
10	134788065	134823768	-0.571057900957282	1.25498e-06
10	134816144	134823768	-0.602909576474795	2.154e-07
10	134822186	134823768	-0.674338378716304	1.87254e-09
10	134822368	134823768	-0.674338378716304	1.87254e-09
10	134822968	134823768	-0.674338378716304	1.87254e-09
10	51790420	51790289	0.590720257660859	4.3238e-07
10	51793585	51790289	0.590720257660859	4.3238e-07
10	51832259	51790289	0.590720257660859	4.3238e-07
10	51833997	51790289	0.590720257660859	4.3238e-07
10	51834591	51790289	0.590720257660859	4.3238e-07
10	51837299	51790289	0.590720257660859	4.3238e-07
10	51840450	51790289	0.590720257660859	4.3238e-07
10	51840771	51790289	0.590720257660859	4.3238e-07
10	51850429	51790289	0.590720257660859	4.3238e-07
10	51858019	51790289	0.578946921457452	8.2526e-07
10	51867853	51790289	0.554668085215598	2.898e-06
10	51878699	51790289	0.541710312372031	5.4458e-06
10	51909596	51790289	0.543979457895894	4.8854e-06
10	51925240	51790289	0.541710312372031	5.4458e-06
10	51926908	51790289	0.541710312372031	5.4458e-06
10	51932739	51790289	0.541710312372031	5.4458e-06
10	51935124	51790289	0.541710312372031	5.4458e-06
11	209538	183112	0.660786828351862	5.0812e-09
11	313649	315030	-0.595767806172667	3.2514e-07
11	316564	315030	-0.595767806172667	3.2514e-07
11	316718	315030	-0.582012918949521	6.991e-07
11	320630	315030	-0.600245354844493	2.5146e-07
11	321326	315030	-0.583978758073336	6.28e-07
11	381049	390385	0.545081013503773	4.6332e-06
11	386308	390385	0.545081013503773	4.6332e-06
11	386546	390385	0.545081013503773	4.6332e-06
11	393545	390385	0.733703493456684	1.1747e-11
11	395360	390385	0.733703493456684	1.1747e-11
11	398352	390385	0.733703493456684	1.1747e-11
11	399592	390385	0.733703493456684	1.1747e-11
11	399815	390385	0.733703493456684	1.1747e-11
11	422213	390385	0.557797069796013	2.4786e-06
11	424659	390385	0.573037621835992	1.13084e-06
11	426461	390385	0.573037621835992	1.13084e-06
11	393545	396901	-0.578850319943704	8.2956e-07
11	395360	396901	-0.578850319943704	8.2956e-07
11	398352	396901	-0.578850319943704	8.2956e-07
11	399592	396901	-0.578850319943704	8.2956e-07
11	399815	396901	-0.578850319943704	8.2956e-07
11	450303	454665	0.549540191648885	3.7314e-06
11	454667	454665	0.549540191648885	3.7314e-06
11	457339	454665	0.549540191648885	3.7314e-06
11	462997	454665	0.549540191648885	3.7314e-06
11	466274	454665	0.549540191648885	3.7314e-06
11	466957	454665	0.549540191648885	3.7314e-06
11	492013	454665	0.566917518160092	1.55706e-06
11	492217	454665	0.561147442657864	2.0928e-06
11	818916	628939	0.545652324589997	4.5074e-06
11	713429	712258	-0.549103015551833	3.812e-06
11	1005021	966167	0.543148306014169	5.0842e-06
11	1044625	970567	0.606724804116871	1.72146e-07
11	1047948	970567	0.587671287480446	5.1242e-07
11	1170925	1176747	0.770632672624126	2.3958e-13
11	2006875	1810800	-0.568402027646742	1.44168e-06
11	2181534	1948451	0.547601710775882	4.1012e-06
11	2185528	1948451	0.553737272281186	3.035e-06
11	2185588	1948451	0.553737272281186	3.035e-06
11	2186728	1948451	0.553737272281186	3.035e-06
11	2186930	1948451	0.553737272281186	3.035e-06
11	2187036	1948451	0.553737272281186	3.035e-06
11	2187917	1948451	0.553737272281186	3.035e-06
11	2188270	1948451	0.553737272281186	3.035e-06
11	2188350	1948451	0.553737272281186	3.035e-06
11	2188632	1948451	0.553737272281186	3.035e-06
11	2188805	1948451	0.553737272281186	3.035e-06
11	2188886	1948451	0.553737272281186	3.035e-06
11	2188920	1948451	0.553737272281186	3.035e-06
11	2188935	1948451	0.553737272281186	3.035e-06
11	2188954	1948451	0.553737272281186	3.035e-06
11	2189200	1948451	0.553737272281186	3.035e-06
11	2189272	1948451	0.553737272281186	3.035e-06
11	2189487	1948451	0.553737272281186	3.035e-06
11	2189617	1948451	0.547601710775882	4.1012e-06
11	2120909	2138442	0.5604866049329	2.1642e-06
11	2181534	2190619	0.623510356555806	6.195e-08
11	2186221	2190619	0.585992031143073	5.6226e-07
11	2189617	2190619	0.623510356555806	6.195e-08
11	2190150	2190619	0.591835482048628	4.0616e-07
11	2190373	2190619	0.591835482048628	4.0616e-07
11	2190527	2190619	0.674996868547186	1.7815e-09
11	2190618	2190619	0.605171771310851	1.88656e-07
11	2190745	2190619	0.605171771310851	1.88656e-07
11	2193265	2255044	0.544608293566504	4.74e-06
11	2241166	2255044	0.603821702548003	2.042e-07
11	2242819	2255044	0.603821702548003	2.042e-07
11	2255611	2255044	0.55196068070042	3.3134e-06
11	2449192	2458757	-0.623004657804378	6.3944e-08
11	2452633	2458757	-0.623004657804378	6.3944e-08
11	2454835	2458757	-0.623004657804378	6.3944e-08
11	2881186	2882199	-0.605830155993133	1.81482e-07
11	2882197	2882199	-0.648018909658185	1.24368e-08
11	2886235	2887370	0.547951680868142	4.032e-06
11	5314388	5321409	-0.552687855227339	3.1968e-06
11	5320852	5321409	-0.59478808083367	3.4376e-07
11	5321026	5321409	-0.59478808083367	3.4376e-07
11	5321318	5321409	-0.753142108535549	1.64768e-12
11	5322004	5321409	-0.563584286258184	1.84836e-06
11	5322318	5321409	-0.563584286258184	1.84836e-06
11	5322895	5321409	-0.759052096847707	8.7464e-13
11	5323190	5321409	-0.73226146962493	1.34974e-11
11	5323928	5321409	-0.561171710911385	2.0902e-06
11	5324145	5321409	-0.561171710911385	2.0902e-06
11	5324399	5321409	-0.561171710911385	2.0902e-06
11	5324552	5321409	-0.56632077177297	1.60582e-06
11	5326352	5321409	-0.579841636704681	7.864e-07
11	5831057	5836375	0.546751119209146	4.274e-06
11	5831069	5836375	0.546751119209146	4.274e-06
11	5831347	5836375	0.546751119209146	4.274e-06
11	5834485	5836375	0.546751119209146	4.274e-06
11	5834555	5836375	0.546751119209146	4.274e-06
11	5849952	5836375	0.546751119209146	4.274e-06
11	5851690	5836375	0.546751119209146	4.274e-06
11	5851749	5836375	0.546751119209146	4.274e-06
11	5851990	5836375	0.546751119209146	4.274e-06
11	5853455	5836375	0.546751119209146	4.274e-06
11	5875537	5836375	0.545129486158936	4.6224e-06
11	5876089	5836375	0.54932748931714	3.7704e-06
11	5916424	5916499	0.567778479321933	1.48912e-06
11	5922187	5916499	0.573435254661575	1.10734e-06
11	5929996	5916499	0.583494644631218	6.4486e-07
11	5958689	5916499	0.559657937586852	2.2568e-06
11	5959040	5916499	0.559657937586852	2.2568e-06
11	5959374	5916499	0.543226961992049	5.065e-06
11	5959766	5916499	0.559657937586852	2.2568e-06
11	5965954	5916499	0.553293295683256	3.1024e-06
11	6579433	6548873	-0.57657919791694	9.3698e-07
11	6538684	6549161	-0.554622992730872	2.9044e-06
11	6541583	6549161	-0.554622992730872	2.9044e-06
11	6547733	6549161	-0.566621484652035	1.58106e-06
11	6574103	6549161	-0.590972090141554	4.2632e-07
11	6575124	6549161	-0.630997908731572	3.85e-08
11	6578092	6549161	-0.644415399183098	1.5891e-08
11	6579433	6549161	-0.671164100047134	2.3768e-09
11	7395120	7392589	-0.571237445268272	1.24322e-06
11	7396023	7392589	-0.663192042869428	4.272e-09
11	7396296	7392589	-0.60556930560561	1.84294e-07
11	7396514	7392589	-0.663192042869428	4.272e-09
11	7396966	7392589	-0.60556930560561	1.84294e-07
11	7397166	7392589	-0.60556930560561	1.84294e-07
11	7397185	7392589	-0.60556930560561	1.84294e-07
11	7397261	7392589	-0.60556930560561	1.84294e-07
11	7397328	7392589	-0.57254139470073	1.16082e-06
11	7398061	7392589	-0.60556930560561	1.84294e-07
11	7398130	7392589	-0.683268788286908	9.4216e-10
11	7398313	7392589	-0.60556930560561	1.84294e-07
11	7398528	7392589	-0.663192042869428	4.272e-09
11	7398714	7392589	-0.663192042869428	4.272e-09
11	7399246	7392589	-0.663192042869428	4.272e-09
11	7399303	7392589	-0.663192042869428	4.272e-09
11	7400177	7392589	-0.663192042869428	4.272e-09
11	7754067	7827616	-0.561549434450981	2.0506e-06
11	7755140	7827616	-0.561549434450981	2.0506e-06
11	7755683	7827616	-0.561549434450981	2.0506e-06
11	7755968	7827616	-0.561549434450981	2.0506e-06
11	7756421	7827616	-0.561549434450981	2.0506e-06
11	7757071	7827616	-0.561549434450981	2.0506e-06
11	7762437	7827616	-0.561549434450981	2.0506e-06
11	7770593	7827616	-0.561549434450981	2.0506e-06
11	7771230	7827616	-0.561549434450981	2.0506e-06
11	7772664	7827616	-0.561549434450981	2.0506e-06
11	7773920	7827616	-0.561549434450981	2.0506e-06
11	7773996	7827616	-0.561549434450981	2.0506e-06
11	7774010	7827616	-0.561549434450981	2.0506e-06
11	7774088	7827616	-0.561549434450981	2.0506e-06
11	7774114	7827616	-0.561549434450981	2.0506e-06
11	7775657	7827616	-0.561549434450981	2.0506e-06
11	7775719	7827616	-0.561549434450981	2.0506e-06
11	7775803	7827616	-0.561549434450981	2.0506e-06
11	7776113	7827616	-0.561549434450981	2.0506e-06
11	7777269	7827616	-0.561549434450981	2.0506e-06
11	7777746	7827616	-0.561549434450981	2.0506e-06
11	7777789	7827616	-0.561549434450981	2.0506e-06
11	7777863	7827616	-0.561549434450981	2.0506e-06
11	7779915	7827616	-0.561549434450981	2.0506e-06
11	7780905	7827616	-0.561549434450981	2.0506e-06
11	7780960	7827616	-0.561549434450981	2.0506e-06
11	7781656	7827616	-0.561549434450981	2.0506e-06
11	7782073	7827616	-0.561549434450981	2.0506e-06
11	7782516	7827616	-0.561549434450981	2.0506e-06
11	7784739	7827616	-0.561549434450981	2.0506e-06
11	7785071	7827616	-0.561549434450981	2.0506e-06
11	7795228	7827616	-0.561549434450981	2.0506e-06
11	7795705	7827616	-0.561549434450981	2.0506e-06
11	7798373	7827616	-0.561549434450981	2.0506e-06
11	7800349	7827616	-0.561549434450981	2.0506e-06
11	7800673	7827616	-0.561549434450981	2.0506e-06
11	7802642	7827616	-0.561549434450981	2.0506e-06
11	7803082	7827616	-0.561549434450981	2.0506e-06
11	7805481	7827616	-0.561549434450981	2.0506e-06
11	7806113	7827616	-0.561549434450981	2.0506e-06
11	7806377	7827616	-0.561549434450981	2.0506e-06
11	7807948	7827616	-0.561549434450981	2.0506e-06
11	7808003	7827616	-0.561549434450981	2.0506e-06
11	7809766	7827616	-0.561549434450981	2.0506e-06
11	7809904	7827616	-0.561549434450981	2.0506e-06
11	7811154	7827616	-0.561549434450981	2.0506e-06
11	7811397	7827616	-0.560359512644012	2.1782e-06
11	7811623	7827616	-0.560359512644012	2.1782e-06
11	7812482	7827616	-0.560359512644012	2.1782e-06
11	7813085	7827616	-0.560359512644012	2.1782e-06
11	7813226	7827616	-0.560359512644012	2.1782e-06
11	7813652	7827616	-0.560359512644012	2.1782e-06
11	7815980	7827616	-0.560359512644012	2.1782e-06
11	7823018	7827616	-0.560359512644012	2.1782e-06
11	7824143	7827616	-0.560359512644012	2.1782e-06
11	7825419	7827616	-0.560359512644012	2.1782e-06
11	7826591	7827616	-0.561549434450981	2.0506e-06
11	7827336	7827616	-0.560359512644012	2.1782e-06
11	7835844	7827616	-0.540417434276569	5.7912e-06
11	7849487	7827616	-0.544176995296218	4.8392e-06
11	10331152	10330294	-0.658578662689392	5.9502e-09
11	10331279	10330294	-0.658578662689392	5.9502e-09
11	10332475	10330294	-0.658578662689392	5.9502e-09
11	10344259	10330294	-0.567401845662234	1.5185e-06
11	10344409	10330294	-0.567401845662234	1.5185e-06
11	12116630	12116338	0.572570969342918	1.15902e-06
11	13055912	12988980	0.540437026087624	5.7858e-06
11	15432781	15479303	0.546449850164617	4.3368e-06
11	15432928	15479303	0.547984862561378	4.0256e-06
11	15433932	15479303	0.547984862561378	4.0256e-06
11	15453593	15479303	0.547984862561378	4.0256e-06
11	15454135	15479303	-0.588517986307479	4.889e-07
11	15454937	15479303	-0.588517986307479	4.889e-07
11	15455813	15479303	-0.588517986307479	4.889e-07
11	15456102	15479303	-0.588517986307479	4.889e-07
11	15456299	15479303	0.565095003922481	1.71052e-06
11	15459490	15479303	-0.595970976978287	3.214e-07
11	15459784	15479303	-0.588517986307479	4.889e-07
11	15461918	15479303	-0.588517986307479	4.889e-07
11	15462927	15479303	0.547984862561378	4.0256e-06
11	15463789	15479303	-0.588517986307479	4.889e-07
11	15464206	15479303	0.565095003922481	1.71052e-06
11	15464773	15479303	-0.600446663411236	2.4854e-07
11	15465133	15479303	-0.576755289260838	9.282e-07
11	15468166	15479303	-0.576755289260838	9.282e-07
11	15468508	15479303	-0.588517986307479	4.889e-07
11	15469328	15479303	0.547984862561378	4.0256e-06
11	15469761	15479303	-0.588517986307479	4.889e-07
11	15469948	15479303	0.546449850164617	4.3368e-06
11	15472014	15479303	0.565095003922481	1.71052e-06
11	15472531	15479303	-0.588517986307479	4.889e-07
11	15472660	15479303	-0.600446663411236	2.4854e-07
11	15472819	15479303	-0.576755289260838	9.282e-07
11	15472874	15479303	-0.576755289260838	9.282e-07
11	15473140	15479303	-0.547858211653661	4.0504e-06
11	15473883	15479303	0.566017075148125	1.63118e-06
11	15476419	15479303	-0.588517986307479	4.889e-07
11	15476893	15479303	-0.588517986307479	4.889e-07
11	15477573	15479303	-0.600446663411236	2.4854e-07
11	15478129	15479303	-0.576755289260838	9.282e-07
11	15479288	15479303	0.565095003922481	1.71052e-06
11	15485420	15479303	-0.588517986307479	4.889e-07
11	15485462	15479303	-0.576755289260838	9.282e-07
11	15485606	15479303	-0.588517986307479	4.889e-07
11	15486777	15479303	-0.600446663411236	2.4854e-07
11	15488127	15479303	-0.600446663411236	2.4854e-07
11	15492291	15479303	-0.588517986307479	4.889e-07
11	15497464	15479303	-0.573016261852959	1.13212e-06
11	15497563	15479303	-0.573016261852959	1.13212e-06
11	15498572	15479303	-0.595970976978287	3.214e-07
11	15500858	15479303	-0.588517986307479	4.889e-07
11	15501076	15479303	-0.595970976978287	3.214e-07
11	15502786	15479303	0.566017075148125	1.63118e-06
11	15502900	15479303	-0.588517986307479	4.889e-07
11	15504593	15479303	-0.588517986307479	4.889e-07
11	15504710	15479303	-0.588517986307479	4.889e-07
11	15504867	15479303	0.565095003922481	1.71052e-06
11	15509065	15479303	-0.588517986307479	4.889e-07
11	15510171	15479303	-0.588517986307479	4.889e-07
11	15510934	15479303	-0.588517986307479	4.889e-07
11	15512207	15479303	-0.588517986307479	4.889e-07
11	15512635	15479303	-0.588517986307479	4.889e-07
11	15514019	15479303	-0.573016261852959	1.13212e-06
11	15514614	15479303	-0.573016261852959	1.13212e-06
11	15514996	15479303	-0.588517986307479	4.889e-07
11	15515720	15479303	-0.588517986307479	4.889e-07
11	15517002	15479303	-0.588517986307479	4.889e-07
11	15517319	15479303	-0.595970976978287	3.214e-07
11	15519261	15479303	-0.588517986307479	4.889e-07
11	15520001	15479303	-0.595970976978287	3.214e-07
11	15521044	15479303	-0.588517986307479	4.889e-07
11	15527791	15479303	-0.595981758047266	3.212e-07
11	15530921	15479303	-0.575067567060978	1.01556e-06
11	15531636	15479303	-0.566728408431256	1.57236e-06
11	15531684	15479303	-0.566728408431256	1.57236e-06
11	15531927	15479303	-0.562895417765469	1.9146e-06
11	15533871	15479303	-0.588517986307479	4.889e-07
11	15536923	15479303	-0.574436425845175	1.05016e-06
11	15540787	15479303	-0.601892132109272	2.2854e-07
11	15545595	15479303	-0.588517986307479	4.889e-07
11	15550880	15479303	-0.601892132109272	2.2854e-07
11	15553279	15479303	-0.574436425845175	1.05016e-06
11	15554601	15479303	-0.574436425845175	1.05016e-06
11	15562994	15479303	-0.541379793699538	5.5322e-06
11	15565336	15479303	-0.541379793699538	5.5322e-06
11	15566329	15479303	-0.541379793699538	5.5322e-06
11	15581801	15479303	-0.60130093462349	2.3654e-07
11	18362086	18390076	0.546708279024051	4.283e-06
11	18372391	18390076	0.549582632787878	3.7238e-06
11	18373191	18390076	0.546708279024051	4.283e-06
11	18377813	18390076	0.549582632787878	3.7238e-06
11	18378259	18390076	0.549582632787878	3.7238e-06
11	18390296	18390076	0.549582632787878	3.7238e-06
11	18396314	18390076	0.586603632366161	5.436e-07
11	18396503	18390076	0.586603632366161	5.436e-07
11	18412757	18390076	0.586603632366161	5.436e-07
11	18416884	18390076	0.586603632366161	5.436e-07
11	18362086	18390130	0.638931691993846	2.2934e-08
11	18372391	18390130	0.650979852290585	1.01436e-08
11	18373191	18390130	0.638931691993846	2.2934e-08
11	18377813	18390130	0.650979852290585	1.01436e-08
11	18378259	18390130	0.650979852290585	1.01436e-08
11	18390296	18390130	0.650979852290585	1.01436e-08
11	18390416	18390130	0.541801369078782	5.4222e-06
11	18396314	18390130	0.674846708703043	1.80188e-09
11	18396503	18390130	0.674846708703043	1.80188e-09
11	18412757	18390130	0.674846708703043	1.80188e-09
11	18416884	18390130	0.674846708703043	1.80188e-09
11	18545325	18390130	0.57553689596412	9.9052e-07
11	18553156	18390130	0.57553689596412	9.9052e-07
11	18558310	18390130	0.57553689596412	9.9052e-07
11	18362086	18390140	0.574850311747584	1.02736e-06
11	18372391	18390140	0.564848817031985	1.73232e-06
11	18373191	18390140	0.574850311747584	1.02736e-06
11	18377813	18390140	0.564848817031985	1.73232e-06
11	18378259	18390140	0.564848817031985	1.73232e-06
11	18390296	18390140	0.564848817031985	1.73232e-06
11	18390416	18390140	0.57056270430965	1.28798e-06
11	18396314	18390140	0.580981233333897	7.3938e-07
11	18396503	18390140	0.580981233333897	7.3938e-07
11	18412757	18390140	0.580981233333897	7.3938e-07
11	18416884	18390140	0.580981233333897	7.3938e-07
11	18362086	18390591	0.591639932119798	4.1064e-07
11	18372391	18390591	0.574390182184553	1.05274e-06
11	18373191	18390591	0.591639932119798	4.1064e-07
11	18377813	18390591	0.574390182184553	1.05274e-06
11	18378259	18390591	0.574390182184553	1.05274e-06
11	18390296	18390591	0.574390182184553	1.05274e-06
11	18396314	18390591	0.59035189838767	4.4138e-07
11	18396503	18390591	0.59035189838767	4.4138e-07
11	18412757	18390591	0.59035189838767	4.4138e-07
11	18416884	18390591	0.59035189838767	4.4138e-07
11	18362086	18390930	0.576583048369628	9.3678e-07
11	18372391	18390930	0.690794837045874	5.1816e-10
11	18373191	18390930	0.576583048369628	9.3678e-07
11	18377813	18390930	0.690794837045874	5.1816e-10
11	18378259	18390930	0.690794837045874	5.1816e-10
11	18390296	18390930	0.690794837045874	5.1816e-10
11	18396314	18390930	0.732786007205012	1.28338e-11
11	18396503	18390930	0.732786007205012	1.28338e-11
11	18412757	18390930	0.732786007205012	1.28338e-11
11	18416884	18390930	0.732786007205012	1.28338e-11
11	18486623	18390930	-0.555256608720713	2.8144e-06
11	18487604	18390930	-0.555256608720713	2.8144e-06
11	18492227	18390930	-0.555256608720713	2.8144e-06
11	18492286	18390930	-0.555256608720713	2.8144e-06
11	18498803	18390930	-0.555256608720713	2.8144e-06
11	18499446	18390930	-0.555256608720713	2.8144e-06
11	18500429	18390930	-0.555256608720713	2.8144e-06
11	18505539	18390930	-0.555256608720713	2.8144e-06
11	18505895	18390930	-0.555256608720713	2.8144e-06
11	18522153	18390930	-0.555256608720713	2.8144e-06
11	18524201	18390930	-0.555256608720713	2.8144e-06
11	18529923	18390930	-0.555256608720713	2.8144e-06
11	18530105	18390930	-0.555256608720713	2.8144e-06
11	18585306	18615959	-0.556177164530241	2.688e-06
11	18590547	18615959	-0.57861748169616	8.4002e-07
11	18604755	18615959	-0.563834712000569	1.82482e-06
11	18606969	18615959	-0.57861748169616	8.4002e-07
11	18609362	18615959	-0.546350799342225	4.3576e-06
11	18615475	18615959	-0.592549901577256	3.9014e-07
11	18646795	18615959	-0.550473735357372	3.5648e-06
11	18649799	18615959	-0.550417986160151	3.5746e-06
11	20335852	20342332	0.795981619296569	1.0436e-14
11	20342877	20342332	0.835130486055561	0
11	20456752	20342332	-0.606072160747092	1.7891e-07
11	20335852	20342598	0.583921404931612	6.2998e-07
11	20342877	20342598	0.585958450038074	5.633e-07
11	23956269	23951513	-0.569516864830526	1.36034e-06
11	23958551	23951513	-0.569516864830526	1.36034e-06
11	23958869	23951513	-0.545419242382954	4.5584e-06
11	23959556	23951513	-0.545419242382954	4.5584e-06
11	23965942	23951513	-0.579757584354911	7.8998e-07
11	23967106	23951513	-0.579757584354911	7.8998e-07
11	23971431	23951513	-0.579757584354911	7.8998e-07
11	23973650	23951513	-0.585352291134993	5.8242e-07
11	23980532	23951513	-0.553920204977678	3.0076e-06
11	23982016	23951513	-0.585352291134993	5.8242e-07
11	23982169	23951513	-0.585352291134993	5.8242e-07
11	23945956	23971624	-0.548734812903714	3.8812e-06
11	23947121	23971624	-0.55058805258078	3.5448e-06
11	23947794	23971624	-0.548734812903714	3.8812e-06
11	23956269	23971624	-0.603974337481064	2.024e-07
11	23957633	23971624	-0.548734812903714	3.8812e-06
11	23958551	23971624	-0.603974337481064	2.024e-07
11	23958869	23971624	-0.557775401674185	2.4812e-06
11	23959556	23971624	-0.557775401674185	2.4812e-06
11	23965942	23971624	-0.583687360644399	6.381e-07
11	23967106	23971624	-0.583687360644399	6.381e-07
11	23971431	23971624	-0.583687360644399	6.381e-07
11	23973650	23971624	-0.619610142393801	7.8978e-08
11	23982016	23971624	-0.619610142393801	7.8978e-08
11	23982169	23971624	-0.619610142393801	7.8978e-08
11	27220408	27226966	-0.668135735395529	2.976e-09
11	27225055	27226966	0.73938010680071	6.7394e-12
11	27226122	27226966	-0.668135735395529	2.976e-09
11	27226174	27226966	0.73938010680071	6.7394e-12
11	27226611	27226966	0.73938010680071	6.7394e-12
11	27227027	27226966	0.73938010680071	6.7394e-12
11	27227554	27226966	0.73938010680071	6.7394e-12
11	27227861	27226966	0.73938010680071	6.7394e-12
11	27230543	27226966	0.73938010680071	6.7394e-12
11	27231532	27226966	-0.668135735395529	2.976e-09
11	27233060	27226966	0.703593819860037	1.7966e-10
11	27235540	27226966	0.73938010680071	6.7394e-12
11	27251847	27226966	0.703593819860037	1.7966e-10
11	27257217	27226966	0.73938010680071	6.7394e-12
11	27260014	27226966	-0.677214833352835	1.5048e-09
11	27272354	27226966	0.680648413222957	1.1554e-09
11	27275764	27226966	-0.607880172592285	1.60756e-07
11	27291585	27226966	0.676373641216034	1.60456e-09
11	27291907	27226966	-0.641953387720347	1.8753e-08
11	31545775	31784351	0.539963085614875	5.9174e-06
11	31582439	31784351	0.539963085614875	5.9174e-06
11	31589144	31784351	0.539963085614875	5.9174e-06
11	31758933	31784574	0.539929735835929	5.9268e-06
11	31545775	31785291	0.637228726107493	2.5664e-08
11	31582439	31785291	0.637228726107493	2.5664e-08
11	31589144	31785291	0.637228726107493	2.5664e-08
11	31596987	31785291	0.577633470154266	8.8558e-07
11	31617890	31785291	0.577633470154266	8.8558e-07
11	31622784	31785291	0.577633470154266	8.8558e-07
11	31646800	31785291	0.54335062919885	5.035e-06
11	31659092	31785291	0.577633470154266	8.8558e-07
11	31677197	31785291	0.577633470154266	8.8558e-07
11	31745690	31785291	0.577633470154266	8.8558e-07
11	31545775	31790750	0.54652656732894	4.3208e-06
11	31582439	31790750	0.54652656732894	4.3208e-06
11	31589144	31790750	0.54652656732894	4.3208e-06
11	31758933	31800462	0.562096301766806	1.99424e-06
11	31582439	31801965	0.563168700880085	1.88806e-06
11	31589144	31801965	0.563168700880085	1.88806e-06
11	34366398	34296684	0.543701415973234	4.951e-06
11	34369473	34296684	0.556330177468945	2.6676e-06
11	34811238	34893357	-0.541523549049093	5.4944e-06
11	58796990	58966353	0.541090443327948	5.609e-06
11	58798301	58966353	0.630221894169141	4.047e-08
11	58810903	58966353	0.541090443327948	5.609e-06
11	58815948	58966353	0.630221894169141	4.047e-08
11	58821738	58966353	0.630221894169141	4.047e-08
11	58827616	58966353	0.774655069204531	1.49992e-13
11	58831116	58966353	0.774655069204531	1.49992e-13
11	58831147	58966353	0.781641236947427	6.4948e-14
11	58832902	58966353	0.673960477107688	1.92676e-09
11	58833048	58966353	0.781641236947427	6.4948e-14
11	58833357	58966353	0.673960477107688	1.92676e-09
11	58833412	58966353	0.781641236947427	6.4948e-14
11	58835237	58966353	0.673960477107688	1.92676e-09
11	58837972	58966353	0.673960477107688	1.92676e-09
11	58839061	58966353	0.673960477107688	1.92676e-09
11	58847378	58966353	0.781641236947427	6.4948e-14
11	58848003	58966353	0.673960477107688	1.92676e-09
11	58848593	58966353	0.781641236947427	6.4948e-14
11	58849133	58966353	0.673960477107688	1.92676e-09
11	58849337	58966353	0.781641236947427	6.4948e-14
11	58849546	58966353	0.781641236947427	6.4948e-14
11	58852602	58966353	0.781641236947427	6.4948e-14
11	58854273	58966353	0.673960477107688	1.92676e-09
11	58855032	58966353	0.673960477107688	1.92676e-09
11	58855059	58966353	0.781641236947427	6.4948e-14
11	58855260	58966353	0.673960477107688	1.92676e-09
11	58856792	58966353	0.781641236947427	6.4948e-14
11	58857196	58966353	0.781641236947427	6.4948e-14
11	58857752	58966353	0.781641236947427	6.4948e-14
11	58858258	58966353	0.673960477107688	1.92676e-09
11	58859077	58966353	0.781641236947427	6.4948e-14
11	58860267	58966353	0.781641236947427	6.4948e-14
11	58880390	58966353	0.781641236947427	6.4948e-14
11	58883391	58966353	0.628855386186539	4.4172e-08
11	58883882	58966353	0.781641236947427	6.4948e-14
11	58885094	58966353	0.781641236947427	6.4948e-14
11	58886155	58966353	0.628855386186539	4.4172e-08
11	58887475	58966353	0.628855386186539	4.4172e-08
11	58889374	58966353	0.781641236947427	6.4948e-14
11	58890943	58966353	0.628855386186539	4.4172e-08
11	58891298	58966353	0.781641236947427	6.4948e-14
11	58891748	58966353	0.628855386186539	4.4172e-08
11	58892867	58966353	0.628855386186539	4.4172e-08
11	58893858	58966353	0.628855386186539	4.4172e-08
11	58895436	58966353	0.781641236947427	6.4948e-14
11	58895775	58966353	0.628855386186539	4.4172e-08
11	58895822	58966353	0.781641236947427	6.4948e-14
11	58896721	58966353	0.781641236947427	6.4948e-14
11	58901554	58966353	0.628855386186539	4.4172e-08
11	58901722	58966353	0.628855386186539	4.4172e-08
11	58903651	58966353	0.628855386186539	4.4172e-08
11	58904453	58966353	0.628855386186539	4.4172e-08
11	58904889	58966353	0.781641236947427	6.4948e-14
[truncated: 25,487 more rows]
