# Supplementary material for: The relationship between DNA methylation, genetic and expression inter-individual variation in untransformed human fibroblasts
Source: Genome Biol. 2014 Feb 20;15(2):R37. doi: 10.1186/gb-2014-15-2-r37 (PMC4053980; doi:10.1186/gb-2014-15-2-r37)
Supplement: Additional file 10 — Whole genome bisulfite sequencing (WGBS) statistics. [file gb-2014-15-2-r37-S10.xlsx]

## Sheet: WGBS stats
IDa	total paired-end reads	filteredb paired-end reads	filteredb reads	filtered alignedc reads [%]	CC conversion rate [%]	CT conversion rate [%]	CA conversion rate [%]	mean genome coverage
GM02316	107397673	105618598	211237196	55.51	99.4	99.4	99.4	3.46
GM02317	124258252	122234334	244468668	60.38	99.5	99.5	99.5	4.64
GM02456	129982185	128038243	256076486	61.59	99	99	99	5.08
GM02555	76834130	75523337	151046674	48.04	98.7	98.7	98.7	2.3
a ID of fibroblast cell line analyzed by WGBS.
b Adapter sequences were removed from reads, and the 3'-ends of reads were trimmed for a minimum base quality of 30 (phred score). Reads shorter than 32 bases in length after processing were removed.
c Filtered reads were aligned to the bisulfite converted reference genome using BWA applying default settings.
