# Supplementary material for: The relationship between DNA methylation, genetic and expression inter-individual variation in untransformed human fibroblasts
Source: Genome Biol. 2014 Feb 20;15(2):R37. doi: 10.1186/gb-2014-15-2-r37 (PMC4053980; doi:10.1186/gb-2014-15-2-r37)
Supplement: Additional file 11 — Significant eQTL-Ref8 gene pairs. [file gb-2014-15-2-r37-S11.txt]

#chr	snp	txstart	txend	strand	name	probe	spearman	pval
1	16399116	16397185	16411691	-	ARHGEF19	16397350-16397399	-0.747008970856971	1.65212e-11
1	16402636	16397185	16411691	-	ARHGEF19	16397350-16397399	-0.747008970856971	1.65212e-11
1	16415933	16397185	16411691	-	ARHGEF19	16397350-16397399	-0.706631448624391	5.7146e-10
1	16578131	16397185	16411691	-	ARHGEF19	16397350-16397399	-0.542959703342754	1.0651e-05
1	16595726	16397185	16411691	-	ARHGEF19	16397350-16397399	-0.542959703342754	1.0651e-05
1	16598892	16397185	16411691	-	ARHGEF19	16397350-16397399	-0.542959703342754	1.0651e-05
1	28451582	28435197	28437198	+	ATPIF1	28436788-28436837	-0.558740860514774	5.1592e-06
1	28526116	28568679	28699468	+	PHACTR4	28699119-28699168	0.555029254764446	6.1386e-06
1	28532283	28568679	28699468	+	PHACTR4	28699119-28699168	0.555029254764446	6.1386e-06
1	31654059	31658549	31680112	+	SERINC2	31679770-31679819	0.607729727342113	4.2128e-07
1	31654224	31658549	31680112	+	SERINC2	31679770-31679819	0.621892162549713	1.88308e-07
1	31655882	31658549	31680112	+	SERINC2	31679770-31679819	0.621892162549713	1.88308e-07
1	31656512	31658549	31680112	+	SERINC2	31679770-31679819	0.621892162549713	1.88308e-07
1	31656767	31658549	31680112	+	SERINC2	31679770-31679819	0.621892162549713	1.88308e-07
1	31658446	31658549	31680112	+	SERINC2	31679770-31679819	0.621892162549713	1.88308e-07
1	31665434	31658549	31680112	+	SERINC2	31679770-31679819	0.621892162549713	1.88308e-07
1	31667981	31658549	31680112	+	SERINC2	31679770-31679819	0.581959308445877	1.65582e-06
1	31670719	31658549	31680112	+	SERINC2	31679770-31679819	0.581959308445877	1.65582e-06
1	31670821	31658549	31680112	+	SERINC2	31679770-31679819	0.581959308445877	1.65582e-06
1	31671123	31658549	31680112	+	SERINC2	31679770-31679819	0.581959308445877	1.65582e-06
1	36654788	36656093	36688639	-	C1ORF102	36666564-36666613	-0.593142118515702	9.2768e-07
1	36657595	36656093	36688639	-	C1ORF102	36666564-36666613	-0.593142118515702	9.2768e-07
1	36660049	36656093	36688639	-	C1ORF102	36666564-36666613	-0.593142118515702	9.2768e-07
1	36660118	36656093	36688639	-	C1ORF102	36666564-36666613	-0.593142118515702	9.2768e-07
1	36661049	36656093	36688639	-	C1ORF102	36666564-36666613	-0.547661563132404	8.6152e-06
1	36661107	36656093	36688639	-	C1ORF102	36666564-36666613	-0.593142118515702	9.2768e-07
1	36661592	36656093	36688639	-	C1ORF102	36666564-36666613	-0.593142118515702	9.2768e-07
1	36663622	36656093	36688639	-	C1ORF102	36666564-36666613	-0.593142118515702	9.2768e-07
1	36669764	36656093	36688639	-	C1ORF102	36666564-36666613	-0.593142118515702	9.2768e-07
1	36670440	36656093	36688639	-	C1ORF102	36666564-36666613	-0.593142118515702	9.2768e-07
1	36677307	36656093	36688639	-	C1ORF102	36666564-36666613	-0.593142118515702	9.2768e-07
1	36679373	36656093	36688639	-	C1ORF102	36666564-36666613	-0.593142118515702	9.2768e-07
1	36680749	36656093	36688639	-	C1ORF102	36666564-36666613	-0.593142118515702	9.2768e-07
1	36682154	36656093	36688639	-	C1ORF102	36666564-36666613	-0.547661563132404	8.6152e-06
1	36686697	36656093	36688639	-	C1ORF102	36666564-36666613	-0.593142118515702	9.2768e-07
1	36687334	36656093	36688639	-	C1ORF102	36666564-36666613	-0.547661563132404	8.6152e-06
1	36687527	36656093	36688639	-	C1ORF102	36666564-36666613	-0.593142118515702	9.2768e-07
1	36687601	36656093	36688639	-	C1ORF102	36666564-36666613	-0.593142118515702	9.2768e-07
1	36687692	36656093	36688639	-	C1ORF102	36666564-36666613	-0.547661563132404	8.6152e-06
1	36688140	36656093	36688639	-	C1ORF102	36666564-36666613	-0.593142118515702	9.2768e-07
1	36693034	36656093	36688639	-	C1ORF102	36666564-36666613	-0.593142118515702	9.2768e-07
1	36693314	36656093	36688639	-	C1ORF102	36666564-36666613	-0.593142118515702	9.2768e-07
1	36693814	36656093	36688639	-	C1ORF102	36666564-36666613	-0.593142118515702	9.2768e-07
1	36694120	36656093	36688639	-	C1ORF102	36666564-36666613	-0.547661563132404	8.6152e-06
1	36696230	36656093	36688639	-	C1ORF102	36666564-36666613	-0.593142118515702	9.2768e-07
1	36698519	36656093	36688639	-	C1ORF102	36666564-36666613	-0.593142118515702	9.2768e-07
1	36699533	36656093	36688639	-	C1ORF102	36666564-36666613	-0.547661563132404	8.6152e-06
1	36700433	36656093	36688639	-	C1ORF102	36666564-36666613	-0.593142118515702	9.2768e-07
1	43075102	43055362	43083247	+	ERMAP	43082903-43082952	0.748345455298488	1.4528e-11
1	43075952	43055362	43083247	+	ERMAP	43082903-43082952	0.748345455298488	1.4528e-11
1	43076955	43055362	43083247	+	ERMAP	43082903-43082952	0.748345455298488	1.4528e-11
1	43083226	43055362	43083247	+	ERMAP	43082903-43082952	0.748345455298488	1.4528e-11
1	43084150	43055362	43083247	+	ERMAP	43082903-43082952	0.748345455298488	1.4528e-11
1	43090380	43055362	43083247	+	ERMAP	43082903-43082952	0.748345455298488	1.4528e-11
1	43123409	43055362	43083247	+	ERMAP	43082903-43082952	0.584990431142985	1.4182e-06
1	43124297	43055362	43083247	+	ERMAP	43082903-43082952	0.584990431142985	1.4182e-06
1	45813687	45932586	45988908	-	IPP	45937209-45937258	0.663053669767623	1.4202e-08
1	45828187	45932586	45988908	-	IPP	45937209-45937258	0.617618523173097	2.411e-07
1	45828445	45932586	45988908	-	IPP	45937209-45937258	0.617618523173097	2.411e-07
1	45851217	45932586	45988908	-	IPP	45937209-45937258	0.628492404527139	1.2761e-07
1	45851441	45932586	45988908	-	IPP	45937209-45937258	0.628492404527139	1.2761e-07
1	45851471	45932586	45988908	-	IPP	45937209-45937258	0.675521944651164	5.986e-09
1	45853534	45932586	45988908	-	IPP	45937209-45937258	0.628492404527139	1.2761e-07
1	45853869	45932586	45988908	-	IPP	45937209-45937258	0.628492404527139	1.2761e-07
1	45854009	45932586	45988908	-	IPP	45937209-45937258	0.675521944651164	5.986e-09
1	45854547	45932586	45988908	-	IPP	45937209-45937258	0.628492404527139	1.2761e-07
1	45855018	45932586	45988908	-	IPP	45937209-45937258	0.628492404527139	1.2761e-07
1	45855552	45932586	45988908	-	IPP	45937209-45937258	0.675521944651164	5.986e-09
1	45857699	45932586	45988908	-	IPP	45937209-45937258	0.628492404527139	1.2761e-07
1	45857943	45932586	45988908	-	IPP	45937209-45937258	0.675521944651164	5.986e-09
1	45858466	45932586	45988908	-	IPP	45937209-45937258	0.675521944651164	5.986e-09
1	45859500	45932586	45988908	-	IPP	45937209-45937258	0.675521944651164	5.986e-09
1	45860164	45932586	45988908	-	IPP	45937209-45937258	0.628492404527139	1.2761e-07
1	45860466	45932586	45988908	-	IPP	45937209-45937258	0.628492404527139	1.2761e-07
1	45862388	45932586	45988908	-	IPP	45937209-45937258	0.628492404527139	1.2761e-07
1	45862839	45932586	45988908	-	IPP	45937209-45937258	0.628492404527139	1.2761e-07
1	45864099	45932586	45988908	-	IPP	45937209-45937258	0.675521944651164	5.986e-09
1	45865063	45932586	45988908	-	IPP	45937209-45937258	0.675521944651164	5.986e-09
1	45866614	45932586	45988908	-	IPP	45937209-45937258	0.628492404527139	1.2761e-07
1	45868563	45932586	45988908	-	IPP	45937209-45937258	0.675521944651164	5.986e-09
1	45872909	45932586	45988908	-	IPP	45937209-45937258	0.628492404527139	1.2761e-07
1	45872965	45932586	45988908	-	IPP	45937209-45937258	0.675521944651164	5.986e-09
1	45872981	45932586	45988908	-	IPP	45937209-45937258	0.628492404527139	1.2761e-07
1	45873910	45932586	45988908	-	IPP	45937209-45937258	0.628492404527139	1.2761e-07
1	45874393	45932586	45988908	-	IPP	45937209-45937258	0.675521944651164	5.986e-09
1	45877223	45932586	45988908	-	IPP	45937209-45937258	0.628492404527139	1.2761e-07
1	45879509	45932586	45988908	-	IPP	45937209-45937258	0.628492404527139	1.2761e-07
1	45880455	45932586	45988908	-	IPP	45937209-45937258	0.65025489029033	3.3082e-08
1	45881078	45932586	45988908	-	IPP	45937209-45937258	0.675521944651164	5.986e-09
1	45882381	45932586	45988908	-	IPP	45937209-45937258	0.675521944651164	5.986e-09
1	45882681	45932586	45988908	-	IPP	45937209-45937258	0.675521944651164	5.986e-09
1	45883428	45932586	45988908	-	IPP	45937209-45937258	0.675521944651164	5.986e-09
1	45883627	45932586	45988908	-	IPP	45937209-45937258	0.675521944651164	5.986e-09
1	45883643	45932586	45988908	-	IPP	45937209-45937258	0.65025489029033	3.3082e-08
1	45884805	45932586	45988908	-	IPP	45937209-45937258	0.675521944651164	5.986e-09
1	45886744	45932586	45988908	-	IPP	45937209-45937258	0.628492404527139	1.2761e-07
1	45889748	45932586	45988908	-	IPP	45937209-45937258	0.675521944651164	5.986e-09
1	45889772	45932586	45988908	-	IPP	45937209-45937258	0.65025489029033	3.3082e-08
1	45890771	45932586	45988908	-	IPP	45937209-45937258	0.65025489029033	3.3082e-08
1	45891332	45932586	45988908	-	IPP	45937209-45937258	0.675521944651164	5.986e-09
1	45898467	45932586	45988908	-	IPP	45937209-45937258	0.628492404527139	1.2761e-07
1	45900083	45932586	45988908	-	IPP	45937209-45937258	0.628492404527139	1.2761e-07
1	45905431	45932586	45988908	-	IPP	45937209-45937258	0.628492404527139	1.2761e-07
1	45911463	45932586	45988908	-	IPP	45937209-45937258	0.628492404527139	1.2761e-07
1	45918816	45932586	45988908	-	IPP	45937209-45937258	0.628492404527139	1.2761e-07
1	45919827	45932586	45988908	-	IPP	45937209-45937258	0.628492404527139	1.2761e-07
1	45923392	45932586	45988908	-	IPP	45937209-45937258	0.628492404527139	1.2761e-07
1	45926135	45932586	45988908	-	IPP	45937209-45937258	0.628492404527139	1.2761e-07
1	45930529	45932586	45988908	-	IPP	45937209-45937258	0.628492404527139	1.2761e-07
1	45930918	45932586	45988908	-	IPP	45937209-45937258	0.628492404527139	1.2761e-07
1	45932847	45932586	45988908	-	IPP	45937209-45937258	0.628492404527139	1.2761e-07
1	45936234	45932586	45988908	-	IPP	45937209-45937258	0.628492404527139	1.2761e-07
1	45937433	45932586	45988908	-	IPP	45937209-45937258	0.628492404527139	1.2761e-07
1	45939296	45932586	45988908	-	IPP	45937209-45937258	0.628492404527139	1.2761e-07
1	45939448	45932586	45988908	-	IPP	45937209-45937258	0.628492404527139	1.2761e-07
1	45940120	45932586	45988908	-	IPP	45937209-45937258	0.628492404527139	1.2761e-07
1	45941229	45932586	45988908	-	IPP	45937209-45937258	0.628492404527139	1.2761e-07
1	45944649	45932586	45988908	-	IPP	45937209-45937258	0.628492404527139	1.2761e-07
1	45953058	45932586	45988908	-	IPP	45937209-45937258	0.628492404527139	1.2761e-07
1	45959163	45932586	45988908	-	IPP	45937209-45937258	0.628492404527139	1.2761e-07
1	45961501	45932586	45988908	-	IPP	45937209-45937258	0.628492404527139	1.2761e-07
1	45967962	45932586	45988908	-	IPP	45937209-45937258	0.628492404527139	1.2761e-07
1	45974870	45932586	45988908	-	IPP	45937209-45937258	0.628492404527139	1.2761e-07
1	45988206	45932586	45988908	-	IPP	45937209-45937258	0.628492404527139	1.2761e-07
1	45989309	45932586	45988908	-	IPP	45937209-45937258	0.628492404527139	1.2761e-07
1	45991963	45932586	45988908	-	IPP	45937209-45937258	0.628492404527139	1.2761e-07
1	45994027	45932586	45988908	-	IPP	45937209-45937258	0.628492404527139	1.2761e-07
1	46000153	45932586	45988908	-	IPP	45937209-45937258	0.628492404527139	1.2761e-07
1	46002472	45932586	45988908	-	IPP	45937209-45937258	0.628492404527139	1.2761e-07
1	46008685	45932586	45988908	-	IPP	45937209-45937258	0.586494091331536	1.31254e-06
1	46014225	45932586	45988908	-	IPP	45937209-45937258	0.557070552269908	5.5804e-06
1	46022627	45932586	45988908	-	IPP	45937209-45937258	0.557070552269908	5.5804e-06
1	46024731	45932586	45988908	-	IPP	45937209-45937258	0.557070552269908	5.5804e-06
1	46025598	45932586	45988908	-	IPP	45937209-45937258	0.557070552269908	5.5804e-06
1	46030746	45932586	45988908	-	IPP	45937209-45937258	0.557070552269908	5.5804e-06
1	46034716	45932586	45988908	-	IPP	45937209-45937258	0.571119159355451	2.8454e-06
1	46034965	45932586	45988908	-	IPP	45937209-45937258	0.571119159355451	2.8454e-06
1	46039043	45932586	45988908	-	IPP	45937209-45937258	0.571119159355451	2.8454e-06
1	46045466	45932586	45988908	-	IPP	45937209-45937258	0.571119159355451	2.8454e-06
1	46048235	45932586	45988908	-	IPP	45937209-45937258	0.571119159355451	2.8454e-06
1	46058197	45932586	45988908	-	IPP	45937209-45937258	0.571119159355451	2.8454e-06
1	46060939	45932586	45988908	-	IPP	45937209-45937258	0.571119159355451	2.8454e-06
1	46079206	45932586	45988908	-	IPP	45937209-45937258	0.571119159355451	2.8454e-06
1	46089935	45932586	45988908	-	IPP	45937209-45937258	0.571119159355451	2.8454e-06
1	46090451	45932586	45988908	-	IPP	45937209-45937258	0.571119159355451	2.8454e-06
1	46092101	45932586	45988908	-	IPP	45937209-45937258	0.571119159355451	2.8454e-06
1	46092152	45932586	45988908	-	IPP	45937209-45937258	0.571119159355451	2.8454e-06
1	46099163	45932586	45988908	-	IPP	45937209-45937258	0.571119159355451	2.8454e-06
1	46102326	45932586	45988908	-	IPP	45937209-45937258	0.571119159355451	2.8454e-06
1	46103010	45932586	45988908	-	IPP	45937209-45937258	0.571119159355451	2.8454e-06
1	46107463	45932586	45988908	-	IPP	45937209-45937258	0.571119159355451	2.8454e-06
1	46109222	45932586	45988908	-	IPP	45937209-45937258	0.571119159355451	2.8454e-06
1	46114924	45932586	45988908	-	IPP	45937209-45937258	0.571119159355451	2.8454e-06
1	46120816	45932586	45988908	-	IPP	45937209-45937258	0.571119159355451	2.8454e-06
1	46123093	45932586	45988908	-	IPP	45937209-45937258	0.571119159355451	2.8454e-06
1	46130597	45932586	45988908	-	IPP	45937209-45937258	0.571119159355451	2.8454e-06
1	46131935	45932586	45988908	-	IPP	45937209-45937258	0.571119159355451	2.8454e-06
1	46132065	45932586	45988908	-	IPP	45937209-45937258	0.571119159355451	2.8454e-06
1	46133764	45932586	45988908	-	IPP	45937209-45937258	0.571119159355451	2.8454e-06
1	46141359	45932586	45988908	-	IPP	45937209-45937258	0.571119159355451	2.8454e-06
1	46144183	45932586	45988908	-	IPP	45937209-45937258	0.571119159355451	2.8454e-06
1	46145003	45932586	45988908	-	IPP	45937209-45937258	0.571119159355451	2.8454e-06
1	46145275	45932586	45988908	-	IPP	45937209-45937258	0.571119159355451	2.8454e-06
1	46145935	45932586	45988908	-	IPP	45937209-45937258	0.571119159355451	2.8454e-06
1	46153192	45932586	45988908	-	IPP	45937209-45937258	0.571119159355451	2.8454e-06
1	46155439	45932586	45988908	-	IPP	45937209-45937258	0.571119159355451	2.8454e-06
1	46158856	45932586	45988908	-	IPP	45937209-45937258	0.571119159355451	2.8454e-06
1	46161804	45932586	45988908	-	IPP	45937209-45937258	0.571119159355451	2.8454e-06
1	46163147	45932586	45988908	-	IPP	45937209-45937258	0.571119159355451	2.8454e-06
1	46163484	45932586	45988908	-	IPP	45937209-45937258	0.571119159355451	2.8454e-06
1	46163607	45932586	45988908	-	IPP	45937209-45937258	0.571119159355451	2.8454e-06
1	46164951	45932586	45988908	-	IPP	45937209-45937258	0.571119159355451	2.8454e-06
1	46166342	45932586	45988908	-	IPP	45937209-45937258	0.571119159355451	2.8454e-06
1	46167745	45932586	45988908	-	IPP	45937209-45937258	0.571119159355451	2.8454e-06
1	46170969	45932586	45988908	-	IPP	45937209-45937258	0.571119159355451	2.8454e-06
1	46172427	45932586	45988908	-	IPP	45937209-45937258	0.571119159355451	2.8454e-06
1	46175319	45932586	45988908	-	IPP	45937209-45937258	0.571119159355451	2.8454e-06
1	46179895	45932586	45988908	-	IPP	45937209-45937258	0.571119159355451	2.8454e-06
1	46181254	45932586	45988908	-	IPP	45937209-45937258	0.571119159355451	2.8454e-06
1	46183244	45932586	45988908	-	IPP	45937209-45937258	0.571119159355451	2.8454e-06
1	46183733	45932586	45988908	-	IPP	45937209-45937258	0.571119159355451	2.8454e-06
1	46192192	45932586	45988908	-	IPP	45937209-45937258	0.571119159355451	2.8454e-06
1	46196142	45932586	45988908	-	IPP	45937209-45937258	0.571119159355451	2.8454e-06
1	46212962	45932586	45988908	-	IPP	45937209-45937258	0.571119159355451	2.8454e-06
1	46216354	45932586	45988908	-	IPP	45937209-45937258	0.571119159355451	2.8454e-06
1	46217418	45932586	45988908	-	IPP	45937209-45937258	0.571119159355451	2.8454e-06
1	46219916	45932586	45988908	-	IPP	45937209-45937258	0.571119159355451	2.8454e-06
1	46222056	45932586	45988908	-	IPP	45937209-45937258	0.571119159355451	2.8454e-06
1	46224358	45932586	45988908	-	IPP	45937209-45937258	0.571119159355451	2.8454e-06
1	46224534	45932586	45988908	-	IPP	45937209-45937258	0.571119159355451	2.8454e-06
1	46226645	45932586	45988908	-	IPP	45937209-45937258	0.571119159355451	2.8454e-06
1	46228020	45932586	45988908	-	IPP	45937209-45937258	0.571119159355451	2.8454e-06
1	46234174	45932586	45988908	-	IPP	45937209-45937258	0.571119159355451	2.8454e-06
1	46234713	45932586	45988908	-	IPP	45937209-45937258	0.571119159355451	2.8454e-06
1	46235599	45932586	45988908	-	IPP	45937209-45937258	0.571119159355451	2.8454e-06
1	46238249	45932586	45988908	-	IPP	45937209-45937258	0.571119159355451	2.8454e-06
1	52038830	52157422	52228936	-	RAB3B	52157696-52157745	-0.552901929641238	6.7754e-06
1	52056606	52157422	52228936	-	RAB3B	52157696-52157745	-0.553229379993953	6.6734e-06
1	52056805	52157422	52228936	-	RAB3B	52157696-52157745	-0.551169488517375	7.3386e-06
1	52063572	52157422	52228936	-	RAB3B	52157696-52157745	-0.539399340817394	1.24804e-05
1	52066158	52157422	52228936	-	RAB3B	52157696-52157745	-0.553229379993953	6.6734e-06
1	52075593	52157422	52228936	-	RAB3B	52157696-52157745	-0.56002524509477	4.8556e-06
1	52084149	52157422	52228936	-	RAB3B	52157696-52157745	-0.551169488517375	7.3386e-06
1	52089819	52157422	52228936	-	RAB3B	52157696-52157745	0.561334995942291	4.5634e-06
1	52094717	52157422	52228936	-	RAB3B	52157696-52157745	-0.551169488517375	7.3386e-06
1	52106635	52157422	52228936	-	RAB3B	52157696-52157745	-0.553229379993953	6.6734e-06
1	52115885	52157422	52228936	-	RAB3B	52157696-52157745	-0.559802904310576	4.907e-06
1	52118954	52157422	52228936	-	RAB3B	52157696-52157745	-0.596779608252356	7.6472e-07
1	52119626	52157422	52228936	-	RAB3B	52157696-52157745	-0.643182362340657	5.1906e-08
1	52120937	52157422	52228936	-	RAB3B	52157696-52157745	-0.625039364970653	1.56596e-07
1	52121357	52157422	52228936	-	RAB3B	52157696-52157745	-0.699770711673647	9.8418e-10
1	52121596	52157422	52228936	-	RAB3B	52157696-52157745	-0.650240939131179	3.3112e-08
1	52123226	52157422	52228936	-	RAB3B	52157696-52157745	-0.650240939131179	3.3112e-08
1	52126037	52157422	52228936	-	RAB3B	52157696-52157745	-0.650240939131179	3.3112e-08
1	52131576	52157422	52228936	-	RAB3B	52157696-52157745	-0.650240939131179	3.3112e-08
1	52145370	52157422	52228936	-	RAB3B	52157696-52157745	-0.650240939131179	3.3112e-08
1	52148012	52157422	52228936	-	RAB3B	52157696-52157745	-0.657040823245394	2.1236e-08
1	52155843	52157422	52228936	-	RAB3B	52157696-52157745	-0.650240939131179	3.3112e-08
1	52159456	52157422	52228936	-	RAB3B	52157696-52157745	-0.650240939131179	3.3112e-08
1	52163620	52157422	52228936	-	RAB3B	52157696-52157745	-0.676145236917057	5.7268e-09
1	52164180	52157422	52228936	-	RAB3B	52157696-52157745	-0.614573190563451	2.869e-07
1	52168900	52157422	52228936	-	RAB3B	52157696-52157745	-0.655355431147113	2.3732e-08
1	52169531	52157422	52228936	-	RAB3B	52157696-52157745	-0.655355431147113	2.3732e-08
1	52172685	52157422	52228936	-	RAB3B	52157696-52157745	-0.699158578087113	1.03232e-09
1	52174617	52157422	52228936	-	RAB3B	52157696-52157745	-0.650240939131179	3.3112e-08
1	52176729	52157422	52228936	-	RAB3B	52157696-52157745	-0.681044409130018	4.0282e-09
1	52178276	52157422	52228936	-	RAB3B	52157696-52157745	-0.650240939131179	3.3112e-08
1	52188728	52157422	52228936	-	RAB3B	52157696-52157745	-0.650240939131179	3.3112e-08
1	52190126	52157422	52228936	-	RAB3B	52157696-52157745	-0.650240939131179	3.3112e-08
1	52190709	52157422	52228936	-	RAB3B	52157696-52157745	-0.699158578087113	1.03232e-09
1	52195722	52157422	52228936	-	RAB3B	52157696-52157745	-0.593075488185767	9.3096e-07
1	52196546	52157422	52228936	-	RAB3B	52157696-52157745	-0.659562730040845	1.79582e-08
1	52196682	52157422	52228936	-	RAB3B	52157696-52157745	-0.619231435494208	2.1972e-07
1	52197319	52157422	52228936	-	RAB3B	52157696-52157745	-0.619231435494208	2.1972e-07
1	52199028	52157422	52228936	-	RAB3B	52157696-52157745	-0.619231435494208	2.1972e-07
1	52203508	52157422	52228936	-	RAB3B	52157696-52157745	-0.619231435494208	2.1972e-07
1	52485622	52588854	52604452	-	CC2D1B	52588942-52588991	-0.665434684171322	1.208e-08
1	52546945	52588854	52604452	-	CC2D1B	52588942-52588991	0.775833753525429	8.521e-13
1	52590776	52588854	52604452	-	CC2D1B	52588942-52588991	-0.78875591992313	1.94956e-13
1	52608727	52588854	52604452	-	CC2D1B	52588942-52588991	-0.675647264373507	5.933e-09
1	52769828	52588854	52604452	-	CC2D1B	52588942-52588991	-0.70795766471024	5.1354e-10
1	52788427	52588854	52604452	-	CC2D1B	52588942-52588991	-0.602680345218166	5.5612e-07
1	52788672	52588854	52604452	-	CC2D1B	52588942-52588991	-0.602680345218166	5.5612e-07
1	52819783	52588854	52604452	-	CC2D1B	52588942-52588991	-0.579578686539706	1.86798e-06
1	52823608	52840631	52847310	+	GPX7	52846893-52846942	-0.608977780749083	3.9304e-07
1	52824581	52840631	52847310	+	GPX7	52846893-52846942	-0.722030436325529	1.59142e-10
1	52834829	52840631	52847310	+	GPX7	52846893-52846942	-0.671942133848934	7.7038e-09
1	52836600	52840631	52847310	+	GPX7	52846893-52846942	-0.671942133848934	7.7038e-09
1	52836622	52840631	52847310	+	GPX7	52846893-52846942	-0.671942133848934	7.7038e-09
1	52840174	52840631	52847310	+	GPX7	52846893-52846942	-0.61536966464641	2.742e-07
1	52845915	52840631	52847310	+	GPX7	52846893-52846942	-0.541668405415919	1.12836e-05
1	52847120	52840631	52847310	+	GPX7	52846893-52846942	-0.671942133848934	7.7038e-09
1	65669456	65658905	65875410	+	LEPROT	65670642-65670691	-0.622933694027162	1.772e-07
1	65670569	65658905	65875410	+	LEPROT	65670642-65670691	0.815209839065027	6.7724e-15
1	65677474	65658905	65875410	+	LEPROT	65670642-65670691	0.785720130311134	2.7834e-13
1	65684260	65658905	65875410	+	LEPROT	65670642-65670691	0.785720130311134	2.7834e-13
1	65710468	65658905	65875410	+	LEPROT	65670642-65670691	-0.617325701191945	2.452e-07
1	65711746	65658905	65875410	+	LEPROT	65670642-65670691	0.616971052239897	2.5022e-07
1	65714854	65658905	65875410	+	LEPROT	65670642-65670691	0.616971052239897	2.5022e-07
1	65717438	65658905	65875410	+	LEPROT	65670642-65670691	0.616971052239897	2.5022e-07
1	65718553	65658905	65875410	+	LEPROT	65670642-65670691	0.633266233214999	9.5758e-08
1	65719094	65658905	65875410	+	LEPROT	65670642-65670691	0.633266233214999	9.5758e-08
1	65722466	65658905	65875410	+	LEPROT	65670642-65670691	0.633266233214999	9.5758e-08
1	65722818	65658905	65875410	+	LEPROT	65670642-65670691	0.622317538313817	1.83694e-07
1	65722928	65658905	65875410	+	LEPROT	65670642-65670691	0.622317538313817	1.83694e-07
1	65724881	65658905	65875410	+	LEPROT	65670642-65670691	0.622317538313817	1.83694e-07
1	65725329	65658905	65875410	+	LEPROT	65670642-65670691	0.622317538313817	1.83694e-07
1	65739152	65658905	65875410	+	LEPROT	65670642-65670691	0.622317538313817	1.83694e-07
1	65745138	65658905	65875410	+	LEPROT	65670642-65670691	0.543444376613194	1.04222e-05
1	74950839	74943771	74971315	-	CRYZ	74943960-74944009	-0.599144755337123	6.7358e-07
1	74950948	74943771	74971315	-	CRYZ	74943960-74944009	-0.73748057406196	4.0398e-11
1	74951717	74943771	74971315	-	CRYZ	74943960-74944009	-0.73748057406196	4.0398e-11
1	74973074	74943771	74971315	-	CRYZ	74943960-74944009	-0.76594276030558	2.4714e-12
1	74986236	74943771	74971315	-	CRYZ	74943960-74944009	-0.76594276030558	2.4714e-12
1	74990008	74943771	74971315	-	CRYZ	74943960-74944009	-0.76594276030558	2.4714e-12
1	74991654	74943771	74971315	-	CRYZ	74943960-74944009	-0.742144629280839	2.6206e-11
1	74998213	74943771	74971315	-	CRYZ	74943960-74944009	-0.76594276030558	2.4714e-12
1	75003194	74943771	74971315	-	CRYZ	74943960-74944009	-0.769258867445277	1.7396e-12
1	75007138	74943771	74971315	-	CRYZ	74943960-74944009	-0.56926576296459	3.1154e-06
1	75007249	74943771	74971315	-	CRYZ	74943960-74944009	-0.769258867445277	1.7396e-12
1	75014559	74943771	74971315	-	CRYZ	74943960-74944009	-0.555253303710484	6.075e-06
1	75014834	74943771	74971315	-	CRYZ	74943960-74944009	-0.742914751453376	2.4376e-11
1	75014984	74943771	74971315	-	CRYZ	74943960-74944009	-0.563551807575806	4.1056e-06
1	75020205	74943771	74971315	-	CRYZ	74943960-74944009	-0.595590636890776	8.1478e-07
1	75020710	74943771	74971315	-	CRYZ	74943960-74944009	-0.563551807575806	4.1056e-06
1	75021054	74943771	74971315	-	CRYZ	74943960-74944009	-0.603671790170242	5.268e-07
1	75024722	74943771	74971315	-	CRYZ	74943960-74944009	-0.563551807575806	4.1056e-06
1	75025190	74943771	74971315	-	CRYZ	74943960-74944009	-0.603671790170242	5.268e-07
1	75032916	74943771	74971315	-	CRYZ	74943960-74944009	-0.563551807575806	4.1056e-06
1	75033421	74943771	74971315	-	CRYZ	74943960-74944009	-0.603671790170242	5.268e-07
1	75035635	74943771	74971315	-	CRYZ	74943960-74944009	-0.603671790170242	5.268e-07
1	75036073	74943771	74971315	-	CRYZ	74943960-74944009	-0.563551807575806	4.1056e-06
1	75037073	74943771	74971315	-	CRYZ	74943960-74944009	-0.603671790170242	5.268e-07
1	75039067	74943771	74971315	-	CRYZ	74943960-74944009	-0.563551807575806	4.1056e-06
1	75039403	74943771	74971315	-	CRYZ	74943960-74944009	-0.742914751453376	2.4376e-11
1	75043620	74943771	74971315	-	CRYZ	74943960-74944009	-0.595590636890776	8.1478e-07
1	75044234	74943771	74971315	-	CRYZ	74943960-74944009	-0.595590636890776	8.1478e-07
1	75045068	74943771	74971315	-	CRYZ	74943960-74944009	-0.595590636890776	8.1478e-07
1	75046294	74943771	74971315	-	CRYZ	74943960-74944009	-0.563551807575806	4.1056e-06
1	75046454	74943771	74971315	-	CRYZ	74943960-74944009	-0.595590636890776	8.1478e-07
1	75049420	74943771	74971315	-	CRYZ	74943960-74944009	-0.59121113484786	1.02688e-06
1	75050156	74943771	74971315	-	CRYZ	74943960-74944009	-0.667489081688791	1.04934e-08
1	75475797	75366706	75399806	+	LHX8	75395285-75395334	-0.562515365486418	4.314e-06
1	85190895	85163853	85235384	-	MCOLN2	85164094-85164143	-0.658066290730505	1.98402e-08
1	85192264	85163853	85235384	-	MCOLN2	85164094-85164143	-0.550304689288261	7.6358e-06
1	85192535	85163853	85235384	-	MCOLN2	85164094-85164143	-0.550304689288261	7.6358e-06
1	85192632	85163853	85235384	-	MCOLN2	85164094-85164143	-0.550304689288261	7.6358e-06
1	85193630	85163853	85235384	-	MCOLN2	85164094-85164143	-0.550304689288261	7.6358e-06
1	85194649	85163853	85235384	-	MCOLN2	85164094-85164143	-0.658066290730505	1.98402e-08
1	85195250	85163853	85235384	-	MCOLN2	85164094-85164143	-0.550304689288261	7.6358e-06
1	85196129	85163853	85235384	-	MCOLN2	85164094-85164143	-0.550304689288261	7.6358e-06
1	85196308	85163853	85235384	-	MCOLN2	85164094-85164143	-0.550304689288261	7.6358e-06
1	85196770	85163853	85235384	-	MCOLN2	85164094-85164143	-0.550304689288261	7.6358e-06
1	85198748	85163853	85235384	-	MCOLN2	85164094-85164143	-0.564139855245966	3.9916e-06
1	85199143	85163853	85235384	-	MCOLN2	85164094-85164143	-0.550304689288261	7.6358e-06
1	85202172	85163853	85235384	-	MCOLN2	85164094-85164143	-0.550304689288261	7.6358e-06
1	85203439	85163853	85235384	-	MCOLN2	85164094-85164143	-0.550304689288261	7.6358e-06
1	85207201	85163853	85235384	-	MCOLN2	85164094-85164143	-0.69456276255108	1.47204e-09
1	85208148	85163853	85235384	-	MCOLN2	85164094-85164143	-0.550304689288261	7.6358e-06
1	85209050	85163853	85235384	-	MCOLN2	85164094-85164143	-0.658066290730505	1.98402e-08
1	85210831	85163853	85235384	-	MCOLN2	85164094-85164143	-0.550304689288261	7.6358e-06
1	85211892	85163853	85235384	-	MCOLN2	85164094-85164143	-0.658066290730505	1.98402e-08
1	85213425	85163853	85235384	-	MCOLN2	85164094-85164143	-0.658066290730505	1.98402e-08
1	85215235	85163853	85235384	-	MCOLN2	85164094-85164143	-0.658066290730505	1.98402e-08
1	85218710	85163853	85235384	-	MCOLN2	85164094-85164143	-0.658066290730505	1.98402e-08
1	85219275	85163853	85235384	-	MCOLN2	85164094-85164143	-0.658066290730505	1.98402e-08
1	85221839	85163853	85235384	-	MCOLN2	85164094-85164143	-0.658066290730505	1.98402e-08
1	85222285	85163853	85235384	-	MCOLN2	85164094-85164143	-0.69456276255108	1.47204e-09
1	85222657	85163853	85235384	-	MCOLN2	85164094-85164143	-0.69456276255108	1.47204e-09
1	85223314	85163853	85235384	-	MCOLN2	85164094-85164143	-0.658066290730505	1.98402e-08
1	85223508	85163853	85235384	-	MCOLN2	85164094-85164143	-0.658066290730505	1.98402e-08
1	85223675	85163853	85235384	-	MCOLN2	85164094-85164143	-0.658066290730505	1.98402e-08
1	85223731	85163853	85235384	-	MCOLN2	85164094-85164143	-0.658066290730505	1.98402e-08
1	85228264	85163853	85235384	-	MCOLN2	85164094-85164143	-0.69456276255108	1.47204e-09
1	85230521	85163853	85235384	-	MCOLN2	85164094-85164143	-0.69456276255108	1.47204e-09
1	85231846	85163853	85235384	-	MCOLN2	85164094-85164143	-0.718961938311751	2.067e-10
1	85236326	85163853	85235384	-	MCOLN2	85164094-85164143	-0.740127505394441	3.1636e-11
1	85237614	85163853	85235384	-	MCOLN2	85164094-85164143	-0.594657133492491	8.562e-07
1	85239633	85163853	85235384	-	MCOLN2	85164094-85164143	-0.700806881150683	9.075e-10
1	85239718	85163853	85235384	-	MCOLN2	85164094-85164143	0.551929549125714	7.0864e-06
1	85256864	85163853	85235384	-	MCOLN2	85164094-85164143	-0.700806881150683	9.075e-10
1	85270400	85163853	85235384	-	MCOLN2	85164094-85164143	-0.700806881150683	9.075e-10
1	85273629	85163853	85235384	-	MCOLN2	85164094-85164143	-0.740127505394441	3.1636e-11
1	85278285	85163853	85235384	-	MCOLN2	85164094-85164143	-0.698122828392195	1.11892e-09
1	85287429	85163853	85235384	-	MCOLN2	85164094-85164143	-0.554576807364319	6.2692e-06
1	85295986	85163853	85235384	-	MCOLN2	85164094-85164143	-0.719372129171022	1.99638e-10
1	85300594	85163853	85235384	-	MCOLN2	85164094-85164143	0.564813539884551	3.8646e-06
1	85301146	85163853	85235384	-	MCOLN2	85164094-85164143	-0.560545048664451	4.7376e-06
1	85301685	85163853	85235384	-	MCOLN2	85164094-85164143	-0.66654429651656	1.11968e-08
1	85311825	85163853	85235384	-	MCOLN2	85164094-85164143	-0.571472272649843	2.7964e-06
1	85311919	85163853	85235384	-	MCOLN2	85164094-85164143	-0.616718744355927	2.5386e-07
1	88924186	89174043	89231104	-	CCBL2	89174279-89174328	-0.572564417313475	2.6502e-06
1	88934847	89174043	89231104	-	CCBL2	89174279-89174328	-0.70448403331869	6.7858e-10
1	88946841	89174043	89231104	-	CCBL2	89174279-89174328	-0.665714438967164	1.18514e-08
1	88980668	89174043	89231104	-	CCBL2	89174279-89174328	-0.70448403331869	6.7858e-10
1	88995008	89174043	89231104	-	CCBL2	89174279-89174328	-0.70448403331869	6.7858e-10
1	89008617	89174043	89231104	-	CCBL2	89174279-89174328	-0.70448403331869	6.7858e-10
1	89022740	89174043	89231104	-	CCBL2	89174279-89174328	-0.70448403331869	6.7858e-10
1	89044162	89174043	89231104	-	CCBL2	89174279-89174328	-0.70448403331869	6.7858e-10
1	89053553	89174043	89231104	-	CCBL2	89174279-89174328	-0.70448403331869	6.7858e-10
1	89059123	89174043	89231104	-	CCBL2	89174279-89174328	-0.70448403331869	6.7858e-10
1	89059261	89174043	89231104	-	CCBL2	89174279-89174328	-0.572564417313475	2.6502e-06
1	89063445	89174043	89231104	-	CCBL2	89174279-89174328	-0.70448403331869	6.7858e-10
1	89079243	89174043	89231104	-	CCBL2	89174279-89174328	-0.572564417313475	2.6502e-06
1	89090160	89174043	89231104	-	CCBL2	89174279-89174328	-0.572564417313475	2.6502e-06
1	89116844	89174043	89231104	-	CCBL2	89174279-89174328	-0.682247690334114	3.691e-09
1	89124399	89174043	89231104	-	CCBL2	89174279-89174328	-0.682247690334114	3.691e-09
1	89130774	89174043	89231104	-	CCBL2	89174279-89174328	-0.611968693660411	3.3242e-07
1	89132377	89174043	89231104	-	CCBL2	89174279-89174328	-0.611968693660411	3.3242e-07
1	89133108	89174043	89231104	-	CCBL2	89174279-89174328	-0.611968693660411	3.3242e-07
1	89134355	89174043	89231104	-	CCBL2	89174279-89174328	-0.611968693660411	3.3242e-07
1	89135199	89174043	89231104	-	CCBL2	89174279-89174328	-0.611968693660411	3.3242e-07
1	89135219	89174043	89231104	-	CCBL2	89174279-89174328	-0.611968693660411	3.3242e-07
1	89145959	89174043	89231104	-	CCBL2	89174279-89174328	-0.781821479739086	4.3542e-13
1	89148924	89174043	89231104	-	CCBL2	89174279-89174328	-0.596910124064287	7.594e-07
1	89155252	89174043	89231104	-	CCBL2	89174279-89174328	-0.781821479739086	4.3542e-13
1	89161532	89174043	89231104	-	CCBL2	89174279-89174328	-0.789657592319454	1.75304e-13
1	89175548	89174043	89231104	-	CCBL2	89174279-89174328	-0.789657592319454	1.75304e-13
1	89177920	89174043	89231104	-	CCBL2	89174279-89174328	-0.603729378805172	5.2516e-07
1	89179129	89174043	89231104	-	CCBL2	89174279-89174328	-0.789657592319454	1.75304e-13
1	89180661	89174043	89231104	-	CCBL2	89174279-89174328	-0.789657592319454	1.75304e-13
1	89182499	89174043	89231104	-	CCBL2	89174279-89174328	-0.789657592319454	1.75304e-13
1	89184776	89174043	89231104	-	CCBL2	89174279-89174328	-0.603729378805172	5.2516e-07
1	89185941	89174043	89231104	-	CCBL2	89174279-89174328	-0.789657592319454	1.75304e-13
1	89188164	89174043	89231104	-	CCBL2	89174279-89174328	-0.789657592319454	1.75304e-13
1	89189104	89174043	89231104	-	CCBL2	89174279-89174328	-0.789657592319454	1.75304e-13
1	89189326	89174043	89231104	-	CCBL2	89174279-89174328	-0.603729378805172	5.2516e-07
1	89190283	89174043	89231104	-	CCBL2	89174279-89174328	-0.603729378805172	5.2516e-07
1	89190506	89174043	89231104	-	CCBL2	89174279-89174328	-0.603729378805172	5.2516e-07
1	89190819	89174043	89231104	-	CCBL2	89174279-89174328	-0.789657592319454	1.75304e-13
1	89190991	89174043	89231104	-	CCBL2	89174279-89174328	-0.789657592319454	1.75304e-13
1	89192903	89174043	89231104	-	CCBL2	89174279-89174328	-0.789657592319454	1.75304e-13
1	89194672	89174043	89231104	-	CCBL2	89174279-89174328	-0.789657592319454	1.75304e-13
1	89196211	89174043	89231104	-	CCBL2	89174279-89174328	-0.603729378805172	5.2516e-07
1	89196508	89174043	89231104	-	CCBL2	89174279-89174328	-0.789657592319454	1.75304e-13
1	89198848	89174043	89231104	-	CCBL2	89174279-89174328	-0.789657592319454	1.75304e-13
1	89198865	89174043	89231104	-	CCBL2	89174279-89174328	-0.789657592319454	1.75304e-13
1	89199490	89174043	89231104	-	CCBL2	89174279-89174328	-0.766938848626976	2.2254e-12
1	89199840	89174043	89231104	-	CCBL2	89174279-89174328	-0.603729378805172	5.2516e-07
1	89200041	89174043	89231104	-	CCBL2	89174279-89174328	-0.789657592319454	1.75304e-13
1	89200159	89174043	89231104	-	CCBL2	89174279-89174328	-0.789657592319454	1.75304e-13
1	89201737	89174043	89231104	-	CCBL2	89174279-89174328	-0.789657592319454	1.75304e-13
1	89203008	89174043	89231104	-	CCBL2	89174279-89174328	-0.789657592319454	1.75304e-13
1	89203865	89174043	89231104	-	CCBL2	89174279-89174328	-0.789657592319454	1.75304e-13
1	89205594	89174043	89231104	-	CCBL2	89174279-89174328	-0.603729378805172	5.2516e-07
1	89208111	89174043	89231104	-	CCBL2	89174279-89174328	-0.789657592319454	1.75304e-13
1	89208769	89174043	89231104	-	CCBL2	89174279-89174328	-0.789657592319454	1.75304e-13
1	89211186	89174043	89231104	-	CCBL2	89174279-89174328	-0.789657592319454	1.75304e-13
1	89211327	89174043	89231104	-	CCBL2	89174279-89174328	-0.789657592319454	1.75304e-13
1	89216555	89174043	89231104	-	CCBL2	89174279-89174328	-0.789657592319454	1.75304e-13
1	89217553	89174043	89231104	-	CCBL2	89174279-89174328	-0.789657592319454	1.75304e-13
1	89295100	89174043	89231104	-	CCBL2	89174279-89174328	-0.542099217265141	1.10688e-05
1	89309020	89174043	89231104	-	CCBL2	89174279-89174328	-0.542099217265141	1.10688e-05
1	89317286	89174043	89231104	-	CCBL2	89174279-89174328	-0.542099217265141	1.10688e-05
1	89320148	89174043	89231104	-	CCBL2	89174279-89174328	-0.542099217265141	1.10688e-05
1	89324257	89174043	89231104	-	CCBL2	89174279-89174328	-0.542099217265141	1.10688e-05
1	89327058	89174043	89231104	-	CCBL2	89174279-89174328	-0.542099217265141	1.10688e-05
1	89328188	89174043	89231104	-	CCBL2	89174279-89174328	-0.542099217265141	1.10688e-05
1	89338684	89174043	89231104	-	CCBL2	89174279-89174328	-0.547247927371488	8.7786e-06
1	89356657	89174043	89231104	-	CCBL2	89174279-89174328	-0.547247927371488	8.7786e-06
1	89360968	89174043	89231104	-	CCBL2	89174279-89174328	-0.547247927371488	8.7786e-06
1	89278330	89244947	89261137	-	GBP3	89245120-89245169	0.559671426465372	4.9376e-06
1	89290708	89244947	89261137	-	GBP3	89245120-89245169	0.568296892651855	3.2658e-06
1	89291211	89244947	89261137	-	GBP3	89245120-89245169	0.573535301439753	2.5262e-06
1	89294429	89244947	89261137	-	GBP3	89245120-89245169	0.542451738464499	1.08958e-05
1	89294608	89244947	89261137	-	GBP3	89245120-89245169	0.543014966781711	1.06246e-05
1	89298400	89244947	89261137	-	GBP3	89245120-89245169	0.543014966781711	1.06246e-05
1	89302268	89244947	89261137	-	GBP3	89245120-89245169	0.543014966781711	1.06246e-05
1	89303013	89244947	89261137	-	GBP3	89245120-89245169	0.543014966781711	1.06246e-05
1	89306923	89244947	89261137	-	GBP3	89245120-89245169	0.543014966781711	1.06246e-05
1	89319391	89244947	89261137	-	GBP3	89245120-89245169	0.543014966781711	1.06246e-05
1	89328130	89244947	89261137	-	GBP3	89245120-89245169	0.543014966781711	1.06246e-05
1	89344563	89244947	89261137	-	GBP3	89245120-89245169	0.548551857516099	8.273e-06
1	89344645	89244947	89261137	-	GBP3	89245120-89245169	0.548551857516099	8.273e-06
1	89346614	89244947	89261137	-	GBP3	89245120-89245169	0.548551857516099	8.273e-06
1	89351396	89244947	89261137	-	GBP3	89245120-89245169	0.548551857516099	8.273e-06
1	89358893	89244947	89261137	-	GBP3	89245120-89245169	0.548551857516099	8.273e-06
1	89361735	89244947	89261137	-	GBP3	89245120-89245169	0.548551857516099	8.273e-06
1	89365110	89244947	89261137	-	GBP3	89245120-89245169	0.539858111587367	1.22294e-05
1	89365451	89244947	89261137	-	GBP3	89245120-89245169	0.539594740441505	1.2373e-05
1	89375472	89244947	89261137	-	GBP3	89245120-89245169	0.539594740441505	1.2373e-05
1	89376298	89244947	89261137	-	GBP3	89245120-89245169	0.539594740441505	1.2373e-05
1	89380074	89244947	89261137	-	GBP3	89245120-89245169	0.539594740441505	1.2373e-05
1	89452138	89244947	89261137	-	GBP3	89245120-89245169	0.541228379542517	1.1507e-05
1	89931180	89871294	89957682	+	LRRC8C	89952665-89952714	-0.543775517455216	1.02684e-05
1	89931307	89871294	89957682	+	LRRC8C	89952665-89952714	-0.543775517455216	1.02684e-05
1	89933944	89871294	89957682	+	LRRC8C	89952665-89952714	-0.543775517455216	1.02684e-05
1	89936674	89871294	89957682	+	LRRC8C	89952665-89952714	-0.543775517455216	1.02684e-05
1	89957694	89871294	89957682	+	LRRC8C	89952665-89952714	-0.543775517455216	1.02684e-05
1	89967487	89871294	89957682	+	LRRC8C	89952665-89952714	-0.543775517455216	1.02684e-05
1	89969140	89871294	89957682	+	LRRC8C	89952665-89952714	-0.543775517455216	1.02684e-05
1	89971733	89871294	89957682	+	LRRC8C	89952665-89952714	-0.543775517455216	1.02684e-05
1	89983365	89871294	89957682	+	LRRC8C	89952665-89952714	-0.543775517455216	1.02684e-05
1	89995661	89871294	89957682	+	LRRC8C	89952665-89952714	-0.543775517455216	1.02684e-05
1	90001107	89871294	89957682	+	LRRC8C	89952665-89952714	-0.543775517455216	1.02684e-05
1	109882332	109892708	109939975	+	GNAI3	109938292-109938341	-0.571250581893609	2.827e-06
1	109885126	109892708	109939975	+	GNAI3	109938292-109938341	-0.69315548078258	1.63886e-09
1	109885931	109892708	109939975	+	GNAI3	109938292-109938341	-0.629054850685297	1.23396e-07
1	109886350	109892708	109939975	+	GNAI3	109938292-109938341	-0.571250581893609	2.827e-06
1	109887974	109892708	109939975	+	GNAI3	109938292-109938341	-0.69315548078258	1.63886e-09
1	109888928	109892708	109939975	+	GNAI3	109938292-109938341	-0.69315548078258	1.63886e-09
1	109892794	109892708	109939975	+	GNAI3	109938292-109938341	-0.69315548078258	1.63886e-09
1	109901381	109892708	109939975	+	GNAI3	109938292-109938341	-0.69315548078258	1.63886e-09
1	109905712	109892708	109939975	+	GNAI3	109938292-109938341	-0.69315548078258	1.63886e-09
1	109908567	109892708	109939975	+	GNAI3	109938292-109938341	-0.69315548078258	1.63886e-09
1	109915752	109892708	109939975	+	GNAI3	109938292-109938341	-0.69315548078258	1.63886e-09
1	109921255	109892708	109939975	+	GNAI3	109938292-109938341	-0.726891499866695	1.04422e-10
1	109924857	109892708	109939975	+	GNAI3	109938292-109938341	-0.726891499866695	1.04422e-10
1	109925494	109892708	109939975	+	GNAI3	109938292-109938341	-0.726891499866695	1.04422e-10
1	109931263	109892708	109939975	+	GNAI3	109938292-109938341	-0.593024034496063	9.3348e-07
1	109931787	109892708	109939975	+	GNAI3	109938292-109938341	-0.726891499866695	1.04422e-10
1	109932164	109892708	109939975	+	GNAI3	109938292-109938341	-0.726891499866695	1.04422e-10
1	109932628	109892708	109939975	+	GNAI3	109938292-109938341	-0.726891499866695	1.04422e-10
1	109936831	109892708	109939975	+	GNAI3	109938292-109938341	-0.726891499866695	1.04422e-10
1	109938201	109892708	109939975	+	GNAI3	109938292-109938341	-0.697691451348796	1.15698e-09
1	109938369	109892708	109939975	+	GNAI3	109938292-109938341	-0.697691451348796	1.15698e-09
1	109939632	109892708	109939975	+	GNAI3	109938292-109938341	-0.697691451348796	1.15698e-09
1	109942944	109892708	109939975	+	GNAI3	109938292-109938341	-0.575854791866484	2.2514e-06
1	109945278	109892708	109939975	+	GNAI3	109938292-109938341	-0.575854791866484	2.2514e-06
1	109948810	109892708	109939975	+	GNAI3	109938292-109938341	-0.575854791866484	2.2514e-06
1	109954721	109892708	109939975	+	GNAI3	109938292-109938341	-0.575854791866484	2.2514e-06
1	109955913	109892708	109939975	+	GNAI3	109938292-109938341	-0.575854791866484	2.2514e-06
1	109957047	109892708	109939975	+	GNAI3	109938292-109938341	-0.575854791866484	2.2514e-06
1	110048687	110078076	110084656	-	GSTM3	110078131-110078180	0.577637271110358	2.0596e-06
1	110053785	110078076	110084656	-	GSTM3	110078131-110078180	0.577637271110358	2.0596e-06
1	110064609	110078076	110084656	-	GSTM3	110078131-110078180	0.698747916582704	1.06588e-09
1	110070351	110078076	110084656	-	GSTM3	110078131-110078180	-0.606643296124328	4.474e-07
1	110077384	110078076	110084656	-	GSTM3	110078131-110078180	-0.606643296124328	4.474e-07
1	110079472	110078076	110084656	-	GSTM3	110078131-110078180	0.723655641250352	1.38368e-10
1	110080495	110078076	110084656	-	GSTM3	110078131-110078180	0.595446905455296	8.2102e-07
1	110083464	110078076	110084656	-	GSTM3	110078131-110078180	0.723655641250352	1.38368e-10
1	110084495	110078076	110084656	-	GSTM3	110078131-110078180	0.723655641250352	1.38368e-10
1	110085308	110078076	110084656	-	GSTM3	110078131-110078180	0.723655641250352	1.38368e-10
1	110097295	110078076	110084656	-	GSTM3	110078131-110078180	0.681325891792913	3.9468e-09
1	110097413	110078076	110084656	-	GSTM3	110078131-110078180	0.681325891792913	3.9468e-09
1	110097540	110078076	110084656	-	GSTM3	110078131-110078180	0.681325891792913	3.9468e-09
1	110097812	110078076	110084656	-	GSTM3	110078131-110078180	0.681325891792913	3.9468e-09
1	110097861	110078076	110084656	-	GSTM3	110078131-110078180	0.711287982237412	3.9164e-10
1	112856182	112867663	112963928	-	ST7L	112900083-112900132	0.581812646074098	1.6682e-06
1	112860743	112867663	112963928	-	ST7L	112900083-112900132	0.655173685851405	2.4018e-08
1	112863482	112867663	112963928	-	ST7L	112900083-112900132	0.683962554677332	3.2562e-09
1	112864648	112867663	112963928	-	ST7L	112900083-112900132	0.696560301837876	1.26268e-09
1	112865294	112867663	112963928	-	ST7L	112900083-112900132	0.569927484440887	3.0164e-06
1	112878279	112867663	112963928	-	ST7L	112900083-112900132	0.746204719539382	1.78436e-11
1	112884497	112867663	112963928	-	ST7L	112900083-112900132	0.692958648784694	1.66356e-09
1	112884962	112867663	112963928	-	ST7L	112900083-112900132	0.792746105551846	1.20904e-13
1	112890529	112867663	112963928	-	ST7L	112900083-112900132	0.774842765011226	9.5036e-13
1	112890843	112867663	112963928	-	ST7L	112900083-112900132	0.774842765011226	9.5036e-13
1	112893010	112867663	112963928	-	ST7L	112900083-112900132	0.778714445238938	6.1862e-13
1	112907892	112867663	112963928	-	ST7L	112900083-112900132	0.753511045806064	8.771e-12
1	112908156	112867663	112963928	-	ST7L	112900083-112900132	0.569927484440887	3.0164e-06
1	112923196	112867663	112963928	-	ST7L	112900083-112900132	0.734985328917142	5.0734e-11
1	112925257	112867663	112963928	-	ST7L	112900083-112900132	0.774842765011226	9.5036e-13
1	112933916	112867663	112963928	-	ST7L	112900083-112900132	0.774842765011226	9.5036e-13
1	112937752	112867663	112963928	-	ST7L	112900083-112900132	0.774842765011226	9.5036e-13
1	112942106	112867663	112963928	-	ST7L	112900083-112900132	0.569927484440887	3.0164e-06
1	112942449	112867663	112963928	-	ST7L	112900083-112900132	0.739191267430036	3.4504e-11
1	112952728	112867663	112963928	-	ST7L	112900083-112900132	0.734985328917142	5.0734e-11
1	112958577	112867663	112963928	-	ST7L	112900083-112900132	0.765545469713821	2.5764e-12
1	112958895	112867663	112963928	-	ST7L	112900083-112900132	0.694302687150878	1.50162e-09
1	112970972	112867663	112963928	-	ST7L	112900083-112900132	0.765545469713821	2.5764e-12
1	112973112	112867663	112963928	-	ST7L	112900083-112900132	0.734985328917142	5.0734e-11
1	112977785	112867663	112963928	-	ST7L	112900083-112900132	0.734985328917142	5.0734e-11
1	112997312	112867663	112963928	-	ST7L	112900083-112900132	0.765545469713821	2.5764e-12
1	113002194	112867663	112963928	-	ST7L	112900083-112900132	0.765545469713821	2.5764e-12
1	113003940	112867663	112963928	-	ST7L	112900083-112900132	0.765545469713821	2.5764e-12
1	113015904	112867663	112963928	-	ST7L	112900083-112900132	0.718434557887839	2.1612e-10
1	113020026	112867663	112963928	-	ST7L	112900083-112900132	0.734985328917142	5.0734e-11
1	113023181	112867663	112963928	-	ST7L	112900083-112900132	0.765545469713821	2.5764e-12
1	113023979	112867663	112963928	-	ST7L	112900083-112900132	0.765545469713821	2.5764e-12
1	113035979	112867663	112963928	-	ST7L	112900083-112900132	0.765545469713821	2.5764e-12
1	113037610	112867663	112963928	-	ST7L	112900083-112900132	0.765545469713821	2.5764e-12
1	113037944	112867663	112963928	-	ST7L	112900083-112900132	0.694302687150878	1.50162e-09
1	113048650	112867663	112963928	-	ST7L	112900083-112900132	0.670188503205442	8.7062e-09
1	113049888	112867663	112963928	-	ST7L	112900083-112900132	-0.573327995453039	2.5522e-06
1	112856182	112867663	112963928	-	ST7L	112886004-112886053	0.658469485470235	1.93156e-08
1	112858513	112867663	112963928	-	ST7L	112886004-112886053	0.555257710465249	6.0736e-06
1	112860743	112867663	112963928	-	ST7L	112886004-112886053	0.776721745217502	7.726e-13
1	112863482	112867663	112963928	-	ST7L	112886004-112886053	0.811955348983332	1.0436e-14
1	112864648	112867663	112963928	-	ST7L	112886004-112886053	0.839843713604258	1.11022e-16
1	112865294	112867663	112963928	-	ST7L	112886004-112886053	0.560801219932266	4.6804e-06
1	112878279	112867663	112963928	-	ST7L	112886004-112886053	0.884480454082883	0
1	112884497	112867663	112963928	-	ST7L	112886004-112886053	0.759409888189863	4.8546e-12
1	112884962	112867663	112963928	-	ST7L	112886004-112886053	0.89289932363723	1.11022e-16
1	112890529	112867663	112963928	-	ST7L	112886004-112886053	0.854164665541295	0
1	112890843	112867663	112963928	-	ST7L	112886004-112886053	0.854164665541295	0
1	112893010	112867663	112963928	-	ST7L	112886004-112886053	0.846534669193286	1.11022e-16
1	112907892	112867663	112963928	-	ST7L	112886004-112886053	0.801559015463694	4.0856e-14
1	112908156	112867663	112963928	-	ST7L	112886004-112886053	0.560801219932266	4.6804e-06
1	112923196	112867663	112963928	-	ST7L	112886004-112886053	0.782703987567965	3.939e-13
1	112925257	112867663	112963928	-	ST7L	112886004-112886053	0.854164665541295	0
1	112933916	112867663	112963928	-	ST7L	112886004-112886053	0.854164665541295	0
1	112937752	112867663	112963928	-	ST7L	112886004-112886053	0.854164665541295	0
1	112942106	112867663	112963928	-	ST7L	112886004-112886053	0.560801219932266	4.6804e-06
1	112942449	112867663	112963928	-	ST7L	112886004-112886053	0.777266257928689	7.272e-13
1	112952728	112867663	112963928	-	ST7L	112886004-112886053	0.782703987567965	3.939e-13
1	112958577	112867663	112963928	-	ST7L	112886004-112886053	0.851802259403333	1.11022e-16
1	112958704	112867663	112963928	-	ST7L	112886004-112886053	0.542405979002689	1.0918e-05
1	112958895	112867663	112963928	-	ST7L	112886004-112886053	0.778619971088977	6.2516e-13
1	112961693	112867663	112963928	-	ST7L	112886004-112886053	0.542405979002689	1.0918e-05
1	112961942	112867663	112963928	-	ST7L	112886004-112886053	0.542405979002689	1.0918e-05
1	112970972	112867663	112963928	-	ST7L	112886004-112886053	0.851802259403333	1.11022e-16
1	112971190	112867663	112963928	-	ST7L	112886004-112886053	0.542405979002689	1.0918e-05
1	112973112	112867663	112963928	-	ST7L	112886004-112886053	0.782703987567965	3.939e-13
1	112977785	112867663	112963928	-	ST7L	112886004-112886053	0.782703987567965	3.939e-13
1	112992330	112867663	112963928	-	ST7L	112886004-112886053	0.542405979002689	1.0918e-05
1	112997312	112867663	112963928	-	ST7L	112886004-112886053	0.851802259403333	1.11022e-16
1	112998419	112867663	112963928	-	ST7L	112886004-112886053	0.595821267619944	8.0482e-07
1	113002194	112867663	112963928	-	ST7L	112886004-112886053	0.851802259403333	1.11022e-16
1	113003940	112867663	112963928	-	ST7L	112886004-112886053	0.851802259403333	1.11022e-16
1	113004094	112867663	112963928	-	ST7L	112886004-112886053	0.542405979002689	1.0918e-05
1	113008766	112867663	112963928	-	ST7L	112886004-112886053	0.542405979002689	1.0918e-05
1	113015904	112867663	112963928	-	ST7L	112886004-112886053	0.767529716307435	2.0906e-12
1	113018834	112867663	112963928	-	ST7L	112886004-112886053	0.564977678313218	3.8342e-06
1	113020026	112867663	112963928	-	ST7L	112886004-112886053	0.782703987567965	3.939e-13
1	113023181	112867663	112963928	-	ST7L	112886004-112886053	0.851802259403333	1.11022e-16
1	113023979	112867663	112963928	-	ST7L	112886004-112886053	0.851802259403333	1.11022e-16
1	113035702	112867663	112963928	-	ST7L	112886004-112886053	0.542405979002689	1.0918e-05
1	113035979	112867663	112963928	-	ST7L	112886004-112886053	0.851802259403333	1.11022e-16
1	113037610	112867663	112963928	-	ST7L	112886004-112886053	0.851802259403333	1.11022e-16
1	113037944	112867663	112963928	-	ST7L	112886004-112886053	0.778619971088977	6.2516e-13
1	113038204	112867663	112963928	-	ST7L	112886004-112886053	0.542405979002689	1.0918e-05
1	113042575	112867663	112963928	-	ST7L	112886004-112886053	0.542405979002689	1.0918e-05
1	113043645	112867663	112963928	-	ST7L	112886004-112886053	0.542405979002689	1.0918e-05
1	113044571	112867663	112963928	-	ST7L	112886004-112886053	0.542405979002689	1.0918e-05
1	113048650	112867663	112963928	-	ST7L	112886004-112886053	0.627603471819177	1.34548e-07
1	113049888	112867663	112963928	-	ST7L	112886004-112886053	-0.543457567413599	1.0416e-05
1	114257430	114249560	114258217	+	DCLRE1B	114257677-114257726	-0.552539624024618	6.8898e-06
1	114267633	114249560	114258217	+	DCLRE1B	114257677-114257726	-0.552539624024618	6.8898e-06
1	145165530	145180914	145234067	+	CHD1L	145233797-145233814:145233815-145233846	0.594175877424375	8.7834e-07
1	145175208	145180914	145234067	+	CHD1L	145233797-145233814:145233815-145233846	0.543587701201177	1.03554e-05
1	145176786	145180914	145234067	+	CHD1L	145233797-145233814:145233815-145233846	0.594175877424375	8.7834e-07
1	145575746	145585791	145609258	-	ACP6	145585960-145585992:145586672-145586688	-0.576369861118162	2.1944e-06
1	145584805	145585791	145609258	-	ACP6	145585960-145585992:145586672-145586688	-0.558762092221411	5.154e-06
1	145585124	145585791	145609258	-	ACP6	145585960-145585992:145586672-145586688	-0.59474961477303	8.5202e-07
1	145585897	145585791	145609258	-	ACP6	145585960-145585992:145586672-145586688	-0.558762092221411	5.154e-06
1	145589240	145585791	145609258	-	ACP6	145585960-145585992:145586672-145586688	-0.624644180950438	1.60284e-07
1	145589455	145585791	145609258	-	ACP6	145585960-145585992:145586672-145586688	-0.624644180950438	1.60284e-07
1	145596667	145585791	145609258	-	ACP6	145585960-145585992:145586672-145586688	-0.624644180950438	1.60284e-07
1	145596979	145585791	145609258	-	ACP6	145585960-145585992:145586672-145586688	-0.624644180950438	1.60284e-07
1	145602908	145585791	145609258	-	ACP6	145585960-145585992:145586672-145586688	-0.624644180950438	1.60284e-07
1	150092615	150112683	150148737	-	THEM4	150112933-150112982	-0.539879704340855	1.22176e-05
1	150094437	150112683	150148737	-	THEM4	150112933-150112982	-0.571221917150477	2.831e-06
1	150094802	150112683	150148737	-	THEM4	150112933-150112982	-0.577439135499019	2.08e-06
1	150106462	150112683	150148737	-	THEM4	150112933-150112982	-0.562875001784362	4.2406e-06
1	150108394	150112683	150148737	-	THEM4	150112933-150112982	-0.654593854979201	2.4948e-08
1	150111274	150112683	150148737	-	THEM4	150112933-150112982	-0.562875001784362	4.2406e-06
1	150113141	150112683	150148737	-	THEM4	150112933-150112982	-0.762417002880561	3.5674e-12
1	150114750	150112683	150148737	-	THEM4	150112933-150112982	-0.728921562262606	8.734e-11
1	150125512	150112683	150148737	-	THEM4	150112933-150112982	-0.728921562262606	8.734e-11
1	150149450	150112683	150148737	-	THEM4	150112933-150112982	-0.728921562262606	8.734e-11
1	150149480	150112683	150148737	-	THEM4	150112933-150112982	-0.706366064591458	5.8378e-10
1	150161511	150112683	150148737	-	THEM4	150112933-150112982	-0.646016352738179	4.3396e-08
1	150161717	150112683	150148737	-	THEM4	150112933-150112982	-0.559929486569512	4.8778e-06
1	150162857	150112683	150148737	-	THEM4	150112933-150112982	-0.646016352738179	4.3396e-08
1	150164001	150112683	150148737	-	THEM4	150112933-150112982	-0.646016352738179	4.3396e-08
1	150164240	150112683	150148737	-	THEM4	150112933-150112982	-0.646016352738179	4.3396e-08
1	150164661	150112683	150148737	-	THEM4	150112933-150112982	-0.646016352738179	4.3396e-08
1	150173697	150112683	150148737	-	THEM4	150112933-150112982	-0.617647396061424	2.407e-07
1	150173797	150112683	150148737	-	THEM4	150112933-150112982	-0.578477370636287	1.9745e-06
1	150176077	150112683	150148737	-	THEM4	150112933-150112982	-0.578477370636287	1.9745e-06
1	150176878	150112683	150148737	-	THEM4	150112933-150112982	-0.639775931696417	6.4218e-08
1	150181169	150112683	150148737	-	THEM4	150112933-150112982	-0.639775931696417	6.4218e-08
1	150181522	150112683	150148737	-	THEM4	150112933-150112982	-0.578477370636287	1.9745e-06
1	150182165	150112683	150148737	-	THEM4	150112933-150112982	-0.578477370636287	1.9745e-06
1	150182364	150112683	150148737	-	THEM4	150112933-150112982	-0.578477370636287	1.9745e-06
1	150182663	150112683	150148737	-	THEM4	150112933-150112982	-0.578477370636287	1.9745e-06
1	150183739	150112683	150148737	-	THEM4	150112933-150112982	-0.6806760235305	4.1372e-09
1	150184017	150112683	150148737	-	THEM4	150112933-150112982	-0.691382442437032	1.87458e-09
1	150184276	150112683	150148737	-	THEM4	150112933-150112982	-0.691382442437032	1.87458e-09
1	150184788	150112683	150148737	-	THEM4	150112933-150112982	-0.6806760235305	4.1372e-09
1	150189137	150112683	150148737	-	THEM4	150112933-150112982	-0.6806760235305	4.1372e-09
1	150189432	150112683	150148737	-	THEM4	150112933-150112982	-0.691382442437032	1.87458e-09
1	150195646	150112683	150148737	-	THEM4	150112933-150112982	-0.6806760235305	4.1372e-09
1	150197269	150112683	150148737	-	THEM4	150112933-150112982	-0.6806760235305	4.1372e-09
1	150197297	150112683	150148737	-	THEM4	150112933-150112982	-0.6806760235305	4.1372e-09
1	150197924	150112683	150148737	-	THEM4	150112933-150112982	-0.691382442437032	1.87458e-09
1	150200423	150112683	150148737	-	THEM4	150112933-150112982	-0.6806760235305	4.1372e-09
1	150200701	150112683	150148737	-	THEM4	150112933-150112982	-0.6806760235305	4.1372e-09
1	150201071	150112683	150148737	-	THEM4	150112933-150112982	-0.691382442437032	1.87458e-09
1	150201165	150112683	150148737	-	THEM4	150112933-150112982	-0.578477370636287	1.9745e-06
1	150202004	150112683	150148737	-	THEM4	150112933-150112982	-0.6806760235305	4.1372e-09
1	150203109	150112683	150148737	-	THEM4	150112933-150112982	-0.6806760235305	4.1372e-09
1	150204679	150112683	150148737	-	THEM4	150112933-150112982	-0.6806760235305	4.1372e-09
1	150204704	150112683	150148737	-	THEM4	150112933-150112982	-0.6806760235305	4.1372e-09
1	150204755	150112683	150148737	-	THEM4	150112933-150112982	-0.6806760235305	4.1372e-09
1	150204762	150112683	150148737	-	THEM4	150112933-150112982	-0.6806760235305	4.1372e-09
1	150205387	150112683	150148737	-	THEM4	150112933-150112982	-0.6806760235305	4.1372e-09
1	150206191	150112683	150148737	-	THEM4	150112933-150112982	-0.6806760235305	4.1372e-09
1	150208969	150112683	150148737	-	THEM4	150112933-150112982	-0.691382442437032	1.87458e-09
1	150210121	150112683	150148737	-	THEM4	150112933-150112982	-0.6806760235305	4.1372e-09
1	150212403	150112683	150148737	-	THEM4	150112933-150112982	-0.6806760235305	4.1372e-09
1	150218319	150112683	150148737	-	THEM4	150112933-150112982	-0.694673549974482	1.45962e-09
1	150219509	150112683	150148737	-	THEM4	150112933-150112982	-0.694673549974482	1.45962e-09
1	150220387	150112683	150148737	-	THEM4	150112933-150112982	-0.694673549974482	1.45962e-09
1	150221633	150112683	150148737	-	THEM4	150112933-150112982	-0.578477370636287	1.9745e-06
1	150221854	150112683	150148737	-	THEM4	150112933-150112982	-0.680265720931672	4.2618e-09
1	150223438	150112683	150148737	-	THEM4	150112933-150112982	-0.694673549974482	1.45962e-09
1	150224768	150112683	150148737	-	THEM4	150112933-150112982	-0.578477370636287	1.9745e-06
1	150229313	150112683	150148737	-	THEM4	150112933-150112982	-0.578477370636287	1.9745e-06
1	150231503	150112683	150148737	-	THEM4	150112933-150112982	-0.578477370636287	1.9745e-06
1	150234460	150112683	150148737	-	THEM4	150112933-150112982	-0.694673549974482	1.45962e-09
1	150238121	150112683	150148737	-	THEM4	150112933-150112982	-0.694673549974482	1.45962e-09
1	150242694	150112683	150148737	-	THEM4	150112933-150112982	-0.653856091711935	2.6184e-08
1	150248644	150112683	150148737	-	THEM4	150112933-150112982	-0.566575553789011	3.55e-06
1	150253251	150112683	150148737	-	THEM4	150112933-150112982	-0.566575553789011	3.55e-06
1	150253444	150112683	150148737	-	THEM4	150112933-150112982	-0.602148671278915	5.7246e-07
1	150256053	150112683	150148737	-	THEM4	150112933-150112982	-0.54860910347172	8.2514e-06
1	151855467	151845990	151852138	-	S100A16	151846339-151846388	0.554077708019354	6.4162e-06
1	151856878	151845990	151852138	-	S100A16	151846339-151846388	0.554077708019354	6.4162e-06
1	151864718	151845990	151852138	-	S100A16	151846339-151846388	0.546547856589275	9.0616e-06
1	151867402	151845990	151852138	-	S100A16	151846339-151846388	0.565659731922859	3.7104e-06
1	152393724	152459948	152510609	+	UBAP2L	152509657-152509706	-0.5863256918916	1.324e-06
1	152423714	152459948	152510609	+	UBAP2L	152509657-152509706	0.607147379467727	4.351e-07
1	152446303	152459948	152510609	+	UBAP2L	152509657-152509706	0.594120999378426	8.809e-07
1	152458415	152459948	152510609	+	UBAP2L	152509657-152509706	0.594120999378426	8.809e-07
1	152470934	152459948	152510609	+	UBAP2L	152509657-152509706	0.594120999378426	8.809e-07
1	152478140	152459948	152510609	+	UBAP2L	152509657-152509706	0.594120999378426	8.809e-07
1	152484387	152459948	152510609	+	UBAP2L	152509657-152509706	0.594120999378426	8.809e-07
1	152486342	152459948	152510609	+	UBAP2L	152509657-152509706	0.594120999378426	8.809e-07
1	152491968	152459948	152510609	+	UBAP2L	152509657-152509706	0.594120999378426	8.809e-07
1	152505007	152459948	152510609	+	UBAP2L	152509657-152509706	0.603507459866276	5.3156e-07
1	152509739	152459948	152510609	+	UBAP2L	152509657-152509706	0.603507459866276	5.3156e-07
1	152512136	152459948	152510609	+	UBAP2L	152509657-152509706	0.603507459866276	5.3156e-07
1	152525899	152459948	152510609	+	UBAP2L	152509657-152509706	0.581922705410216	1.6589e-06
1	152510081	152511662	152514975	+	HAX1	152512517-152512566	0.540401601847023	1.1938e-05
1	153300196	153290045	153301876	+	ADAM15	153301641-153301690	-0.615765057315239	2.6808e-07
1	160826103	160733587	160760468	+	UHMK1	160760315-160760364	-0.548910534901748	8.1388e-06
1	160829399	160733587	160760468	+	UHMK1	160760315-160760364	-0.548910534901748	8.1388e-06
1	160836999	160733587	160760468	+	UHMK1	160760315-160760364	-0.548910534901748	8.1388e-06
1	160838202	160733587	160760468	+	UHMK1	160760315-160760364	-0.548910534901748	8.1388e-06
1	166404669	166414794	166437975	+	TIPRL	166437684-166437733	-0.562531492150525	4.3106e-06
1	166415595	166414794	166437975	+	TIPRL	166437684-166437733	-0.562531492150525	4.3106e-06
1	166415766	166414794	166437975	+	TIPRL	166437684-166437733	-0.577871401762651	2.0356e-06
1	166418384	166414794	166437975	+	TIPRL	166437684-166437733	-0.562531492150525	4.3106e-06
1	166423251	166414794	166437975	+	TIPRL	166437684-166437733	-0.562531492150525	4.3106e-06
1	166425886	166414794	166437975	+	TIPRL	166437684-166437733	-0.562531492150525	4.3106e-06
1	166426514	166414794	166437975	+	TIPRL	166437684-166437733	-0.562531492150525	4.3106e-06
1	166430462	166414794	166437975	+	TIPRL	166437684-166437733	-0.562531492150525	4.3106e-06
1	166430821	166414794	166437975	+	TIPRL	166437684-166437733	-0.562531492150525	4.3106e-06
1	166433240	166414794	166437975	+	TIPRL	166437684-166437733	-0.577871401762651	2.0356e-06
1	166436076	166414794	166437975	+	TIPRL	166437684-166437733	-0.577871401762651	2.0356e-06
1	166438362	166414794	166437975	+	TIPRL	166437684-166437733	-0.562531492150525	4.3106e-06
1	166439248	166414794	166437975	+	TIPRL	166437684-166437733	-0.562531492150525	4.3106e-06
1	166391690	166414794	166437975	+	TIPRL	166419911-166419943:166420641-166420657	0.586965191201872	1.28098e-06
1	166392351	166414794	166437975	+	TIPRL	166419911-166419943:166420641-166420657	0.587254914124698	1.26194e-06
1	166392913	166414794	166437975	+	TIPRL	166419911-166419943:166420641-166420657	0.587254914124698	1.26194e-06
1	166393785	166414794	166437975	+	TIPRL	166419911-166419943:166420641-166420657	0.587254914124698	1.26194e-06
1	166398216	166414794	166437975	+	TIPRL	166419911-166419943:166420641-166420657	0.539092249167253	1.26512e-05
1	166401253	166414794	166437975	+	TIPRL	166419911-166419943:166420641-166420657	0.587254914124698	1.26194e-06
1	166404669	166414794	166437975	+	TIPRL	166419911-166419943:166420641-166420657	0.563374025588593	4.1406e-06
1	166409113	166414794	166437975	+	TIPRL	166419911-166419943:166420641-166420657	0.639273856796715	6.625e-08
1	166414016	166414794	166437975	+	TIPRL	166419911-166419943:166420641-166420657	0.639273856796715	6.625e-08
1	166414259	166414794	166437975	+	TIPRL	166419911-166419943:166420641-166420657	0.639273856796715	6.625e-08
1	166414516	166414794	166437975	+	TIPRL	166419911-166419943:166420641-166420657	0.639273856796715	6.625e-08
1	166415453	166414794	166437975	+	TIPRL	166419911-166419943:166420641-166420657	0.639273856796715	6.625e-08
1	166415595	166414794	166437975	+	TIPRL	166419911-166419943:166420641-166420657	0.563374025588593	4.1406e-06
1	166415766	166414794	166437975	+	TIPRL	166419911-166419943:166420641-166420657	0.611011597087652	3.508e-07
1	166416614	166414794	166437975	+	TIPRL	166419911-166419943:166420641-166420657	0.639273856796715	6.625e-08
1	166418384	166414794	166437975	+	TIPRL	166419911-166419943:166420641-166420657	0.563374025588593	4.1406e-06
1	166419714	166414794	166437975	+	TIPRL	166419911-166419943:166420641-166420657	0.639273856796715	6.625e-08
1	166419994	166414794	166437975	+	TIPRL	166419911-166419943:166420641-166420657	0.639273856796715	6.625e-08
1	166421223	166414794	166437975	+	TIPRL	166419911-166419943:166420641-166420657	0.639273856796715	6.625e-08
1	166423251	166414794	166437975	+	TIPRL	166419911-166419943:166420641-166420657	0.563374025588593	4.1406e-06
1	166425886	166414794	166437975	+	TIPRL	166419911-166419943:166420641-166420657	0.563374025588593	4.1406e-06
1	166426514	166414794	166437975	+	TIPRL	166419911-166419943:166420641-166420657	0.563374025588593	4.1406e-06
1	166430462	166414794	166437975	+	TIPRL	166419911-166419943:166420641-166420657	0.563374025588593	4.1406e-06
1	166430821	166414794	166437975	+	TIPRL	166419911-166419943:166420641-166420657	0.563374025588593	4.1406e-06
1	166433240	166414794	166437975	+	TIPRL	166419911-166419943:166420641-166420657	0.611011597087652	3.508e-07
1	166433763	166414794	166437975	+	TIPRL	166419911-166419943:166420641-166420657	0.639273856796715	6.625e-08
1	166435374	166414794	166437975	+	TIPRL	166419911-166419943:166420641-166420657	0.639273856796715	6.625e-08
1	166436076	166414794	166437975	+	TIPRL	166419911-166419943:166420641-166420657	0.611011597087652	3.508e-07
1	166438362	166414794	166437975	+	TIPRL	166419911-166419943:166420641-166420657	0.563374025588593	4.1406e-06
1	166439248	166414794	166437975	+	TIPRL	166419911-166419943:166420641-166420657	0.563374025588593	4.1406e-06
1	167425528	167368392	167603810	-	NME7	167368678-167368679:167405309-167405356	-0.56273436474856	4.2692e-06
1	167427350	167368392	167603810	-	NME7	167368678-167368679:167405309-167405356	-0.56273436474856	4.2692e-06
1	167543440	167368392	167603810	-	NME7	167368678-167368679:167405309-167405356	-0.622410956954252	1.82696e-07
1	169916559	169935920	169977837	-	VAMP4	169939896-169939945	-0.554741737979028	6.2214e-06
1	169917776	169935920	169977837	-	VAMP4	169939896-169939945	-0.554741737979028	6.2214e-06
1	169919287	169935920	169977837	-	VAMP4	169939896-169939945	-0.554741737979028	6.2214e-06
1	169919601	169935920	169977837	-	VAMP4	169939896-169939945	-0.558127854313122	5.3102e-06
1	169920007	169935920	169977837	-	VAMP4	169939896-169939945	-0.558127854313122	5.3102e-06
1	169920319	169935920	169977837	-	VAMP4	169939896-169939945	-0.558127854313122	5.3102e-06
1	169920580	169935920	169977837	-	VAMP4	169939896-169939945	-0.554741737979028	6.2214e-06
1	169920803	169935920	169977837	-	VAMP4	169939896-169939945	-0.554741737979028	6.2214e-06
1	169921145	169935920	169977837	-	VAMP4	169939896-169939945	-0.554741737979028	6.2214e-06
1	169921239	169935920	169977837	-	VAMP4	169939896-169939945	-0.554741737979028	6.2214e-06
1	169922607	169935920	169977837	-	VAMP4	169939896-169939945	-0.554741737979028	6.2214e-06
1	169932537	169935920	169977837	-	VAMP4	169939896-169939945	-0.558127854313122	5.3102e-06
1	169932663	169935920	169977837	-	VAMP4	169939896-169939945	-0.554741737979028	6.2214e-06
1	169933455	169935920	169977837	-	VAMP4	169939896-169939945	-0.554741737979028	6.2214e-06
1	169933545	169935920	169977837	-	VAMP4	169939896-169939945	-0.554741737979028	6.2214e-06
1	169935574	169935920	169977837	-	VAMP4	169939896-169939945	-0.554741737979028	6.2214e-06
1	169939895	169935920	169977837	-	VAMP4	169939896-169939945	-0.553475232834638	6.598e-06
1	169946088	169935920	169977837	-	VAMP4	169939896-169939945	-0.554741737979028	6.2214e-06
1	169950234	169935920	169977837	-	VAMP4	169939896-169939945	-0.558127854313122	5.3102e-06
1	169951129	169935920	169977837	-	VAMP4	169939896-169939945	-0.558127854313122	5.3102e-06
1	169973329	169935920	169977837	-	VAMP4	169939896-169939945	-0.558127854313122	5.3102e-06
1	169977028	169935920	169977837	-	VAMP4	169939896-169939945	-0.558127854313122	5.3102e-06
1	169980431	169935920	169977837	-	VAMP4	169939896-169939945	-0.558127854313122	5.3102e-06
1	169981144	169935920	169977837	-	VAMP4	169939896-169939945	-0.558127854313122	5.3102e-06
1	169982208	169935920	169977837	-	VAMP4	169939896-169939945	-0.558127854313122	5.3102e-06
1	169983197	169935920	169977837	-	VAMP4	169939896-169939945	-0.558127854313122	5.3102e-06
1	169983347	169935920	169977837	-	VAMP4	169939896-169939945	-0.558127854313122	5.3102e-06
1	169983402	169935920	169977837	-	VAMP4	169939896-169939945	-0.558127854313122	5.3102e-06
1	169984157	169935920	169977837	-	VAMP4	169939896-169939945	-0.558127854313122	5.3102e-06
1	169987209	169935920	169977837	-	VAMP4	169939896-169939945	-0.558127854313122	5.3102e-06
1	169987532	169935920	169977837	-	VAMP4	169939896-169939945	-0.558127854313122	5.3102e-06
1	169987601	169935920	169977837	-	VAMP4	169939896-169939945	-0.558127854313122	5.3102e-06
1	181580916	181708256	181789949	+	SMG7	181789260-181789309	-0.544778353863429	9.8156e-06
1	181789375	181708256	181789949	+	SMG7	181789260-181789309	-0.620001840973644	2.1016e-07
1	181800533	181708256	181789949	+	SMG7	181789260-181789309	-0.55139136855912	7.2642e-06
1	181812684	181708256	181789949	+	SMG7	181789260-181789309	0.621612004326663	1.91406e-07
1	199390368	199370522	199407325	-	TMEM9	199370719-199370768	-0.562299903960299	4.3586e-06
1	199390422	199370522	199407325	-	TMEM9	199370719-199370768	-0.562299903960299	4.3586e-06
1	199391949	199370522	199407325	-	TMEM9	199370719-199370768	-0.562299903960299	4.3586e-06
1	204682873	204582822	204704406	+	SRGAP2	204704078-204704127	0.627744350250286	1.33424e-07
1	204684389	204582822	204704406	+	SRGAP2	204704078-204704127	0.627744350250286	1.33424e-07
1	204684615	204582822	204704406	+	SRGAP2	204704078-204704127	0.627744350250286	1.33424e-07
1	204688330	204582822	204704406	+	SRGAP2	204704078-204704127	0.627744350250286	1.33424e-07
1	204691846	204582822	204704406	+	SRGAP2	204704078-204704127	0.627744350250286	1.33424e-07
1	204692491	204582822	204704406	+	SRGAP2	204704078-204704127	0.627744350250286	1.33424e-07
1	204693800	204582822	204704406	+	SRGAP2	204704078-204704127	0.627744350250286	1.33424e-07
1	204701620	204582822	204704406	+	SRGAP2	204704078-204704127	0.860610922739199	0
1	204701918	204582822	204704406	+	SRGAP2	204704078-204704127	0.860610922739199	0
1	204703756	204582822	204704406	+	SRGAP2	204704078-204704127	0.849000195507843	0
1	204704018	204582822	204704406	+	SRGAP2	204704078-204704127	0.570112061036333	2.9892e-06
1	204714010	204582822	204704406	+	SRGAP2	204704078-204704127	0.573366940428335	2.5472e-06
1	212771293	212597633	212791265	-	PTPN14	212597985-212598016:212604478-212604495	0.559333605188483	5.017e-06
1	216538006	216525251	216577948	+	RRP15	216571290-216571339	0.562669550910168	4.2824e-06
1	222359886	222368435	222413869	+	FBXO28	222413629-222413678	-0.552302523412293	6.9656e-06
1	222369578	222368435	222413869	+	FBXO28	222413629-222413678	-0.584916224001081	1.42362e-06
1	222372787	222368435	222413869	+	FBXO28	222413629-222413678	-0.593081558569739	9.3066e-07
1	222373264	222368435	222413869	+	FBXO28	222413629-222413678	-0.592542057105835	9.575e-07
1	222374759	222368435	222413869	+	FBXO28	222413629-222413678	-0.605245978007575	4.8322e-07
1	222376619	222368435	222413869	+	FBXO28	222413629-222413678	-0.569743082065238	3.0436e-06
1	222377849	222368435	222413869	+	FBXO28	222413629-222413678	-0.569743082065238	3.0436e-06
1	222378642	222368435	222413869	+	FBXO28	222413629-222413678	-0.605245978007575	4.8322e-07
1	222379902	222368435	222413869	+	FBXO28	222413629-222413678	-0.605245978007575	4.8322e-07
1	222381437	222368435	222413869	+	FBXO28	222413629-222413678	-0.605245978007575	4.8322e-07
1	222381751	222368435	222413869	+	FBXO28	222413629-222413678	-0.605245978007575	4.8322e-07
1	222381821	222368435	222413869	+	FBXO28	222413629-222413678	-0.605245978007575	4.8322e-07
1	222385626	222368435	222413869	+	FBXO28	222413629-222413678	-0.605245978007575	4.8322e-07
1	222388260	222368435	222413869	+	FBXO28	222413629-222413678	-0.605245978007575	4.8322e-07
1	222389502	222368435	222413869	+	FBXO28	222413629-222413678	-0.605245978007575	4.8322e-07
1	222389565	222368435	222413869	+	FBXO28	222413629-222413678	-0.605245978007575	4.8322e-07
1	222392971	222368435	222413869	+	FBXO28	222413629-222413678	-0.605245978007575	4.8322e-07
1	222397441	222368435	222413869	+	FBXO28	222413629-222413678	-0.605245978007575	4.8322e-07
1	222398402	222368435	222413869	+	FBXO28	222413629-222413678	-0.605245978007575	4.8322e-07
1	222402115	222368435	222413869	+	FBXO28	222413629-222413678	-0.605245978007575	4.8322e-07
1	222402579	222368435	222413869	+	FBXO28	222413629-222413678	-0.605245978007575	4.8322e-07
1	222404785	222368435	222413869	+	FBXO28	222413629-222413678	-0.605245978007575	4.8322e-07
1	222405623	222368435	222413869	+	FBXO28	222413629-222413678	-0.605245978007575	4.8322e-07
1	222406070	222368435	222413869	+	FBXO28	222413629-222413678	-0.605245978007575	4.8322e-07
1	222413582	222368435	222413869	+	FBXO28	222413629-222413678	-0.605245978007575	4.8322e-07
1	222415441	222368435	222413869	+	FBXO28	222413629-222413678	-0.605245978007575	4.8322e-07
1	222417646	222368435	222413869	+	FBXO28	222413629-222413678	-0.605245978007575	4.8322e-07
1	222419174	222368435	222413869	+	FBXO28	222413629-222413678	-0.605245978007575	4.8322e-07
1	222427515	222368435	222413869	+	FBXO28	222413629-222413678	-0.585485157809012	1.3826e-06
1	222427556	222368435	222413869	+	FBXO28	222413629-222413678	-0.582144377297279	1.6403e-06
1	222429993	222368435	222413869	+	FBXO28	222413629-222413678	-0.588547823721598	1.18008e-06
1	222430504	222368435	222413869	+	FBXO28	222413629-222413678	-0.588547823721598	1.18008e-06
1	222462952	222368435	222413869	+	FBXO28	222413629-222413678	-0.547967398410822	8.4962e-06
1	222465262	222368435	222413869	+	FBXO28	222413629-222413678	-0.558449886343538	5.2304e-06
1	222465440	222368435	222413869	+	FBXO28	222413629-222413678	-0.547967398410822	8.4962e-06
1	222465533	222368435	222413869	+	FBXO28	222413629-222413678	-0.558449886343538	5.2304e-06
1	222466006	222368435	222413869	+	FBXO28	222413629-222413678	-0.547967398410822	8.4962e-06
1	222466798	222368435	222413869	+	FBXO28	222413629-222413678	-0.547967398410822	8.4962e-06
1	225145344	225124895	225150427	+	PSEN2	225149928-225149977	-0.542297393290573	1.09712e-05
1	225794842	225985557	225989735	-	JMJD4	225985761-225985810	0.544992576004451	9.7214e-06
1	225816691	225985557	225989735	-	JMJD4	225985761-225985810	0.544992576004451	9.7214e-06
1	225839019	225985557	225989735	-	JMJD4	225985761-225985810	0.544992576004451	9.7214e-06
1	225852247	225985557	225989735	-	JMJD4	225985761-225985810	0.544992576004451	9.7214e-06
1	225859869	225985557	225989735	-	JMJD4	225985761-225985810	0.54092395960612	1.1664e-05
1	225864573	225985557	225989735	-	JMJD4	225985761-225985810	0.54092395960612	1.1664e-05
1	225871809	225985557	225989735	-	JMJD4	225985761-225985810	0.54092395960612	1.1664e-05
1	225875357	225985557	225989735	-	JMJD4	225985761-225985810	0.54092395960612	1.1664e-05
1	225878078	225985557	225989735	-	JMJD4	225985761-225985810	0.54092395960612	1.1664e-05
1	225883725	225985557	225989735	-	JMJD4	225985761-225985810	0.575322234385733	2.312e-06
1	225886997	225985557	225989735	-	JMJD4	225985761-225985810	0.575396437919689	2.3034e-06
1	225887146	225985557	225989735	-	JMJD4	225985761-225985810	0.575396437919689	2.3034e-06
1	225913856	225985557	225989735	-	JMJD4	225985761-225985810	0.575396437919689	2.3034e-06
1	225920244	225985557	225989735	-	JMJD4	225985761-225985810	0.575396437919689	2.3034e-06
1	225966761	225985557	225989735	-	JMJD4	225985761-225985810	0.575396437919689	2.3034e-06
1	228910744	228904891	228916959	-	AGT	228905370-228905419	-0.547240918179324	8.7814e-06
1	228912600	228904891	228916959	-	AGT	228905370-228905419	-0.574600619186163	2.3962e-06
1	228914179	228904891	228916959	-	AGT	228905370-228905419	-0.804884222237041	2.6756e-14
1	228915454	228904891	228916959	-	AGT	228905370-228905419	-0.543622789316979	1.0339e-05
1	228915719	228904891	228916959	-	AGT	228905370-228905419	-0.59524656851228	8.2982e-07
1	228916509	228904891	228916959	-	AGT	228905370-228905419	-0.750247378332815	1.20816e-11
1	229535576	229540304	229556612	+	C1ORF124	229554328-229554377	-0.546842435900275	8.9416e-06
1	229537395	229540304	229556612	+	C1ORF124	229554328-229554377	-0.56415512950623	3.9886e-06
1	232568616	232575897	232586414	+	C1ORF31	232576644-232576693	0.581683658617806	1.67918e-06
1	232574600	232575897	232586414	+	C1ORF31	232576644-232576693	0.637062688643791	7.594e-08
1	232575882	232575897	232586414	+	C1ORF31	232576644-232576693	0.653466055608963	2.686e-08
1	232576885	232575897	232586414	+	C1ORF31	232576644-232576693	-0.545333391972166	9.5732e-06
1	232593491	232575897	232586414	+	C1ORF31	232576644-232576693	0.566655615183521	3.5362e-06
1	232594615	232575897	232586414	+	C1ORF31	232576644-232576693	0.566655615183521	3.5362e-06
1	232597632	232575897	232586414	+	C1ORF31	232576644-232576693	0.566655615183521	3.5362e-06
2	19946293	19959994	19965225	-	TTC32	19961149-19961198	-0.601615698251073	5.893e-07
2	19947614	19959994	19965225	-	TTC32	19961149-19961198	-0.601615698251073	5.893e-07
2	19951499	19959994	19965225	-	TTC32	19961149-19961198	-0.653299551062475	2.7152e-08
2	19955371	19959994	19965225	-	TTC32	19961149-19961198	-0.769858271536851	1.6317e-12
2	19960417	19959994	19965225	-	TTC32	19961149-19961198	-0.769858271536851	1.6317e-12
2	19964469	19959994	19965225	-	TTC32	19961149-19961198	-0.72608791168233	1.12024e-10
2	19965198	19959994	19965225	-	TTC32	19961149-19961198	-0.746833280587539	1.68018e-11
2	19969850	19959994	19965225	-	TTC32	19961149-19961198	-0.703066831517876	7.5942e-10
2	20001345	19959994	19965225	-	TTC32	19961149-19961198	-0.703066831517876	7.5942e-10
2	20007853	19959994	19965225	-	TTC32	19961149-19961198	-0.703066831517876	7.5942e-10
2	20010325	19959994	19965225	-	TTC32	19961149-19961198	-0.72608791168233	1.12024e-10
2	20019026	19959994	19965225	-	TTC32	19961149-19961198	-0.72608791168233	1.12024e-10
2	20021945	19959994	19965225	-	TTC32	19961149-19961198	-0.703066831517876	7.5942e-10
2	20023690	19959994	19965225	-	TTC32	19961149-19961198	-0.72608791168233	1.12024e-10
2	20026452	19959994	19965225	-	TTC32	19961149-19961198	-0.72608791168233	1.12024e-10
2	20038383	19959994	19965225	-	TTC32	19961149-19961198	-0.703066831517876	7.5942e-10
2	20040055	19959994	19965225	-	TTC32	19961149-19961198	-0.703066831517876	7.5942e-10
2	20042701	19959994	19965225	-	TTC32	19961149-19961198	-0.703066831517876	7.5942e-10
2	20052496	19959994	19965225	-	TTC32	19961149-19961198	-0.703066831517876	7.5942e-10
2	20061332	19959994	19965225	-	TTC32	19961149-19961198	-0.703066831517876	7.5942e-10
2	20745321	20747283	20886308	-	C2ORF43	20748670-20748719	-0.543657830677144	1.03228e-05
2	20745537	20747283	20886308	-	C2ORF43	20748670-20748719	0.693499400339358	1.59652e-09
2	20746697	20747283	20886308	-	C2ORF43	20748670-20748719	0.71294957304185	3.4162e-10
2	20747042	20747283	20886308	-	C2ORF43	20748670-20748719	0.71294957304185	3.4162e-10
2	20748067	20747283	20886308	-	C2ORF43	20748670-20748719	0.71294957304185	3.4162e-10
2	20748454	20747283	20886308	-	C2ORF43	20748670-20748719	0.60902283622174	3.9206e-07
2	20750850	20747283	20886308	-	C2ORF43	20748670-20748719	0.631344724544249	1.07554e-07
2	20751746	20747283	20886308	-	C2ORF43	20748670-20748719	0.72829064554407	9.2342e-11
2	20751900	20747283	20886308	-	C2ORF43	20748670-20748719	0.617018289035928	2.4956e-07
2	20792548	20747283	20886308	-	C2ORF43	20748670-20748719	0.609130661274286	3.897e-07
2	20795759	20747283	20886308	-	C2ORF43	20748670-20748719	0.610629557324741	3.5838e-07
2	20796053	20747283	20886308	-	C2ORF43	20748670-20748719	0.595978416420094	7.9812e-07
2	20799997	20747283	20886308	-	C2ORF43	20748670-20748719	0.579314280204605	1.89306e-06
2	20800121	20747283	20886308	-	C2ORF43	20748670-20748719	0.556174284132105	5.8194e-06
2	20803189	20747283	20886308	-	C2ORF43	20748670-20748719	0.579314280204605	1.89306e-06
2	20806189	20747283	20886308	-	C2ORF43	20748670-20748719	0.579314280204605	1.89306e-06
2	20810678	20747283	20886308	-	C2ORF43	20748670-20748719	0.563449900098592	4.1256e-06
2	20816940	20747283	20886308	-	C2ORF43	20748670-20748719	0.550575624221386	7.5416e-06
2	20819643	20747283	20886308	-	C2ORF43	20748670-20748719	0.550575624221386	7.5416e-06
2	20821073	20747283	20886308	-	C2ORF43	20748670-20748719	0.550575624221386	7.5416e-06
2	28822315	28926191	28946679	-	NM_017910	28926588-28926612:28926698-28926722	0.686968764496376	2.6086e-09
2	28822917	28926191	28946679	-	NM_017910	28926588-28926612:28926698-28926722	0.686968764496376	2.6086e-09
2	28827643	28926191	28946679	-	NM_017910	28926588-28926612:28926698-28926722	0.686968764496376	2.6086e-09
2	28835534	28926191	28946679	-	NM_017910	28926588-28926612:28926698-28926722	0.676817450723597	5.459e-09
2	28836670	28926191	28946679	-	NM_017910	28926588-28926612:28926698-28926722	0.683550852028173	3.356e-09
2	28845909	28926191	28946679	-	NM_017910	28926588-28926612:28926698-28926722	0.700152537906861	9.5524e-10
2	28846111	28926191	28946679	-	NM_017910	28926588-28926612:28926698-28926722	0.700152537906861	9.5524e-10
2	28855195	28926191	28946679	-	NM_017910	28926588-28926612:28926698-28926722	0.700152537906861	9.5524e-10
2	28859106	28926191	28946679	-	NM_017910	28926588-28926612:28926698-28926722	0.700152537906861	9.5524e-10
2	28863344	28926191	28946679	-	NM_017910	28926588-28926612:28926698-28926722	0.700152537906861	9.5524e-10
2	28878983	28926191	28946679	-	NM_017910	28926588-28926612:28926698-28926722	0.683550852028173	3.356e-09
2	28883510	28926191	28946679	-	NM_017910	28926588-28926612:28926698-28926722	0.683550852028173	3.356e-09
2	28884816	28926191	28946679	-	NM_017910	28926588-28926612:28926698-28926722	0.683550852028173	3.356e-09
2	28889353	28926191	28946679	-	NM_017910	28926588-28926612:28926698-28926722	0.683672821143754	3.326e-09
2	28890505	28926191	28946679	-	NM_017910	28926588-28926612:28926698-28926722	0.683672821143754	3.326e-09
2	28907208	28926191	28946679	-	NM_017910	28926588-28926612:28926698-28926722	0.683672821143754	3.326e-09
2	28910305	28926191	28946679	-	NM_017910	28926588-28926612:28926698-28926722	0.683672821143754	3.326e-09
2	28914615	28926191	28946679	-	NM_017910	28926588-28926612:28926698-28926722	0.673608359239946	6.8532e-09
2	28918040	28926191	28946679	-	NM_017910	28926588-28926612:28926698-28926722	0.683672821143754	3.326e-09
2	28941954	28926191	28946679	-	NM_017910	28926588-28926612:28926698-28926722	0.683672821143754	3.326e-09
2	28946183	28926191	28946679	-	NM_017910	28926588-28926612:28926698-28926722	0.65377988508882	2.6314e-08
2	28946354	28926191	28946679	-	NM_017910	28926588-28926612:28926698-28926722	0.647634775044153	3.9144e-08
2	28947307	28926191	28946679	-	NM_017910	28926588-28926612:28926698-28926722	0.647634775044153	3.9144e-08
2	38831116	39062193	39201108	-	SOS1	39066577-39066626	0.564287109714547	3.9634e-06
2	38832268	39062193	39201108	-	SOS1	39066577-39066626	0.564287109714547	3.9634e-06
2	38833735	39062193	39201108	-	SOS1	39066577-39066626	0.574220469874012	2.442e-06
2	46691751	46697811	46705687	+	CRIPT	46705229-46705278	-0.546674762852157	9.0098e-06
2	46774789	46779602	46843431	+	SOCS5	46843291-46843340	-0.769137288990954	1.76236e-12
2	46776374	46779602	46843431	+	SOCS5	46843291-46843340	-0.769137288990954	1.76236e-12
2	46779234	46779602	46843431	+	SOCS5	46843291-46843340	-0.768290398680121	1.9288e-12
2	46779293	46779602	46843431	+	SOCS5	46843291-46843340	-0.769137288990954	1.76236e-12
2	46783377	46779602	46843431	+	SOCS5	46843291-46843340	-0.769137288990954	1.76236e-12
2	46786170	46779602	46843431	+	SOCS5	46843291-46843340	-0.567583490405983	3.3808e-06
2	46788009	46779602	46843431	+	SOCS5	46843291-46843340	-0.770479373476385	1.52666e-12
2	46789295	46779602	46843431	+	SOCS5	46843291-46843340	-0.769137288990954	1.76236e-12
2	46792240	46779602	46843431	+	SOCS5	46843291-46843340	-0.769137288990954	1.76236e-12
2	46792293	46779602	46843431	+	SOCS5	46843291-46843340	-0.770479373476385	1.52666e-12
2	46796695	46779602	46843431	+	SOCS5	46843291-46843340	-0.644978692334168	4.6346e-08
2	46801654	46779602	46843431	+	SOCS5	46843291-46843340	-0.765066803237703	2.709e-12
2	46801679	46779602	46843431	+	SOCS5	46843291-46843340	-0.718685826458479	2.1158e-10
2	46804273	46779602	46843431	+	SOCS5	46843291-46843340	-0.704401025031279	6.8308e-10
2	46811349	46779602	46843431	+	SOCS5	46843291-46843340	-0.76596127798099	2.4666e-12
2	46813508	46779602	46843431	+	SOCS5	46843291-46843340	-0.769137288990954	1.76236e-12
2	46826904	46779602	46843431	+	SOCS5	46843291-46843340	-0.765066803237703	2.709e-12
2	46829721	46779602	46843431	+	SOCS5	46843291-46843340	-0.765066803237703	2.709e-12
2	46831853	46779602	46843431	+	SOCS5	46843291-46843340	-0.767038681319627	2.202e-12
2	46841779	46779602	46843431	+	SOCS5	46843291-46843340	-0.769137288990954	1.76236e-12
2	46843373	46779602	46843431	+	SOCS5	46843291-46843340	-0.767038681319627	2.202e-12
2	46845501	46779602	46843431	+	SOCS5	46843291-46843340	-0.629351308820556	1.21228e-07
2	46846095	46779602	46843431	+	SOCS5	46843291-46843340	-0.57476457963341	2.3768e-06
2	46855977	46779602	46843431	+	SOCS5	46843291-46843340	-0.600437062564915	6.2818e-07
2	46864246	46779602	46843431	+	SOCS5	46843291-46843340	-0.675268633667395	6.0946e-09
2	46869317	46779602	46843431	+	SOCS5	46843291-46843340	-0.70331163313447	7.4484e-10
2	46879176	46779602	46843431	+	SOCS5	46843291-46843340	-0.740093604461688	3.1736e-11
2	48678202	48610811	48679539	+	STON1	48679254-48679303	0.554852178057594	6.1894e-06
2	48685489	48610811	48679539	+	STON1	48679254-48679303	0.564487649352016	3.9256e-06
2	48685918	48610811	48679539	+	STON1	48679254-48679303	0.567357345702774	3.4182e-06
2	48675885	48698451	48813790	+	GTF2A1L	48813739-48813788	-0.652954173748522	2.7772e-08
2	48702570	48698451	48813790	+	GTF2A1L	48813739-48813788	-0.542733521108395	1.07594e-05
2	48727482	48698451	48813790	+	GTF2A1L	48813739-48813788	-0.540890635924417	1.16812e-05
2	48759460	48698451	48813790	+	GTF2A1L	48813739-48813788	-0.556703580193603	5.6772e-06
2	48778325	48698451	48813790	+	GTF2A1L	48813739-48813788	-0.564535708768903	3.9164e-06
2	55928029	55714701	55774515	-	PNPT1	55715981-55716030	-0.559038422858416	5.0874e-06
2	55943044	55714701	55774515	-	PNPT1	55715981-55716030	-0.552846534240155	6.7928e-06
2	55943617	55714701	55774515	-	PNPT1	55715981-55716030	-0.552846534240155	6.7928e-06
2	55946116	55714701	55774515	-	PNPT1	55715981-55716030	-0.552846534240155	6.7928e-06
2	88228007	88253772	88267271	+	NM_018271	88267171-88267220	-0.703849664036814	7.137e-10
2	88228552	88253772	88267271	+	NM_018271	88267171-88267220	-0.668952285541001	9.4856e-09
2	88229463	88253772	88267271	+	NM_018271	88267171-88267220	-0.703849664036814	7.137e-10
2	88233855	88253772	88267271	+	NM_018271	88267171-88267220	-0.703849664036814	7.137e-10
2	88242627	88253772	88267271	+	NM_018271	88267171-88267220	-0.703849664036814	7.137e-10
2	88244270	88253772	88267271	+	NM_018271	88267171-88267220	-0.703849664036814	7.137e-10
2	88245955	88253772	88267271	+	NM_018271	88267171-88267220	-0.703849664036814	7.137e-10
2	88248691	88253772	88267271	+	NM_018271	88267171-88267220	-0.668952285541001	9.4856e-09
2	88249049	88253772	88267271	+	NM_018271	88267171-88267220	-0.668952285541001	9.4856e-09
2	98233207	98329049	98381496	+	CNGA3	98381070-98381119	-0.5885528728711	1.17978e-06
2	98236346	98329049	98381496	+	CNGA3	98381070-98381119	-0.5885528728711	1.17978e-06
2	98302408	98329049	98381496	+	CNGA3	98381070-98381119	-0.588925449150023	1.15714e-06
2	98329181	98329049	98381496	+	CNGA3	98381070-98381119	-0.590275537922167	1.07844e-06
2	98333546	98329049	98381496	+	CNGA3	98381070-98381119	-0.590275537922167	1.07844e-06
2	98334657	98329049	98381496	+	CNGA3	98381070-98381119	-0.590275537922167	1.07844e-06
2	98339272	98329049	98381496	+	CNGA3	98381070-98381119	-0.588925449150023	1.15714e-06
2	98340616	98329049	98381496	+	CNGA3	98381070-98381119	-0.588925449150023	1.15714e-06
2	98354310	98329049	98381496	+	CNGA3	98381070-98381119	-0.62152605001455	1.92366e-07
2	98359467	98329049	98381496	+	CNGA3	98381070-98381119	-0.564635793720312	3.8976e-06
2	127681191	127778608	127817240	-	MAP3K2	127780309-127780358	0.722341503009301	1.5495e-10
2	127682315	127778608	127817240	-	MAP3K2	127780309-127780358	0.722341503009301	1.5495e-10
2	127703519	127778608	127817240	-	MAP3K2	127780309-127780358	0.722341503009301	1.5495e-10
2	127704857	127778608	127817240	-	MAP3K2	127780309-127780358	0.722341503009301	1.5495e-10
2	127706441	127778608	127817240	-	MAP3K2	127780309-127780358	0.735062982600701	5.0378e-11
2	127723461	127778608	127817240	-	MAP3K2	127780309-127780358	0.646660416028958	4.1654e-08
2	127734533	127778608	127817240	-	MAP3K2	127780309-127780358	0.735062982600701	5.0378e-11
2	127737016	127778608	127817240	-	MAP3K2	127780309-127780358	0.735062982600701	5.0378e-11
2	127740354	127778608	127817240	-	MAP3K2	127780309-127780358	0.735062982600701	5.0378e-11
2	127747349	127778608	127817240	-	MAP3K2	127780309-127780358	0.74328978815315	2.353e-11
2	127758570	127778608	127817240	-	MAP3K2	127780309-127780358	0.735062982600701	5.0378e-11
2	127790903	127778608	127817240	-	MAP3K2	127780309-127780358	0.735062982600701	5.0378e-11
2	127798702	127778608	127817240	-	MAP3K2	127780309-127780358	0.735062982600701	5.0378e-11
2	127802824	127778608	127817240	-	MAP3K2	127780309-127780358	0.735062982600701	5.0378e-11
2	127818888	127778608	127817240	-	MAP3K2	127780309-127780358	0.694073388697728	1.52814e-09
2	127820271	127778608	127817240	-	MAP3K2	127780309-127780358	0.735062982600701	5.0378e-11
2	127823940	127778608	127817240	-	MAP3K2	127780309-127780358	0.722341503009301	1.5495e-10
2	127836756	127778608	127817240	-	MAP3K2	127780309-127780358	0.735062982600701	5.0378e-11
2	127842085	127778608	127817240	-	MAP3K2	127780309-127780358	0.735062982600701	5.0378e-11
2	127843592	127778608	127817240	-	MAP3K2	127780309-127780358	0.646660416028958	4.1654e-08
2	127848232	127778608	127817240	-	MAP3K2	127780309-127780358	0.735062982600701	5.0378e-11
2	127854031	127778608	127817240	-	MAP3K2	127780309-127780358	0.735062982600701	5.0378e-11
2	127862932	127778608	127817240	-	MAP3K2	127780309-127780358	0.742933418974486	2.4334e-11
2	127894661	127778608	127817240	-	MAP3K2	127780309-127780358	0.660926065761487	1.63916e-08
2	127894729	127778608	127817240	-	MAP3K2	127780309-127780358	0.716782105387047	2.4836e-10
2	127894742	127778608	127817240	-	MAP3K2	127780309-127780358	0.660926065761487	1.63916e-08
2	127895796	127778608	127817240	-	MAP3K2	127780309-127780358	0.716782105387047	2.4836e-10
2	127896308	127778608	127817240	-	MAP3K2	127780309-127780358	0.660926065761487	1.63916e-08
2	127896691	127778608	127817240	-	MAP3K2	127780309-127780358	0.660926065761487	1.63916e-08
2	127897342	127778608	127817240	-	MAP3K2	127780309-127780358	0.605113567404756	4.8676e-07
2	127897988	127778608	127817240	-	MAP3K2	127780309-127780358	0.605113567404756	4.8676e-07
2	127898845	127778608	127817240	-	MAP3K2	127780309-127780358	0.605113567404756	4.8676e-07
2	127900384	127778608	127817240	-	MAP3K2	127780309-127780358	0.674271785961885	6.54e-09
2	127902158	127778608	127817240	-	MAP3K2	127780309-127780358	0.560811079092372	4.6782e-06
2	127907566	127778608	127817240	-	MAP3K2	127780309-127780358	0.560811079092372	4.6782e-06
2	127935967	127778608	127817240	-	MAP3K2	127780309-127780358	-0.612929163869544	3.149e-07
2	131581534	131578889	131827752	+	PLEKHB2	131621526-131621575	0.542964828982082	1.06484e-05
2	131583879	131578889	131827752	+	PLEKHB2	131621526-131621575	0.542964828982082	1.06484e-05
2	131584577	131578889	131827752	+	PLEKHB2	131621526-131621575	0.542964828982082	1.06484e-05
2	131602317	131578889	131827752	+	PLEKHB2	131621526-131621575	0.542964828982082	1.06484e-05
2	131605649	131578889	131827752	+	PLEKHB2	131621526-131621575	0.542964828982082	1.06484e-05
2	131611700	131578889	131827752	+	PLEKHB2	131621526-131621575	0.542964828982082	1.06484e-05
2	131612946	131578889	131827752	+	PLEKHB2	131621526-131621575	0.542964828982082	1.06484e-05
2	131619710	131578889	131827752	+	PLEKHB2	131621526-131621575	0.542964828982082	1.06484e-05
2	190234450	190343237	190357342	-	ORMDL1	190343639-190343688	0.632341053307437	1.01278e-07
2	190237241	190343237	190357342	-	ORMDL1	190343639-190343688	0.632341053307437	1.01278e-07
2	190237476	190343237	190357342	-	ORMDL1	190343639-190343688	0.632341053307437	1.01278e-07
2	190244528	190343237	190357342	-	ORMDL1	190343639-190343688	0.632341053307437	1.01278e-07
2	190250431	190343237	190357342	-	ORMDL1	190343639-190343688	0.632341053307437	1.01278e-07
2	190254545	190343237	190357342	-	ORMDL1	190343639-190343688	0.632341053307437	1.01278e-07
2	190262202	190343237	190357342	-	ORMDL1	190343639-190343688	0.632341053307437	1.01278e-07
2	190270038	190343237	190357342	-	ORMDL1	190343639-190343688	0.632341053307437	1.01278e-07
2	190270953	190343237	190357342	-	ORMDL1	190343639-190343688	0.632341053307437	1.01278e-07
2	190299182	190343237	190357342	-	ORMDL1	190343639-190343688	0.580812582770173	1.75504e-06
2	190307697	190343237	190357342	-	ORMDL1	190343639-190343688	0.580812582770173	1.75504e-06
2	190312075	190343237	190357342	-	ORMDL1	190343639-190343688	0.580812582770173	1.75504e-06
2	190313666	190343237	190357342	-	ORMDL1	190343639-190343688	-0.553763950035339	6.5102e-06
2	190327731	190343237	190357342	-	ORMDL1	190343639-190343688	0.632341053307437	1.01278e-07
2	190343388	190343237	190357342	-	ORMDL1	190343639-190343688	0.58231586717192	1.62606e-06
2	190344656	190343237	190357342	-	ORMDL1	190343639-190343688	0.632341053307437	1.01278e-07
2	190348720	190343237	190357342	-	ORMDL1	190343639-190343688	0.632341053307437	1.01278e-07
2	190351502	190343237	190357342	-	ORMDL1	190343639-190343688	0.632341053307437	1.01278e-07
2	190357827	190343237	190357342	-	ORMDL1	190343639-190343688	0.632341053307437	1.01278e-07
2	190358203	190343237	190357342	-	ORMDL1	190343639-190343688	0.632341053307437	1.01278e-07
2	190393027	190343237	190357342	-	ORMDL1	190343639-190343688	0.541935876949175	1.11498e-05
2	190398016	190343237	190357342	-	ORMDL1	190343639-190343688	0.632341053307437	1.01278e-07
2	190398970	190343237	190357342	-	ORMDL1	190343639-190343688	0.632341053307437	1.01278e-07
2	190402420	190343237	190357342	-	ORMDL1	190343639-190343688	0.632341053307437	1.01278e-07
2	190402694	190343237	190357342	-	ORMDL1	190343639-190343688	-0.564537223333714	3.9162e-06
2	190408203	190343237	190357342	-	ORMDL1	190343639-190343688	0.568027328839193	3.3088e-06
2	190408739	190343237	190357342	-	ORMDL1	190343639-190343688	0.568027328839193	3.3088e-06
2	190459408	190343237	190357342	-	ORMDL1	190343639-190343688	0.596461872202058	7.778e-07
2	190953316	190981325	191075286	+	NM_017694	191074617-191074666	-0.575493366347423	2.2924e-06
2	190954587	190981325	191075286	+	NM_017694	191074617-191074666	-0.564574498106421	3.9092e-06
2	190955385	190981325	191075286	+	NM_017694	191074617-191074666	-0.564574498106421	3.9092e-06
2	190958691	190981325	191075286	+	NM_017694	191074617-191074666	-0.57009762277257	2.9914e-06
2	190958699	190981325	191075286	+	NM_017694	191074617-191074666	-0.57009762277257	2.9914e-06
2	190968718	190981325	191075286	+	NM_017694	191074617-191074666	-0.581025182745932	1.73624e-06
2	190986586	190981325	191075286	+	NM_017694	191074617-191074666	-0.605468131925821	4.7736e-07
2	191009613	190981325	191075286	+	NM_017694	191074617-191074666	-0.541227512780597	1.15074e-05
2	191021151	190981325	191075286	+	NM_017694	191074617-191074666	-0.624404273692424	1.6256e-07
2	191022143	190981325	191075286	+	NM_017694	191074617-191074666	-0.624404273692424	1.6256e-07
2	191022147	190981325	191075286	+	NM_017694	191074617-191074666	-0.624404273692424	1.6256e-07
2	191030042	190981325	191075286	+	NM_017694	191074617-191074666	-0.609185219365905	3.8852e-07
2	191030517	190981325	191075286	+	NM_017694	191074617-191074666	-0.624404273692424	1.6256e-07
2	191053489	190981325	191075286	+	NM_017694	191074617-191074666	-0.581037443268258	1.73516e-06
2	191058674	190981325	191075286	+	NM_017694	191074617-191074666	-0.581037443268258	1.73516e-06
2	191059986	190981325	191075286	+	NM_017694	191074617-191074666	-0.57978628473897	1.84852e-06
2	191071741	190981325	191075286	+	NM_017694	191074617-191074666	-0.581037443268258	1.73516e-06
2	191074824	190981325	191075286	+	NM_017694	191074617-191074666	-0.581037443268258	1.73516e-06
2	191078513	190981325	191075286	+	NM_017694	191074617-191074666	-0.581037443268258	1.73516e-06
2	191102369	190981325	191075286	+	NM_017694	191074617-191074666	-0.581037443268258	1.73516e-06
2	191102455	190981325	191075286	+	NM_017694	191074617-191074666	-0.581037443268258	1.73516e-06
2	191119498	190981325	191075286	+	NM_017694	191074617-191074666	-0.581037443268258	1.73516e-06
2	191120862	190981325	191075286	+	NM_017694	191074617-191074666	-0.604611982247404	5.0036e-07
2	191154675	190981325	191075286	+	NM_017694	191074617-191074666	-0.58882582093841	1.16314e-06
2	191156494	190981325	191075286	+	NM_017694	191074617-191074666	-0.58882582093841	1.16314e-06
2	191171959	190981325	191075286	+	NM_017694	191074617-191074666	-0.58882582093841	1.16314e-06
2	191177328	190981325	191075286	+	NM_017694	191074617-191074666	-0.58882582093841	1.16314e-06
2	191178319	190981325	191075286	+	NM_017694	191074617-191074666	-0.58882582093841	1.16314e-06
2	191179265	190981325	191075286	+	NM_017694	191074617-191074666	-0.58882582093841	1.16314e-06
2	191179853	190981325	191075286	+	NM_017694	191074617-191074666	-0.58882582093841	1.16314e-06
2	191197099	190981325	191075286	+	NM_017694	191074617-191074666	-0.550569847392595	7.5436e-06
2	201441123	201443923	201462244	-	PPIL3	201444024-201444073	0.599029925934328	6.7776e-07
2	201444357	201443923	201462244	-	PPIL3	201444024-201444073	0.599029925934328	6.7776e-07
2	201444411	201443923	201462244	-	PPIL3	201444024-201444073	0.599029925934328	6.7776e-07
2	201444979	201443923	201462244	-	PPIL3	201444024-201444073	0.592549644461699	9.5712e-07
2	201450590	201443923	201462244	-	PPIL3	201444024-201444073	0.631903947952493	1.03988e-07
2	201452597	201443923	201462244	-	PPIL3	201444024-201444073	0.635480126765626	8.368e-08
2	201456660	201443923	201462244	-	PPIL3	201444024-201444073	0.635480126765626	8.368e-08
2	201469182	201443923	201462244	-	PPIL3	201444024-201444073	0.609851327885769	3.7434e-07
2	201470392	201443923	201462244	-	PPIL3	201444024-201444073	0.609851327885769	3.7434e-07
2	201472111	201443923	201462244	-	PPIL3	201444024-201444073	0.653568191421239	2.668e-08
2	201474268	201443923	201462244	-	PPIL3	201444024-201444073	0.629918077594377	1.17184e-07
2	201476483	201443923	201462244	-	PPIL3	201444024-201444073	0.629918077594377	1.17184e-07
2	201481790	201443923	201462244	-	PPIL3	201444024-201444073	0.629918077594377	1.17184e-07
2	201485233	201443923	201462244	-	PPIL3	201444024-201444073	0.606000872217568	4.6354e-07
2	201493902	201443923	201462244	-	PPIL3	201444024-201444073	0.609851327885769	3.7434e-07
2	201494082	201443923	201462244	-	PPIL3	201444024-201444073	0.609851327885769	3.7434e-07
2	201501358	201443923	201462244	-	PPIL3	201444024-201444073	0.609851327885769	3.7434e-07
2	201502418	201443923	201462244	-	PPIL3	201444024-201444073	0.609851327885769	3.7434e-07
2	201505921	201443923	201462244	-	PPIL3	201444024-201444073	0.606000872217568	4.6354e-07
2	201513217	201443923	201462244	-	PPIL3	201444024-201444073	0.609851327885769	3.7434e-07
2	201516863	201443923	201462244	-	PPIL3	201444024-201444073	0.653568191421239	2.668e-08
2	201517949	201443923	201462244	-	PPIL3	201444024-201444073	0.606000872217568	4.6354e-07
2	201524502	201443923	201462244	-	PPIL3	201444024-201444073	0.609851327885769	3.7434e-07
2	201524666	201443923	201462244	-	PPIL3	201444024-201444073	0.609851327885769	3.7434e-07
2	201527728	201443923	201462244	-	PPIL3	201444024-201444073	0.629918077594377	1.17184e-07
2	201532337	201443923	201462244	-	PPIL3	201444024-201444073	0.606000872217568	4.6354e-07
2	201536610	201443923	201462244	-	PPIL3	201444024-201444073	0.606000872217568	4.6354e-07
2	201537847	201443923	201462244	-	PPIL3	201444024-201444073	0.606000872217568	4.6354e-07
2	201550255	201443923	201462244	-	PPIL3	201444024-201444073	0.609851327885769	3.7434e-07
2	201561702	201443923	201462244	-	PPIL3	201444024-201444073	0.609851327885769	3.7434e-07
2	201571775	201443923	201462244	-	PPIL3	201444024-201444073	0.653568191421239	2.668e-08
2	201572048	201443923	201462244	-	PPIL3	201444024-201444073	0.606000872217568	4.6354e-07
2	201580223	201443923	201462244	-	PPIL3	201444024-201444073	0.609851327885769	3.7434e-07
2	201588193	201443923	201462244	-	PPIL3	201444024-201444073	0.606000872217568	4.6354e-07
2	201589922	201443923	201462244	-	PPIL3	201444024-201444073	0.609851327885769	3.7434e-07
2	201593538	201443923	201462244	-	PPIL3	201444024-201444073	0.609851327885769	3.7434e-07
2	201603188	201443923	201462244	-	PPIL3	201444024-201444073	0.629918077594377	1.17184e-07
2	201606127	201443923	201462244	-	PPIL3	201444024-201444073	0.609851327885769	3.7434e-07
2	201612546	201443923	201462244	-	PPIL3	201444024-201444073	0.629918077594377	1.17184e-07
2	201612711	201443923	201462244	-	PPIL3	201444024-201444073	0.653568191421239	2.668e-08
2	201617760	201443923	201462244	-	PPIL3	201444024-201444073	0.595012447170717	8.402e-07
2	201619409	201443923	201462244	-	PPIL3	201444024-201444073	0.609851327885769	3.7434e-07
2	201621674	201443923	201462244	-	PPIL3	201444024-201444073	0.609851327885769	3.7434e-07
2	201624663	201443923	201462244	-	PPIL3	201444024-201444073	0.609851327885769	3.7434e-07
2	201628863	201443923	201462244	-	PPIL3	201444024-201444073	0.609851327885769	3.7434e-07
2	201632323	201443923	201462244	-	PPIL3	201444024-201444073	0.609851327885769	3.7434e-07
2	201633033	201443923	201462244	-	PPIL3	201444024-201444073	0.609851327885769	3.7434e-07
2	201639975	201443923	201462244	-	PPIL3	201444024-201444073	0.629918077594377	1.17184e-07
2	201650682	201443923	201462244	-	PPIL3	201444024-201444073	0.609851327885769	3.7434e-07
2	201650725	201443923	201462244	-	PPIL3	201444024-201444073	0.609851327885769	3.7434e-07
2	201666446	201443923	201462244	-	PPIL3	201444024-201444073	0.609851327885769	3.7434e-07
2	201673923	201443923	201462244	-	PPIL3	201444024-201444073	0.609851327885769	3.7434e-07
2	201679269	201443923	201462244	-	PPIL3	201444024-201444073	0.629918077594377	1.17184e-07
2	201696483	201443923	201462244	-	PPIL3	201444024-201444073	0.616329562744022	2.5958e-07
2	201700652	201443923	201462244	-	PPIL3	201444024-201444073	0.638402097918337	6.9922e-08
2	201708090	201443923	201462244	-	PPIL3	201444024-201444073	0.638402097918337	6.9922e-08
2	201711255	201443923	201462244	-	PPIL3	201444024-201444073	0.608066314863163	4.1348e-07
2	201711415	201443923	201462244	-	PPIL3	201444024-201444073	0.608066314863163	4.1348e-07
2	223382566	223433975	223516363	+	ACSL3	223473658-223473707	0.554707132716825	6.2314e-06
2	223384655	223433975	223516363	+	ACSL3	223473658-223473707	0.591970953862786	9.8672e-07
2	223453978	223433975	223516363	+	ACSL3	223473658-223473707	-0.610246237284232	3.6616e-07
2	223474371	223433975	223516363	+	ACSL3	223473658-223473707	-0.552674487394124	6.847e-06
2	223474523	223433975	223516363	+	ACSL3	223473658-223473707	-0.552674487394124	6.847e-06
2	223477255	223433975	223516363	+	ACSL3	223473658-223473707	-0.552674487394124	6.847e-06
2	223480698	223433975	223516363	+	ACSL3	223473658-223473707	-0.552674487394124	6.847e-06
2	223485045	223433975	223516363	+	ACSL3	223473658-223473707	-0.552674487394124	6.847e-06
2	223486917	223433975	223516363	+	ACSL3	223473658-223473707	-0.552674487394124	6.847e-06
2	223506745	223433975	223516363	+	ACSL3	223473658-223473707	-0.555145814829156	6.1054e-06
2	223514218	223433975	223516363	+	ACSL3	223473658-223473707	-0.552674487394124	6.847e-06
2	223515501	223433975	223516363	+	ACSL3	223473658-223473707	-0.552674487394124	6.847e-06
2	233437045	233451639	233586195	-	NGEF	233451784-233451833	-0.607924512697596	4.1674e-07
2	233444488	233451639	233586195	-	NGEF	233451784-233451833	-0.574302418042945	2.432e-06
2	233451607	233451639	233586195	-	NGEF	233451784-233451833	-0.574302418042945	2.432e-06
2	233451776	233451639	233586195	-	NGEF	233451784-233451833	-0.573446989846922	2.5372e-06
2	233452265	233451639	233586195	-	NGEF	233451784-233451833	-0.574302418042945	2.432e-06
2	233453765	233451639	233586195	-	NGEF	233451784-233451833	-0.580030580663154	1.82586e-06
2	233458871	233451639	233586195	-	NGEF	233451784-233451833	-0.580030580663154	1.82586e-06
2	233465923	233451639	233586195	-	NGEF	233451784-233451833	-0.580030580663154	1.82586e-06
2	233467939	233451639	233586195	-	NGEF	233451784-233451833	-0.616593617674177	2.557e-07
2	233475281	233451639	233586195	-	NGEF	233451784-233451833	-0.652539083185763	2.8532e-08
2	233477032	233451639	233586195	-	NGEF	233451784-233451833	-0.652539083185763	2.8532e-08
2	233498691	233451639	233586195	-	NGEF	233451784-233451833	-0.771710856464527	1.33682e-12
2	233499852	233451639	233586195	-	NGEF	233451784-233451833	-0.798422922372562	6.0396e-14
2	233500353	233451639	233586195	-	NGEF	233451784-233451833	-0.798422922372562	6.0396e-14
2	233509600	233451639	233586195	-	NGEF	233451784-233451833	-0.735892343946006	4.6716e-11
2	233513743	233451639	233586195	-	NGEF	233451784-233451833	-0.70929278968641	4.6088e-10
2	233514056	233451639	233586195	-	NGEF	233451784-233451833	-0.70929278968641	4.6088e-10
2	233812669	233824955	233869059	+	ATG16L1	233868865-233868914	-0.548808272643884	8.1768e-06
2	233814441	233824955	233869059	+	ATG16L1	233868865-233868914	-0.548808272643884	8.1768e-06
2	233818878	233824955	233869059	+	ATG16L1	233868865-233868914	-0.548808272643884	8.1768e-06
2	233821275	233824955	233869059	+	ATG16L1	233868865-233868914	-0.548808272643884	8.1768e-06
2	233823578	233824955	233869059	+	ATG16L1	233868865-233868914	-0.548808272643884	8.1768e-06
2	233825084	233824955	233869059	+	ATG16L1	233868865-233868914	-0.548808272643884	8.1768e-06
2	233826187	233824955	233869059	+	ATG16L1	233868865-233868914	-0.548808272643884	8.1768e-06
2	233826508	233824955	233869059	+	ATG16L1	233868865-233868914	-0.548808272643884	8.1768e-06
2	233835108	233824955	233869059	+	ATG16L1	233868865-233868914	-0.548808272643884	8.1768e-06
2	233838242	233824955	233869059	+	ATG16L1	233868865-233868914	-0.548808272643884	8.1768e-06
2	233846332	233824955	233869059	+	ATG16L1	233868865-233868914	-0.574953960592055	2.3546e-06
2	233846587	233824955	233869059	+	ATG16L1	233868865-233868914	-0.548808272643884	8.1768e-06
2	233846979	233824955	233869059	+	ATG16L1	233868865-233868914	-0.548808272643884	8.1768e-06
2	233848107	233824955	233869059	+	ATG16L1	233868865-233868914	-0.548808272643884	8.1768e-06
2	233848207	233824955	233869059	+	ATG16L1	233868865-233868914	-0.548808272643884	8.1768e-06
2	233848457	233824955	233869059	+	ATG16L1	233868865-233868914	-0.548808272643884	8.1768e-06
2	233849156	233824955	233869059	+	ATG16L1	233868865-233868914	-0.548808272643884	8.1768e-06
2	233849691	233824955	233869059	+	ATG16L1	233868865-233868914	-0.548808272643884	8.1768e-06
2	233859696	233824955	233869059	+	ATG16L1	233868865-233868914	-0.550387622033977	7.607e-06
2	233868336	233824955	233869059	+	ATG16L1	233868865-233868914	-0.547478252939324	8.6872e-06
2	233871489	233824955	233869059	+	ATG16L1	233868865-233868914	-0.547478252939324	8.6872e-06
2	238686429	238673689	238706667	+	ESPNL	238706580-238706629	0.619692072326373	2.1396e-07
2	238687665	238673689	238706667	+	ESPNL	238706580-238706629	0.619692072326373	2.1396e-07
2	238688013	238673689	238706667	+	ESPNL	238706580-238706629	0.619692072326373	2.1396e-07
2	238688459	238673689	238706667	+	ESPNL	238706580-238706629	0.619692072326373	2.1396e-07
2	238688919	238673689	238706667	+	ESPNL	238706580-238706629	0.619692072326373	2.1396e-07
2	238689863	238673689	238706667	+	ESPNL	238706580-238706629	0.619692072326373	2.1396e-07
2	238690054	238673689	238706667	+	ESPNL	238706580-238706629	0.619692072326373	2.1396e-07
2	238690106	238673689	238706667	+	ESPNL	238706580-238706629	0.619692072326373	2.1396e-07
2	238690369	238673689	238706667	+	ESPNL	238706580-238706629	0.619692072326373	2.1396e-07
2	238690384	238673689	238706667	+	ESPNL	238706580-238706629	0.619692072326373	2.1396e-07
2	238690937	238673689	238706667	+	ESPNL	238706580-238706629	0.619692072326373	2.1396e-07
2	238693132	238673689	238706667	+	ESPNL	238706580-238706629	0.619692072326373	2.1396e-07
2	238694476	238673689	238706667	+	ESPNL	238706580-238706629	0.651628763869129	3.027e-08
2	238694696	238673689	238706667	+	ESPNL	238706580-238706629	0.651628763869129	3.027e-08
2	238697246	238673689	238706667	+	ESPNL	238706580-238706629	0.687328956244986	2.5398e-09
2	238700592	238673689	238706667	+	ESPNL	238706580-238706629	0.709220575265183	4.636e-10
2	241112126	241067511	241148948	-	ANKMY1	241067545-241067594	-0.59447526142951	8.645e-07
2	241114883	241067511	241148948	-	ANKMY1	241067545-241067594	-0.59447526142951	8.645e-07
2	241158385	241067511	241148948	-	ANKMY1	241067545-241067594	-0.59447526142951	8.645e-07
3	3146502	3143599	3167528	+	TRNT1	3165341-3165390	-0.568133923690601	3.2918e-06
3	3151301	3143599	3167528	+	TRNT1	3165341-3165390	-0.573110876926952	2.5796e-06
3	3180432	3143599	3167528	+	TRNT1	3165341-3165390	-0.552758735625401	6.8204e-06
3	3211900	3143599	3167528	+	TRNT1	3165341-3165390	-0.545050096141578	9.6962e-06
3	3213075	3143599	3167528	+	TRNT1	3165341-3165390	-0.545050096141578	9.6962e-06
3	3213947	3143599	3167528	+	TRNT1	3165341-3165390	-0.545050096141578	9.6962e-06
3	3215075	3143599	3167528	+	TRNT1	3165341-3165390	-0.545050096141578	9.6962e-06
3	9950386	9950505	9962090	+	CRELD1	9961533-9961582	-0.669917792966884	8.8716e-09
3	10139722	10132332	10143874	+	C3ORF10	10143726-10143775	0.547898818945139	8.5226e-06
3	10139783	10132332	10143874	+	C3ORF10	10143726-10143775	0.547898818945139	8.5226e-06
3	10143647	10132332	10143874	+	C3ORF10	10143726-10143775	0.547898818945139	8.5226e-06
3	10143785	10132332	10143874	+	C3ORF10	10143726-10143775	0.547898818945139	8.5226e-06
3	10143892	10132332	10143874	+	C3ORF10	10143726-10143775	0.547898818945139	8.5226e-06
3	10144819	10132332	10143874	+	C3ORF10	10143726-10143775	0.547898818945139	8.5226e-06
3	9947493	10158318	10168746	+	VHL	10168638-10168687	-0.564184349902052	3.983e-06
3	9973803	10158318	10168746	+	VHL	10168638-10168687	-0.543211468737354	1.05314e-05
3	9976772	10158318	10168746	+	VHL	10168638-10168687	-0.613633940657826	3.026e-07
3	9977400	10158318	10168746	+	VHL	10168638-10168687	-0.543211468737354	1.05314e-05
3	9984919	10158318	10168746	+	VHL	10168638-10168687	-0.613633940657826	3.026e-07
3	9985308	10158318	10168746	+	VHL	10168638-10168687	-0.613633940657826	3.026e-07
3	9988273	10158318	10168746	+	VHL	10168638-10168687	-0.613633940657826	3.026e-07
3	9990437	10158318	10168746	+	VHL	10168638-10168687	-0.618587840785464	2.2804e-07
3	9990740	10158318	10168746	+	VHL	10168638-10168687	-0.618587840785464	2.2804e-07
3	9995622	10158318	10168746	+	VHL	10168638-10168687	-0.618587840785464	2.2804e-07
3	10004289	10158318	10168746	+	VHL	10168638-10168687	-0.618587840785464	2.2804e-07
3	10007259	10158318	10168746	+	VHL	10168638-10168687	-0.618587840785464	2.2804e-07
3	10010557	10158318	10168746	+	VHL	10168638-10168687	-0.618587840785464	2.2804e-07
3	10011815	10158318	10168746	+	VHL	10168638-10168687	-0.618587840785464	2.2804e-07
3	10012167	10158318	10168746	+	VHL	10168638-10168687	-0.618587840785464	2.2804e-07
3	10012481	10158318	10168746	+	VHL	10168638-10168687	-0.611593248443374	3.3952e-07
3	10013706	10158318	10168746	+	VHL	10168638-10168687	-0.611593248443374	3.3952e-07
3	10015812	10158318	10168746	+	VHL	10168638-10168687	-0.611593248443374	3.3952e-07
3	10020030	10158318	10168746	+	VHL	10168638-10168687	-0.613633940657826	3.026e-07
3	10053247	10158318	10168746	+	VHL	10168638-10168687	-0.545913454929611	9.3256e-06
3	10099120	10158318	10168746	+	VHL	10168638-10168687	-0.545913454929611	9.3256e-06
3	10108710	10158318	10168746	+	VHL	10168638-10168687	-0.545913454929611	9.3256e-06
3	10108949	10158318	10168746	+	VHL	10168638-10168687	-0.545913454929611	9.3256e-06
3	10110577	10158318	10168746	+	VHL	10168638-10168687	-0.545913454929611	9.3256e-06
3	10113189	10158318	10168746	+	VHL	10168638-10168687	-0.545913454929611	9.3256e-06
3	10115696	10158318	10168746	+	VHL	10168638-10168687	-0.545913454929611	9.3256e-06
3	10118770	10158318	10168746	+	VHL	10168638-10168687	-0.545913454929611	9.3256e-06
3	10126138	10158318	10168746	+	VHL	10168638-10168687	-0.545913454929611	9.3256e-06
3	10128842	10158318	10168746	+	VHL	10168638-10168687	-0.545913454929611	9.3256e-06
3	10157562	10158318	10168746	+	VHL	10168638-10168687	-0.761605640960345	3.8784e-12
3	10158337	10158318	10168746	+	VHL	10168638-10168687	-0.69284479152318	1.67802e-09
3	10166943	10158318	10168746	+	VHL	10168638-10168687	-0.761605640960345	3.8784e-12
3	10173846	10158318	10168746	+	VHL	10168638-10168687	-0.761605640960345	3.8784e-12
3	10177884	10158318	10168746	+	VHL	10168638-10168687	-0.72829516922096	9.2306e-11
3	19960959	19895969	19963505	-	EFHB	19896127-19896176	-0.622723419007944	1.79392e-07
3	19962543	19895969	19963505	-	EFHB	19896127-19896176	-0.84338003309803	0
3	19963441	19895969	19963505	-	EFHB	19896127-19896176	-0.84338003309803	0
3	19965817	19895969	19963505	-	EFHB	19896127-19896176	-0.622723419007944	1.79392e-07
3	19971377	19895969	19963505	-	EFHB	19896127-19896176	-0.622723419007944	1.79392e-07
3	19978232	19895969	19963505	-	EFHB	19896127-19896176	-0.546774569901751	8.969e-06
3	19980285	19895969	19963505	-	EFHB	19896127-19896176	-0.622723419007944	1.79392e-07
3	19983998	19895969	19963505	-	EFHB	19896127-19896176	-0.622723419007944	1.79392e-07
3	19984235	19895969	19963505	-	EFHB	19896127-19896176	-0.622723419007944	1.79392e-07
3	19995158	19895969	19963505	-	EFHB	19896127-19896176	-0.622723419007944	1.79392e-07
3	19997054	19895969	19963505	-	EFHB	19896127-19896176	-0.622723419007944	1.79392e-07
3	20002712	19895969	19963505	-	EFHB	19896127-19896176	-0.622723419007944	1.79392e-07
3	20003574	19895969	19963505	-	EFHB	19896127-19896176	-0.591429001455674	1.01522e-06
3	20007628	19895969	19963505	-	EFHB	19896127-19896176	-0.622723419007944	1.79392e-07
3	20017838	19895969	19963505	-	EFHB	19896127-19896176	-0.846496303098059	0
3	38853808	39068510	39112885	+	WDR48	39112651-39112700	-0.645786394666884	4.4034e-08
3	38857013	39068510	39112885	+	WDR48	39112651-39112700	-0.645786394666884	4.4034e-08
3	38861653	39068510	39112885	+	WDR48	39112651-39112700	-0.645786394666884	4.4034e-08
3	38862257	39068510	39112885	+	WDR48	39112651-39112700	-0.629755566223506	1.1833e-07
3	38863025	39068510	39112885	+	WDR48	39112651-39112700	-0.645786394666884	4.4034e-08
3	38866552	39068510	39112885	+	WDR48	39112651-39112700	-0.645786394666884	4.4034e-08
3	38870363	39068510	39112885	+	WDR48	39112651-39112700	-0.629755566223506	1.1833e-07
3	38879226	39068510	39112885	+	WDR48	39112651-39112700	-0.630475810684772	1.13326e-07
3	38884119	39068510	39112885	+	WDR48	39112651-39112700	-0.630475810684772	1.13326e-07
3	38884574	39068510	39112885	+	WDR48	39112651-39112700	-0.630475810684772	1.13326e-07
3	38895207	39068510	39112885	+	WDR48	39112651-39112700	-0.629755566223506	1.1833e-07
3	38905311	39068510	39112885	+	WDR48	39112651-39112700	-0.645786394666884	4.4034e-08
3	38912649	39068510	39112885	+	WDR48	39112651-39112700	-0.597408560788799	7.394e-07
3	38915745	39068510	39112885	+	WDR48	39112651-39112700	-0.61918908794157	2.2026e-07
3	38917622	39068510	39112885	+	WDR48	39112651-39112700	-0.615043707913887	2.7934e-07
3	38917720	39068510	39112885	+	WDR48	39112651-39112700	-0.615043707913887	2.7934e-07
3	38918124	39068510	39112885	+	WDR48	39112651-39112700	-0.615043707913887	2.7934e-07
3	38918730	39068510	39112885	+	WDR48	39112651-39112700	-0.644920959682976	4.6516e-08
3	38920564	39068510	39112885	+	WDR48	39112651-39112700	-0.683083297215971	3.4726e-09
3	38921068	39068510	39112885	+	WDR48	39112651-39112700	-0.683083297215971	3.4726e-09
3	38928772	39068510	39112885	+	WDR48	39112651-39112700	-0.683083297215971	3.4726e-09
3	38928900	39068510	39112885	+	WDR48	39112651-39112700	-0.683083297215971	3.4726e-09
3	38933014	39068510	39112885	+	WDR48	39112651-39112700	-0.683083297215971	3.4726e-09
3	38938279	39068510	39112885	+	WDR48	39112651-39112700	-0.683083297215971	3.4726e-09
3	38938839	39068510	39112885	+	WDR48	39112651-39112700	-0.616553787179845	2.5628e-07
3	38942107	39068510	39112885	+	WDR48	39112651-39112700	-0.683083297215971	3.4726e-09
3	38958480	39068510	39112885	+	WDR48	39112651-39112700	-0.683083297215971	3.4726e-09
3	38973556	39068510	39112885	+	WDR48	39112651-39112700	-0.683083297215971	3.4726e-09
3	38987947	39068510	39112885	+	WDR48	39112651-39112700	-0.67381710317952	6.7532e-09
3	38995412	39068510	39112885	+	WDR48	39112651-39112700	-0.689105862233551	2.2246e-09
3	38997930	39068510	39112885	+	WDR48	39112651-39112700	-0.719887778159646	1.91088e-10
3	39003858	39068510	39112885	+	WDR48	39112651-39112700	-0.719887778159646	1.91088e-10
3	39007473	39068510	39112885	+	WDR48	39112651-39112700	-0.719887778159646	1.91088e-10
3	39008911	39068510	39112885	+	WDR48	39112651-39112700	-0.693521492030387	1.59382e-09
3	39012656	39068510	39112885	+	WDR48	39112651-39112700	-0.719887778159646	1.91088e-10
3	39019120	39068510	39112885	+	WDR48	39112651-39112700	-0.719887778159646	1.91088e-10
3	39030321	39068510	39112885	+	WDR48	39112651-39112700	-0.667812635755405	1.02622e-08
3	39036516	39068510	39112885	+	WDR48	39112651-39112700	-0.703356303850614	7.422e-10
3	39042929	39068510	39112885	+	WDR48	39112651-39112700	-0.677631915109954	5.1506e-09
3	39047083	39068510	39112885	+	WDR48	39112651-39112700	-0.703356303850614	7.422e-10
3	39047758	39068510	39112885	+	WDR48	39112651-39112700	-0.703356303850614	7.422e-10
3	39051192	39068510	39112885	+	WDR48	39112651-39112700	-0.689759660036786	2.1182e-09
3	39054422	39068510	39112885	+	WDR48	39112651-39112700	-0.677631915109954	5.1506e-09
3	39054627	39068510	39112885	+	WDR48	39112651-39112700	-0.703356303850614	7.422e-10
3	39056175	39068510	39112885	+	WDR48	39112651-39112700	-0.703356303850614	7.422e-10
3	39066816	39068510	39112885	+	WDR48	39112651-39112700	-0.703356303850614	7.422e-10
3	39068330	39068510	39112885	+	WDR48	39112651-39112700	-0.693111191714158	1.64438e-09
3	39070682	39068510	39112885	+	WDR48	39112651-39112700	-0.703356303850614	7.422e-10
3	39073968	39068510	39112885	+	WDR48	39112651-39112700	-0.703356303850614	7.422e-10
3	39075205	39068510	39112885	+	WDR48	39112651-39112700	-0.618204273584727	2.3312e-07
3	39082997	39068510	39112885	+	WDR48	39112651-39112700	-0.703356303850614	7.422e-10
3	39085045	39068510	39112885	+	WDR48	39112651-39112700	-0.703356303850614	7.422e-10
3	39086144	39068510	39112885	+	WDR48	39112651-39112700	-0.703356303850614	7.422e-10
3	39089449	39068510	39112885	+	WDR48	39112651-39112700	-0.703356303850614	7.422e-10
3	39090298	39068510	39112885	+	WDR48	39112651-39112700	-0.703356303850614	7.422e-10
3	39090630	39068510	39112885	+	WDR48	39112651-39112700	-0.710580425608712	4.1498e-10
3	39099136	39068510	39112885	+	WDR48	39112651-39112700	-0.647093785170499	4.052e-08
3	39100297	39068510	39112885	+	WDR48	39112651-39112700	-0.659701509437939	1.77926e-08
3	39104746	39068510	39112885	+	WDR48	39112651-39112700	-0.667812635755405	1.02622e-08
3	39112887	39068510	39112885	+	WDR48	39112651-39112700	-0.667812635755405	1.02622e-08
3	39113086	39068510	39112885	+	WDR48	39112651-39112700	-0.667812635755405	1.02622e-08
3	39118603	39068510	39112885	+	WDR48	39112651-39112700	-0.703356303850614	7.422e-10
3	39121728	39068510	39112885	+	WDR48	39112651-39112700	-0.696438932159343	1.27456e-09
3	39121796	39068510	39112885	+	WDR48	39112651-39112700	-0.669620323460514	9.0566e-09
3	39127252	39068510	39112885	+	WDR48	39112651-39112700	-0.682993516219204	3.4956e-09
3	39127349	39068510	39112885	+	WDR48	39112651-39112700	-0.571244336472944	2.828e-06
3	39127579	39068510	39112885	+	WDR48	39112651-39112700	-0.682993516219204	3.4956e-09
3	39128226	39068510	39112885	+	WDR48	39112651-39112700	-0.682993516219204	3.4956e-09
3	39136460	39068510	39112885	+	WDR48	39112651-39112700	-0.682993516219204	3.4956e-09
3	39136468	39068510	39112885	+	WDR48	39112651-39112700	-0.682993516219204	3.4956e-09
3	39138256	39068510	39112885	+	WDR48	39112651-39112700	-0.682993516219204	3.4956e-09
3	39138429	39068510	39112885	+	WDR48	39112651-39112700	-0.682993516219204	3.4956e-09
3	39139626	39068510	39112885	+	WDR48	39112651-39112700	-0.574793437756135	2.3734e-06
3	39141488	39068510	39112885	+	WDR48	39112651-39112700	-0.682993516219204	3.4956e-09
3	39143287	39068510	39112885	+	WDR48	39112651-39112700	-0.680670319221565	4.139e-09
3	39143761	39068510	39112885	+	WDR48	39112651-39112700	-0.682993516219204	3.4956e-09
3	39144697	39068510	39112885	+	WDR48	39112651-39112700	-0.574793437756135	2.3734e-06
3	39144716	39068510	39112885	+	WDR48	39112651-39112700	-0.574793437756135	2.3734e-06
3	39145094	39068510	39112885	+	WDR48	39112651-39112700	-0.574793437756135	2.3734e-06
3	39148139	39068510	39112885	+	WDR48	39112651-39112700	-0.574793437756135	2.3734e-06
3	39148430	39068510	39112885	+	WDR48	39112651-39112700	-0.574793437756135	2.3734e-06
3	39148534	39068510	39112885	+	WDR48	39112651-39112700	-0.585047423742742	1.41406e-06
3	39149466	39068510	39112885	+	WDR48	39112651-39112700	-0.604473378808359	5.0418e-07
3	39150580	39068510	39112885	+	WDR48	39112651-39112700	-0.585047423742742	1.41406e-06
3	39154913	39068510	39112885	+	WDR48	39112651-39112700	-0.642717136499465	5.3446e-08
3	39155103	39068510	39112885	+	WDR48	39112651-39112700	-0.585047423742742	1.41406e-06
3	39155166	39068510	39112885	+	WDR48	39112651-39112700	-0.668697124396073	9.6544e-09
3	39155267	39068510	39112885	+	WDR48	39112651-39112700	-0.682993516219204	3.4956e-09
3	39158899	39068510	39112885	+	WDR48	39112651-39112700	-0.585047423742742	1.41406e-06
3	39159963	39068510	39112885	+	WDR48	39112651-39112700	-0.585047423742742	1.41406e-06
3	39160081	39068510	39112885	+	WDR48	39112651-39112700	-0.682993516219204	3.4956e-09
3	40224248	40473804	40478863	+	RPL14	40478782-40478831	-0.55788061140218	5.3724e-06
3	40226286	40473804	40478863	+	RPL14	40478782-40478831	-0.539428221579823	1.24646e-05
3	40226632	40473804	40478863	+	RPL14	40478782-40478831	-0.55788061140218	5.3724e-06
3	40226920	40473804	40478863	+	RPL14	40478782-40478831	-0.539428221579823	1.24646e-05
3	40227350	40473804	40478863	+	RPL14	40478782-40478831	-0.539428221579823	1.24646e-05
3	40227585	40473804	40478863	+	RPL14	40478782-40478831	-0.539428221579823	1.24646e-05
3	40228306	40473804	40478863	+	RPL14	40478782-40478831	-0.539428221579823	1.24646e-05
3	40228421	40473804	40478863	+	RPL14	40478782-40478831	-0.539428221579823	1.24646e-05
3	40232784	40473804	40478863	+	RPL14	40478782-40478831	-0.580350535500567	1.79656e-06
3	40235410	40473804	40478863	+	RPL14	40478782-40478831	-0.713754617716038	3.1964e-10
3	40246701	40473804	40478863	+	RPL14	40478782-40478831	-0.785610754125823	2.8178e-13
3	40257108	40473804	40478863	+	RPL14	40478782-40478831	-0.785610754125823	2.8178e-13
3	40258259	40473804	40478863	+	RPL14	40478782-40478831	-0.785610754125823	2.8178e-13
3	40260126	40473804	40478863	+	RPL14	40478782-40478831	-0.628479733558251	1.27706e-07
3	40260164	40473804	40478863	+	RPL14	40478782-40478831	-0.628479733558251	1.27706e-07
3	40260355	40473804	40478863	+	RPL14	40478782-40478831	-0.724185889200603	1.32166e-10
3	40261021	40473804	40478863	+	RPL14	40478782-40478831	-0.628479733558251	1.27706e-07
3	40264991	40473804	40478863	+	RPL14	40478782-40478831	-0.628479733558251	1.27706e-07
3	40265814	40473804	40478863	+	RPL14	40478782-40478831	-0.628479733558251	1.27706e-07
3	40267242	40473804	40478863	+	RPL14	40478782-40478831	-0.628479733558251	1.27706e-07
3	40267421	40473804	40478863	+	RPL14	40478782-40478831	-0.628479733558251	1.27706e-07
3	40267499	40473804	40478863	+	RPL14	40478782-40478831	-0.628479733558251	1.27706e-07
3	40268801	40473804	40478863	+	RPL14	40478782-40478831	-0.628479733558251	1.27706e-07
3	40272292	40473804	40478863	+	RPL14	40478782-40478831	-0.73042557970102	7.6434e-11
3	40276277	40473804	40478863	+	RPL14	40478782-40478831	-0.649282892027484	3.522e-08
3	40282379	40473804	40478863	+	RPL14	40478782-40478831	-0.649282892027484	3.522e-08
3	40282423	40473804	40478863	+	RPL14	40478782-40478831	-0.859878262883412	0
3	40284229	40473804	40478863	+	RPL14	40478782-40478831	-0.851283014947403	1.11022e-16
3	40295246	40473804	40478863	+	RPL14	40478782-40478831	-0.631745520888607	1.04986e-07
3	40301169	40473804	40478863	+	RPL14	40478782-40478831	-0.631745520888607	1.04986e-07
3	40302849	40473804	40478863	+	RPL14	40478782-40478831	-0.752823048990021	9.3874e-12
3	40304292	40473804	40478863	+	RPL14	40478782-40478831	-0.758524384717019	5.311e-12
3	40306063	40473804	40478863	+	RPL14	40478782-40478831	-0.770011275861482	1.60516e-12
3	40307763	40473804	40478863	+	RPL14	40478782-40478831	-0.770011275861482	1.60516e-12
3	40309158	40473804	40478863	+	RPL14	40478782-40478831	-0.770011275861482	1.60516e-12
3	40309251	40473804	40478863	+	RPL14	40478782-40478831	-0.877920566581352	0
3	40310296	40473804	40478863	+	RPL14	40478782-40478831	-0.770011275861482	1.60516e-12
3	40311230	40473804	40478863	+	RPL14	40478782-40478831	-0.770011275861482	1.60516e-12
3	40314251	40473804	40478863	+	RPL14	40478782-40478831	-0.770011275861482	1.60516e-12
3	40314657	40473804	40478863	+	RPL14	40478782-40478831	-0.770011275861482	1.60516e-12
3	40317351	40473804	40478863	+	RPL14	40478782-40478831	-0.770011275861482	1.60516e-12
3	40317747	40473804	40478863	+	RPL14	40478782-40478831	-0.770011275861482	1.60516e-12
3	40320316	40473804	40478863	+	RPL14	40478782-40478831	-0.877920566581352	0
3	40320412	40473804	40478863	+	RPL14	40478782-40478831	-0.758524384717019	5.311e-12
3	40324952	40473804	40478863	+	RPL14	40478782-40478831	-0.770011275861482	1.60516e-12
3	40325213	40473804	40478863	+	RPL14	40478782-40478831	-0.770011275861482	1.60516e-12
3	40325451	40473804	40478863	+	RPL14	40478782-40478831	-0.770011275861482	1.60516e-12
3	40325787	40473804	40478863	+	RPL14	40478782-40478831	-0.770011275861482	1.60516e-12
3	40326012	40473804	40478863	+	RPL14	40478782-40478831	-0.770011275861482	1.60516e-12
3	40326488	40473804	40478863	+	RPL14	40478782-40478831	-0.871290878610287	0
3	40327055	40473804	40478863	+	RPL14	40478782-40478831	-0.871290878610287	0
3	40327888	40473804	40478863	+	RPL14	40478782-40478831	-0.770011275861482	1.60516e-12
3	40329945	40473804	40478863	+	RPL14	40478782-40478831	-0.758524384717019	5.311e-12
3	40330317	40473804	40478863	+	RPL14	40478782-40478831	-0.758524384717019	5.311e-12
3	40330620	40473804	40478863	+	RPL14	40478782-40478831	-0.758524384717019	5.311e-12
3	40330669	40473804	40478863	+	RPL14	40478782-40478831	-0.758524384717019	5.311e-12
3	40334009	40473804	40478863	+	RPL14	40478782-40478831	-0.758524384717019	5.311e-12
3	40334981	40473804	40478863	+	RPL14	40478782-40478831	-0.677360968089685	5.2514e-09
3	40337126	40473804	40478863	+	RPL14	40478782-40478831	-0.777054145533954	7.444e-13
3	40341774	40473804	40478863	+	RPL14	40478782-40478831	-0.875537323538757	1.11022e-16
3	40348263	40473804	40478863	+	RPL14	40478782-40478831	-0.875537323538757	1.11022e-16
3	40349555	40473804	40478863	+	RPL14	40478782-40478831	-0.875537323538757	1.11022e-16
3	40351933	40473804	40478863	+	RPL14	40478782-40478831	-0.875537323538757	1.11022e-16
3	40352403	40473804	40478863	+	RPL14	40478782-40478831	-0.875537323538757	1.11022e-16
3	40352416	40473804	40478863	+	RPL14	40478782-40478831	-0.870863455370974	0
3	40352507	40473804	40478863	+	RPL14	40478782-40478831	-0.870863455370974	0
3	40353157	40473804	40478863	+	RPL14	40478782-40478831	-0.870863455370974	0
3	40353681	40473804	40478863	+	RPL14	40478782-40478831	-0.875537323538757	1.11022e-16
3	40353742	40473804	40478863	+	RPL14	40478782-40478831	-0.870863455370974	0
3	40354011	40473804	40478863	+	RPL14	40478782-40478831	-0.875537323538757	1.11022e-16
3	40354582	40473804	40478863	+	RPL14	40478782-40478831	-0.870863455370974	0
3	40356326	40473804	40478863	+	RPL14	40478782-40478831	-0.875537323538757	1.11022e-16
3	40366090	40473804	40478863	+	RPL14	40478782-40478831	-0.870863455370974	0
3	40370329	40473804	40478863	+	RPL14	40478782-40478831	-0.870863455370974	0
3	40372662	40473804	40478863	+	RPL14	40478782-40478831	-0.875537323538757	1.11022e-16
3	40374064	40473804	40478863	+	RPL14	40478782-40478831	-0.875537323538757	1.11022e-16
3	40374597	40473804	40478863	+	RPL14	40478782-40478831	-0.875537323538757	1.11022e-16
3	40374978	40473804	40478863	+	RPL14	40478782-40478831	-0.875537323538757	1.11022e-16
3	40377144	40473804	40478863	+	RPL14	40478782-40478831	-0.875537323538757	1.11022e-16
3	40378008	40473804	40478863	+	RPL14	40478782-40478831	-0.875537323538757	1.11022e-16
3	40378879	40473804	40478863	+	RPL14	40478782-40478831	-0.875537323538757	1.11022e-16
3	40379774	40473804	40478863	+	RPL14	40478782-40478831	-0.870863455370974	0
3	40380814	40473804	40478863	+	RPL14	40478782-40478831	-0.875076038860714	0
3	40382569	40473804	40478863	+	RPL14	40478782-40478831	-0.875076038860714	0
3	40397873	40473804	40478863	+	RPL14	40478782-40478831	-0.875076038860714	0
3	40399097	40473804	40478863	+	RPL14	40478782-40478831	-0.875076038860714	0
3	40399820	40473804	40478863	+	RPL14	40478782-40478831	-0.881223118736069	0
3	40399933	40473804	40478863	+	RPL14	40478782-40478831	-0.875076038860714	0
3	40400622	40473804	40478863	+	RPL14	40478782-40478831	-0.875076038860714	0
3	40401613	40473804	40478863	+	RPL14	40478782-40478831	-0.875076038860714	0
3	40401656	40473804	40478863	+	RPL14	40478782-40478831	-0.875076038860714	0
3	40403942	40473804	40478863	+	RPL14	40478782-40478831	-0.881223118736069	0
3	40404187	40473804	40478863	+	RPL14	40478782-40478831	-0.881223118736069	0
3	40404362	40473804	40478863	+	RPL14	40478782-40478831	-0.869985769392132	1.11022e-16
3	40407088	40473804	40478863	+	RPL14	40478782-40478831	-0.875076038860714	0
3	40409166	40473804	40478863	+	RPL14	40478782-40478831	-0.875076038860714	0
3	40412298	40473804	40478863	+	RPL14	40478782-40478831	-0.875076038860714	0
3	40415873	40473804	40478863	+	RPL14	40478782-40478831	-0.869985769392132	1.11022e-16
3	40416349	40473804	40478863	+	RPL14	40478782-40478831	-0.875076038860714	0
3	40417284	40473804	40478863	+	RPL14	40478782-40478831	-0.875076038860714	0
3	40418931	40473804	40478863	+	RPL14	40478782-40478831	-0.875076038860714	0
3	40419549	40473804	40478863	+	RPL14	40478782-40478831	-0.875076038860714	0
3	40423401	40473804	40478863	+	RPL14	40478782-40478831	-0.875076038860714	0
3	40425608	40473804	40478863	+	RPL14	40478782-40478831	-0.875076038860714	0
3	40425892	40473804	40478863	+	RPL14	40478782-40478831	-0.875076038860714	0
3	40426547	40473804	40478863	+	RPL14	40478782-40478831	-0.881223118736069	0
3	40427964	40473804	40478863	+	RPL14	40478782-40478831	-0.875076038860714	0
3	40428028	40473804	40478863	+	RPL14	40478782-40478831	-0.881223118736069	0
3	40432042	40473804	40478863	+	RPL14	40478782-40478831	-0.875076038860714	0
3	40432088	40473804	40478863	+	RPL14	40478782-40478831	-0.863315910975657	0
3	40433045	40473804	40478863	+	RPL14	40478782-40478831	-0.881223118736069	0
3	40434416	40473804	40478863	+	RPL14	40478782-40478831	-0.869985769392132	1.11022e-16
3	40434536	40473804	40478863	+	RPL14	40478782-40478831	-0.869985769392132	1.11022e-16
3	40434728	40473804	40478863	+	RPL14	40478782-40478831	-0.869985769392132	1.11022e-16
3	40435356	40473804	40478863	+	RPL14	40478782-40478831	-0.869985769392132	1.11022e-16
3	40435387	40473804	40478863	+	RPL14	40478782-40478831	-0.869985769392132	1.11022e-16
3	40437166	40473804	40478863	+	RPL14	40478782-40478831	-0.869985769392132	1.11022e-16
3	40438067	40473804	40478863	+	RPL14	40478782-40478831	-0.76554213985527	2.5774e-12
3	40438475	40473804	40478863	+	RPL14	40478782-40478831	-0.881223118736069	0
3	40441983	40473804	40478863	+	RPL14	40478782-40478831	-0.827897998488049	1.11022e-15
3	40443900	40473804	40478863	+	RPL14	40478782-40478831	-0.875076038860714	0
3	40446600	40473804	40478863	+	RPL14	40478782-40478831	-0.875076038860714	0
3	40450289	40473804	40478863	+	RPL14	40478782-40478831	-0.875076038860714	0
3	40450862	40473804	40478863	+	RPL14	40478782-40478831	-0.875076038860714	0
3	40453155	40473804	40478863	+	RPL14	40478782-40478831	-0.869985769392132	1.11022e-16
3	40462079	40473804	40478863	+	RPL14	40478782-40478831	-0.875076038860714	0
3	40462539	40473804	40478863	+	RPL14	40478782-40478831	-0.875076038860714	0
3	40463717	40473804	40478863	+	RPL14	40478782-40478831	-0.869985769392132	1.11022e-16
3	40468222	40473804	40478863	+	RPL14	40478782-40478831	-0.869985769392132	1.11022e-16
3	40469069	40473804	40478863	+	RPL14	40478782-40478831	-0.869985769392132	1.11022e-16
3	40469278	40473804	40478863	+	RPL14	40478782-40478831	-0.875076038860714	0
3	40469694	40473804	40478863	+	RPL14	40478782-40478831	-0.875076038860714	0
3	40470160	40473804	40478863	+	RPL14	40478782-40478831	-0.869985769392132	1.11022e-16
3	40473849	40473804	40478863	+	RPL14	40478782-40478831	-0.869985769392132	1.11022e-16
3	40474186	40473804	40478863	+	RPL14	40478782-40478831	-0.869985769392132	1.11022e-16
3	40474277	40473804	40478863	+	RPL14	40478782-40478831	-0.869985769392132	1.11022e-16
3	40478813	40473804	40478863	+	RPL14	40478782-40478831	-0.881223118736069	0
3	40479330	40473804	40478863	+	RPL14	40478782-40478831	-0.881223118736069	0
3	40480064	40473804	40478863	+	RPL14	40478782-40478831	-0.881223118736069	0
3	40481552	40473804	40478863	+	RPL14	40478782-40478831	-0.881223118736069	0
3	40482336	40473804	40478863	+	RPL14	40478782-40478831	-0.881223118736069	0
3	40487467	40473804	40478863	+	RPL14	40478782-40478831	-0.875076038860714	0
3	40488774	40473804	40478863	+	RPL14	40478782-40478831	-0.773763868416914	1.06958e-12
3	40489585	40473804	40478863	+	RPL14	40478782-40478831	-0.881223118736069	0
3	40492194	40473804	40478863	+	RPL14	40478782-40478831	-0.875076038860714	0
3	40493825	40473804	40478863	+	RPL14	40478782-40478831	-0.881223118736069	0
3	40494536	40473804	40478863	+	RPL14	40478782-40478831	-0.875076038860714	0
3	40496322	40473804	40478863	+	RPL14	40478782-40478831	-0.857661003261843	1.11022e-16
3	40496977	40473804	40478863	+	RPL14	40478782-40478831	-0.864360861400372	0
3	40506140	40473804	40478863	+	RPL14	40478782-40478831	-0.847643365633418	0
3	40506537	40473804	40478863	+	RPL14	40478782-40478831	-0.63794083156277	7.1942e-08
3	44930534	44991753	45029162	+	EXOSC7	45024058-45024071:45027731-45027766	-0.546477125346319	9.0908e-06
3	44931864	44991753	45029162	+	EXOSC7	45024058-45024071:45027731-45027766	-0.546477125346319	9.0908e-06
3	44935565	44991753	45029162	+	EXOSC7	45024058-45024071:45027731-45027766	-0.546477125346319	9.0908e-06
3	44939489	44991753	45029162	+	EXOSC7	45024058-45024071:45027731-45027766	-0.546477125346319	9.0908e-06
3	44941254	44991753	45029162	+	EXOSC7	45024058-45024071:45027731-45027766	-0.546477125346319	9.0908e-06
3	44959307	44991753	45029162	+	EXOSC7	45024058-45024071:45027731-45027766	-0.546477125346319	9.0908e-06
3	44963148	44991753	45029162	+	EXOSC7	45024058-45024071:45027731-45027766	-0.546477125346319	9.0908e-06
3	44964604	44991753	45029162	+	EXOSC7	45024058-45024071:45027731-45027766	-0.546477125346319	9.0908e-06
3	44965545	44991753	45029162	+	EXOSC7	45024058-45024071:45027731-45027766	-0.546477125346319	9.0908e-06
3	44967699	44991753	45029162	+	EXOSC7	45024058-45024071:45027731-45027766	-0.546477125346319	9.0908e-06
3	44977347	44991753	45029162	+	EXOSC7	45024058-45024071:45027731-45027766	-0.546477125346319	9.0908e-06
3	44978805	44991753	45029162	+	EXOSC7	45024058-45024071:45027731-45027766	-0.546477125346319	9.0908e-06
3	44981462	44991753	45029162	+	EXOSC7	45024058-45024071:45027731-45027766	-0.546477125346319	9.0908e-06
3	44981544	44991753	45029162	+	EXOSC7	45024058-45024071:45027731-45027766	-0.546477125346319	9.0908e-06
3	44983302	44991753	45029162	+	EXOSC7	45024058-45024071:45027731-45027766	-0.546477125346319	9.0908e-06
3	44983461	44991753	45029162	+	EXOSC7	45024058-45024071:45027731-45027766	-0.546477125346319	9.0908e-06
3	44987786	44991753	45029162	+	EXOSC7	45024058-45024071:45027731-45027766	-0.546477125346319	9.0908e-06
3	44991923	44991753	45029162	+	EXOSC7	45024058-45024071:45027731-45027766	-0.548558976640672	8.2702e-06
3	44994064	44991753	45029162	+	EXOSC7	45024058-45024071:45027731-45027766	-0.548558976640672	8.2702e-06
3	44998914	44991753	45029162	+	EXOSC7	45024058-45024071:45027731-45027766	-0.548558976640672	8.2702e-06
3	45005286	44991753	45029162	+	EXOSC7	45024058-45024071:45027731-45027766	-0.548558976640672	8.2702e-06
3	45009415	44991753	45029162	+	EXOSC7	45024058-45024071:45027731-45027766	-0.548558976640672	8.2702e-06
3	45011179	44991753	45029162	+	EXOSC7	45024058-45024071:45027731-45027766	-0.548558976640672	8.2702e-06
3	45012654	44991753	45029162	+	EXOSC7	45024058-45024071:45027731-45027766	-0.56159905575289	4.5064e-06
3	45019882	44991753	45029162	+	EXOSC7	45024058-45024071:45027731-45027766	-0.56159905575289	4.5064e-06
3	45024190	44991753	45029162	+	EXOSC7	45024058-45024071:45027731-45027766	-0.56159905575289	4.5064e-06
3	45027779	44991753	45029162	+	EXOSC7	45024058-45024071:45027731-45027766	-0.56159905575289	4.5064e-06
3	45029153	44991753	45029162	+	EXOSC7	45024058-45024071:45027731-45027766	-0.56159905575289	4.5064e-06
3	45038553	44991753	45029162	+	EXOSC7	45024058-45024071:45027731-45027766	-0.56159905575289	4.5064e-06
3	45040740	44991753	45029162	+	EXOSC7	45024058-45024071:45027731-45027766	-0.56159905575289	4.5064e-06
3	45049728	44991753	45029162	+	EXOSC7	45024058-45024071:45027731-45027766	-0.56159905575289	4.5064e-06
3	45058137	44991753	45029162	+	EXOSC7	45024058-45024071:45027731-45027766	-0.56159905575289	4.5064e-06
3	45086243	44991753	45029162	+	EXOSC7	45024058-45024071:45027731-45027766	-0.583446173675828	1.53496e-06
3	45425473	45405078	45565332	+	LARS2	45565037-45565086	0.597205775546388	7.4748e-07
3	45441962	45405078	45565332	+	LARS2	45565037-45565086	0.597205775546388	7.4748e-07
3	45451698	45405078	45565332	+	LARS2	45565037-45565086	0.659927702018921	1.75256e-08
3	49899428	49952595	50089686	+	RBM6	50089462-50089511	-0.559769626263052	4.9148e-06
3	49899944	49952595	50089686	+	RBM6	50089462-50089511	-0.559769626263052	4.9148e-06
3	49911106	49952595	50089686	+	RBM6	50089462-50089511	-0.559769626263052	4.9148e-06
3	49916440	49952595	50089686	+	RBM6	50089462-50089511	-0.559769626263052	4.9148e-06
3	50176928	49952595	50089686	+	RBM6	50089462-50089511	-0.546390976357131	9.1262e-06
3	50177235	49952595	50089686	+	RBM6	50089462-50089511	-0.546390976357131	9.1262e-06
3	50182079	49952595	50089686	+	RBM6	50089462-50089511	-0.546390976357131	9.1262e-06
3	50183410	49952595	50089686	+	RBM6	50089462-50089511	-0.546390976357131	9.1262e-06
3	50185293	49952595	50089686	+	RBM6	50089462-50089511	-0.546390976357131	9.1262e-06
3	50272334	50305265	50311903	-	HYAL3	50305423-50305472	-0.560952049921067	4.647e-06
3	50304830	50305265	50311903	-	HYAL3	50305423-50305472	-0.56976033937796	3.041e-06
3	50307701	50305265	50311903	-	HYAL3	50305423-50305472	-0.721506817791593	1.66444e-10
3	50327462	50305265	50311903	-	HYAL3	50305423-50305472	-0.56976033937796	3.041e-06
3	50332873	50305265	50311903	-	HYAL3	50305423-50305472	-0.5634531315439	4.125e-06
3	50346436	50305265	50311903	-	HYAL3	50305423-50305472	-0.721506817791593	1.66444e-10
3	66376942	66376316	66521220	+	SLC25A26	66395223-66395269:66396446-66396448	-0.595323276299943	8.2644e-07
3	66383237	66376316	66521220	+	SLC25A26	66395223-66395269:66396446-66396448	-0.551106892485065	7.3598e-06
3	88181326	88270951	88276504	+	ZNF654	88273563-88273612	0.638746605528585	6.8448e-08
3	88184220	88270951	88276504	+	ZNF654	88273563-88273612	0.67653522672552	5.57e-09
3	88184241	88270951	88276504	+	ZNF654	88273563-88273612	0.638746605528585	6.8448e-08
3	88184384	88270951	88276504	+	ZNF654	88273563-88273612	0.638746605528585	6.8448e-08
3	88185498	88270951	88276504	+	ZNF654	88273563-88273612	0.638746605528585	6.8448e-08
3	88186292	88270951	88276504	+	ZNF654	88273563-88273612	0.638746605528585	6.8448e-08
3	88186622	88270951	88276504	+	ZNF654	88273563-88273612	0.638746605528585	6.8448e-08
3	88187954	88270951	88276504	+	ZNF654	88273563-88273612	0.638746605528585	6.8448e-08
3	88188508	88270951	88276504	+	ZNF654	88273563-88273612	0.608115971309351	4.1234e-07
3	88192303	88270951	88276504	+	ZNF654	88273563-88273612	0.638746605528585	6.8448e-08
3	88192943	88270951	88276504	+	ZNF654	88273563-88273612	0.638746605528585	6.8448e-08
3	88193719	88270951	88276504	+	ZNF654	88273563-88273612	0.638746605528585	6.8448e-08
3	88193885	88270951	88276504	+	ZNF654	88273563-88273612	0.638746605528585	6.8448e-08
3	88194370	88270951	88276504	+	ZNF654	88273563-88273612	0.638746605528585	6.8448e-08
3	88194483	88270951	88276504	+	ZNF654	88273563-88273612	0.638746605528585	6.8448e-08
3	88195655	88270951	88276504	+	ZNF654	88273563-88273612	0.638746605528585	6.8448e-08
3	88195940	88270951	88276504	+	ZNF654	88273563-88273612	0.638746605528585	6.8448e-08
3	88197063	88270951	88276504	+	ZNF654	88273563-88273612	0.638746605528585	6.8448e-08
3	88200148	88270951	88276504	+	ZNF654	88273563-88273612	0.638746605528585	6.8448e-08
3	88203812	88270951	88276504	+	ZNF654	88273563-88273612	0.638746605528585	6.8448e-08
3	88208379	88270951	88276504	+	ZNF654	88273563-88273612	0.638746605528585	6.8448e-08
3	88211533	88270951	88276504	+	ZNF654	88273563-88273612	0.638746605528585	6.8448e-08
3	88214645	88270951	88276504	+	ZNF654	88273563-88273612	0.638746605528585	6.8448e-08
3	88221706	88270951	88276504	+	ZNF654	88273563-88273612	0.638746605528585	6.8448e-08
3	88226423	88270951	88276504	+	ZNF654	88273563-88273612	0.638746605528585	6.8448e-08
3	88227760	88270951	88276504	+	ZNF654	88273563-88273612	0.638746605528585	6.8448e-08
3	88228142	88270951	88276504	+	ZNF654	88273563-88273612	0.638746605528585	6.8448e-08
3	88235029	88270951	88276504	+	ZNF654	88273563-88273612	0.638746605528585	6.8448e-08
3	88235566	88270951	88276504	+	ZNF654	88273563-88273612	0.638746605528585	6.8448e-08
3	88237779	88270951	88276504	+	ZNF654	88273563-88273612	0.638746605528585	6.8448e-08
3	88247680	88270951	88276504	+	ZNF654	88273563-88273612	0.638746605528585	6.8448e-08
3	88249636	88270951	88276504	+	ZNF654	88273563-88273612	0.638746605528585	6.8448e-08
3	88253717	88270951	88276504	+	ZNF654	88273563-88273612	0.67653522672552	5.57e-09
3	88258879	88270951	88276504	+	ZNF654	88273563-88273612	0.67653522672552	5.57e-09
3	88259460	88270951	88276504	+	ZNF654	88273563-88273612	0.638746605528585	6.8448e-08
3	88268284	88270951	88276504	+	ZNF654	88273563-88273612	0.638746605528585	6.8448e-08
3	88271110	88270951	88276504	+	ZNF654	88273563-88273612	0.638746605528585	6.8448e-08
3	88272031	88270951	88276504	+	ZNF654	88273563-88273612	0.638746605528585	6.8448e-08
3	88273499	88270951	88276504	+	ZNF654	88273563-88273612	0.638746605528585	6.8448e-08
3	88275113	88270951	88276504	+	ZNF654	88273563-88273612	0.67653522672552	5.57e-09
3	88279334	88270951	88276504	+	ZNF654	88273563-88273612	0.629349533335058	1.21242e-07
3	88279482	88270951	88276504	+	ZNF654	88273563-88273612	0.638746605528585	6.8448e-08
3	88280021	88270951	88276504	+	ZNF654	88273563-88273612	0.638746605528585	6.8448e-08
3	88281869	88270951	88276504	+	ZNF654	88273563-88273612	0.638746605528585	6.8448e-08
3	88281988	88270951	88276504	+	ZNF654	88273563-88273612	0.638746605528585	6.8448e-08
3	88286266	88270951	88276504	+	ZNF654	88273563-88273612	0.638746605528585	6.8448e-08
3	88286276	88270951	88276504	+	ZNF654	88273563-88273612	0.638746605528585	6.8448e-08
3	88286317	88270951	88276504	+	ZNF654	88273563-88273612	0.638746605528585	6.8448e-08
3	88289221	88270951	88276504	+	ZNF654	88273563-88273612	0.638746605528585	6.8448e-08
3	88291698	88270951	88276504	+	ZNF654	88273563-88273612	0.638746605528585	6.8448e-08
3	88294187	88270951	88276504	+	ZNF654	88273563-88273612	0.638746605528585	6.8448e-08
3	88296972	88270951	88276504	+	ZNF654	88273563-88273612	0.638746605528585	6.8448e-08
3	88297162	88270951	88276504	+	ZNF654	88273563-88273612	0.638746605528585	6.8448e-08
3	88299337	88270951	88276504	+	ZNF654	88273563-88273612	0.638746605528585	6.8448e-08
3	88302729	88270951	88276504	+	ZNF654	88273563-88273612	0.638746605528585	6.8448e-08
3	88303537	88270951	88276504	+	ZNF654	88273563-88273612	0.638746605528585	6.8448e-08
3	88304860	88270951	88276504	+	ZNF654	88273563-88273612	0.638746605528585	6.8448e-08
3	88307437	88270951	88276504	+	ZNF654	88273563-88273612	0.638746605528585	6.8448e-08
3	88312412	88270951	88276504	+	ZNF654	88273563-88273612	0.638746605528585	6.8448e-08
3	88314095	88270951	88276504	+	ZNF654	88273563-88273612	0.638746605528585	6.8448e-08
3	88320387	88270951	88276504	+	ZNF654	88273563-88273612	0.638746605528585	6.8448e-08
3	88322581	88270951	88276504	+	ZNF654	88273563-88273612	0.638746605528585	6.8448e-08
3	88323127	88270951	88276504	+	ZNF654	88273563-88273612	0.638746605528585	6.8448e-08
3	88323964	88270951	88276504	+	ZNF654	88273563-88273612	0.638746605528585	6.8448e-08
3	88324604	88270951	88276504	+	ZNF654	88273563-88273612	0.638746605528585	6.8448e-08
3	88326686	88270951	88276504	+	ZNF654	88273563-88273612	0.638746605528585	6.8448e-08
3	88326788	88270951	88276504	+	ZNF654	88273563-88273612	0.638746605528585	6.8448e-08
3	88327019	88270951	88276504	+	ZNF654	88273563-88273612	0.638746605528585	6.8448e-08
3	88327039	88270951	88276504	+	ZNF654	88273563-88273612	0.638746605528585	6.8448e-08
3	88328495	88270951	88276504	+	ZNF654	88273563-88273612	0.638746605528585	6.8448e-08
3	88328548	88270951	88276504	+	ZNF654	88273563-88273612	0.638746605528585	6.8448e-08
3	88328674	88270951	88276504	+	ZNF654	88273563-88273612	0.638746605528585	6.8448e-08
3	88328703	88270951	88276504	+	ZNF654	88273563-88273612	0.638746605528585	6.8448e-08
3	88328770	88270951	88276504	+	ZNF654	88273563-88273612	0.638746605528585	6.8448e-08
3	88330049	88270951	88276504	+	ZNF654	88273563-88273612	0.638746605528585	6.8448e-08
3	88330784	88270951	88276504	+	ZNF654	88273563-88273612	0.638746605528585	6.8448e-08
3	88332612	88270951	88276504	+	ZNF654	88273563-88273612	0.638746605528585	6.8448e-08
3	88333287	88270951	88276504	+	ZNF654	88273563-88273612	0.638746605528585	6.8448e-08
3	88334970	88270951	88276504	+	ZNF654	88273563-88273612	0.638746605528585	6.8448e-08
3	88336698	88270951	88276504	+	ZNF654	88273563-88273612	0.638746605528585	6.8448e-08
3	88340366	88270951	88276504	+	ZNF654	88273563-88273612	0.638746605528585	6.8448e-08
3	88340463	88270951	88276504	+	ZNF654	88273563-88273612	0.638746605528585	6.8448e-08
3	88341140	88270951	88276504	+	ZNF654	88273563-88273612	0.558570993249366	5.2006e-06
3	88341465	88270951	88276504	+	ZNF654	88273563-88273612	0.558570993249366	5.2006e-06
3	88343906	88270951	88276504	+	ZNF654	88273563-88273612	0.558570993249366	5.2006e-06
3	88345089	88270951	88276504	+	ZNF654	88273563-88273612	0.558570993249366	5.2006e-06
3	101840361	101910849	101950501	+	TFG	101950332-101950381	-0.695331187199304	1.38788e-09
3	101842322	101910849	101950501	+	TFG	101950332-101950381	-0.695331187199304	1.38788e-09
3	101843038	101910849	101950501	+	TFG	101950332-101950381	-0.558835442619571	5.1362e-06
3	101850181	101910849	101950501	+	TFG	101950332-101950381	-0.558835442619571	5.1362e-06
3	101855343	101910849	101950501	+	TFG	101950332-101950381	-0.558835442619571	5.1362e-06
3	101855990	101910849	101950501	+	TFG	101950332-101950381	-0.571380560728363	2.8092e-06
3	101857430	101910849	101950501	+	TFG	101950332-101950381	-0.571380560728363	2.8092e-06
3	101859130	101910849	101950501	+	TFG	101950332-101950381	-0.558144413743831	5.3062e-06
3	101860633	101910849	101950501	+	TFG	101950332-101950381	-0.571380560728363	2.8092e-06
3	101865198	101910849	101950501	+	TFG	101950332-101950381	-0.66949067439099	9.1384e-09
3	101879417	101910849	101950501	+	TFG	101950332-101950381	-0.71562862075121	2.7354e-10
3	101879605	101910849	101950501	+	TFG	101950332-101950381	-0.71562862075121	2.7354e-10
3	101881212	101910849	101950501	+	TFG	101950332-101950381	-0.687286047531736	2.5478e-09
3	101883423	101910849	101950501	+	TFG	101950332-101950381	-0.687286047531736	2.5478e-09
3	101894024	101910849	101950501	+	TFG	101950332-101950381	-0.712471663550913	3.5536e-10
3	101899916	101910849	101950501	+	TFG	101950332-101950381	-0.712471663550913	3.5536e-10
3	101910627	101910849	101950501	+	TFG	101950332-101950381	-0.712471663550913	3.5536e-10
3	101915665	101910849	101950501	+	TFG	101950332-101950381	-0.712471663550913	3.5536e-10
3	101916119	101910849	101950501	+	TFG	101950332-101950381	-0.712471663550913	3.5536e-10
3	101916487	101910849	101950501	+	TFG	101950332-101950381	-0.712471663550913	3.5536e-10
3	101920582	101910849	101950501	+	TFG	101950332-101950381	-0.712471663550913	3.5536e-10
3	101935334	101910849	101950501	+	TFG	101950332-101950381	-0.712471663550913	3.5536e-10
3	101935358	101910849	101950501	+	TFG	101950332-101950381	-0.712471663550913	3.5536e-10
3	101940950	101910849	101950501	+	TFG	101950332-101950381	-0.712471663550913	3.5536e-10
3	101946674	101910849	101950501	+	TFG	101950332-101950381	-0.712471663550913	3.5536e-10
3	101947966	101910849	101950501	+	TFG	101950332-101950381	-0.568917724493776	3.1686e-06
3	101956195	101910849	101950501	+	TFG	101950332-101950381	-0.676724654691213	5.4954e-09
3	101958513	101910849	101950501	+	TFG	101950332-101950381	-0.609432957780888	3.8318e-07
3	101962074	101910849	101950501	+	TFG	101950332-101950381	-0.704085489786545	7.0044e-10
3	101962117	101910849	101950501	+	TFG	101950332-101950381	-0.704085489786545	7.0044e-10
3	101964224	101910849	101950501	+	TFG	101950332-101950381	-0.704085489786545	7.0044e-10
3	101982464	101910849	101950501	+	TFG	101950332-101950381	-0.574124268704963	2.4536e-06
3	101986786	101910849	101950501	+	TFG	101950332-101950381	-0.574124268704963	2.4536e-06
3	101986975	101910849	101950501	+	TFG	101950332-101950381	-0.574124268704963	2.4536e-06
3	101994069	101910849	101950501	+	TFG	101950332-101950381	-0.677742173819729	5.11e-09
3	101994118	101910849	101950501	+	TFG	101950332-101950381	-0.677742173819729	5.11e-09
3	101994136	101910849	101950501	+	TFG	101950332-101950381	-0.677742173819729	5.11e-09
3	101995484	101910849	101950501	+	TFG	101950332-101950381	-0.574124268704963	2.4536e-06
3	101996946	101910849	101950501	+	TFG	101950332-101950381	-0.574124268704963	2.4536e-06
3	101999009	101910849	101950501	+	TFG	101950332-101950381	-0.613752058451067	3.0058e-07
3	101999420	101910849	101950501	+	TFG	101950332-101950381	-0.574124268704963	2.4536e-06
3	101999830	101910849	101950501	+	TFG	101950332-101950381	-0.574124268704963	2.4536e-06
3	102000001	101910849	101950501	+	TFG	101950332-101950381	-0.613752058451067	3.0058e-07
3	102000331	101910849	101950501	+	TFG	101950332-101950381	-0.574124268704963	2.4536e-06
3	102000897	101910849	101950501	+	TFG	101950332-101950381	-0.574124268704963	2.4536e-06
3	102001157	101910849	101950501	+	TFG	101950332-101950381	-0.574124268704963	2.4536e-06
3	102001340	101910849	101950501	+	TFG	101950332-101950381	-0.574124268704963	2.4536e-06
3	102001563	101910849	101950501	+	TFG	101950332-101950381	-0.574124268704963	2.4536e-06
3	102003534	101910849	101950501	+	TFG	101950332-101950381	-0.574124268704963	2.4536e-06
3	102003973	101910849	101950501	+	TFG	101950332-101950381	-0.574124268704963	2.4536e-06
3	102004187	101910849	101950501	+	TFG	101950332-101950381	-0.574124268704963	2.4536e-06
3	102005943	101910849	101950501	+	TFG	101950332-101950381	-0.574124268704963	2.4536e-06
3	102006461	101910849	101950501	+	TFG	101950332-101950381	-0.574124268704963	2.4536e-06
3	102007642	101910849	101950501	+	TFG	101950332-101950381	-0.574124268704963	2.4536e-06
3	102008199	101910849	101950501	+	TFG	101950332-101950381	-0.578009642416741	2.0214e-06
3	102008560	101910849	101950501	+	TFG	101950332-101950381	-0.627501100128609	1.35368e-07
3	102008663	101910849	101950501	+	TFG	101950332-101950381	-0.574124268704963	2.4536e-06
3	102009272	101910849	101950501	+	TFG	101950332-101950381	-0.574124268704963	2.4536e-06
3	102010475	101910849	101950501	+	TFG	101950332-101950381	-0.574124268704963	2.4536e-06
3	102012918	101910849	101950501	+	TFG	101950332-101950381	-0.574124268704963	2.4536e-06
3	102013036	101910849	101950501	+	TFG	101950332-101950381	-0.574124268704963	2.4536e-06
3	102013481	101910849	101950501	+	TFG	101950332-101950381	-0.574124268704963	2.4536e-06
3	102013546	101910849	101950501	+	TFG	101950332-101950381	-0.691642937941325	1.83804e-09
3	102013585	101910849	101950501	+	TFG	101950332-101950381	-0.574124268704963	2.4536e-06
3	102013615	101910849	101950501	+	TFG	101950332-101950381	-0.574124268704963	2.4536e-06
3	102014959	101910849	101950501	+	TFG	101950332-101950381	-0.640087686986509	6.2986e-08
3	102016634	101910849	101950501	+	TFG	101950332-101950381	-0.574124268704963	2.4536e-06
3	102017256	101910849	101950501	+	TFG	101950332-101950381	-0.574124268704963	2.4536e-06
3	102017323	101910849	101950501	+	TFG	101950332-101950381	-0.574124268704963	2.4536e-06
3	102020291	101910849	101950501	+	TFG	101950332-101950381	-0.574124268704963	2.4536e-06
3	102020586	101910849	101950501	+	TFG	101950332-101950381	-0.5905303011282	1.06418e-06
3	102022366	101910849	101950501	+	TFG	101950332-101950381	-0.603823374372838	5.2246e-07
3	113175383	113180517	113194900	+	ABHD10	113194635-113194684	-0.578418296214118	1.98038e-06
3	113176369	113180517	113194900	+	ABHD10	113194635-113194684	-0.643429933689157	5.1104e-08
3	113177045	113180517	113194900	+	ABHD10	113194635-113194684	-0.643429933689157	5.1104e-08
3	113177814	113180517	113194900	+	ABHD10	113194635-113194684	-0.643429933689157	5.1104e-08
3	113178005	113180517	113194900	+	ABHD10	113194635-113194684	-0.643429933689157	5.1104e-08
3	113178144	113180517	113194900	+	ABHD10	113194635-113194684	-0.643429933689157	5.1104e-08
3	113178194	113180517	113194900	+	ABHD10	113194635-113194684	-0.643429933689157	5.1104e-08
3	113179458	113180517	113194900	+	ABHD10	113194635-113194684	-0.643429933689157	5.1104e-08
3	113179614	113180517	113194900	+	ABHD10	113194635-113194684	-0.643429933689157	5.1104e-08
3	113179821	113180517	113194900	+	ABHD10	113194635-113194684	-0.643429933689157	5.1104e-08
3	113179864	113180517	113194900	+	ABHD10	113194635-113194684	-0.643429933689157	5.1104e-08
3	113180132	113180517	113194900	+	ABHD10	113194635-113194684	-0.643429933689157	5.1104e-08
3	113180297	113180517	113194900	+	ABHD10	113194635-113194684	-0.643429933689157	5.1104e-08
3	113180557	113180517	113194900	+	ABHD10	113194635-113194684	-0.643429933689157	5.1104e-08
3	113181588	113180517	113194900	+	ABHD10	113194635-113194684	-0.643429933689157	5.1104e-08
3	113183012	113180517	113194900	+	ABHD10	113194635-113194684	-0.643429933689157	5.1104e-08
3	113183031	113180517	113194900	+	ABHD10	113194635-113194684	-0.643429933689157	5.1104e-08
3	113183863	113180517	113194900	+	ABHD10	113194635-113194684	-0.643429933689157	5.1104e-08
3	113185174	113180517	113194900	+	ABHD10	113194635-113194684	-0.664848616338066	1.25726e-08
3	113185369	113180517	113194900	+	ABHD10	113194635-113194684	-0.664848616338066	1.25726e-08
3	113185681	113180517	113194900	+	ABHD10	113194635-113194684	-0.664848616338066	1.25726e-08
3	113186443	113180517	113194900	+	ABHD10	113194635-113194684	-0.664848616338066	1.25726e-08
3	113189056	113180517	113194900	+	ABHD10	113194635-113194684	-0.664848616338066	1.25726e-08
3	113189755	113180517	113194900	+	ABHD10	113194635-113194684	-0.664848616338066	1.25726e-08
3	113190032	113180517	113194900	+	ABHD10	113194635-113194684	-0.664848616338066	1.25726e-08
3	113192354	113180517	113194900	+	ABHD10	113194635-113194684	-0.664848616338066	1.25726e-08
3	113192830	113180517	113194900	+	ABHD10	113194635-113194684	-0.664848616338066	1.25726e-08
3	113194284	113180517	113194900	+	ABHD10	113194635-113194684	-0.664848616338066	1.25726e-08
3	113196141	113180517	113194900	+	ABHD10	113194635-113194684	-0.664848616338066	1.25726e-08
3	113196223	113180517	113194900	+	ABHD10	113194635-113194684	-0.664848616338066	1.25726e-08
3	120660646	120670488	120696244	+	KTELC1	120694625-120694674	-0.556642050773732	5.6936e-06
3	120679706	120670488	120696244	+	KTELC1	120694625-120694674	-0.540237159445672	1.20254e-05
3	120679975	120670488	120696244	+	KTELC1	120694625-120694674	-0.556642050773732	5.6936e-06
3	120681563	120670488	120696244	+	KTELC1	120694625-120694674	-0.556642050773732	5.6936e-06
3	122826190	122864737	122951292	-	GOLGB1	122865847-122865896	0.626781348149002	1.41278e-07
3	122827181	122864737	122951292	-	GOLGB1	122865847-122865896	0.626781348149002	1.41278e-07
3	122829346	122864737	122951292	-	GOLGB1	122865847-122865896	0.626781348149002	1.41278e-07
3	122833283	122864737	122951292	-	GOLGB1	122865847-122865896	0.648416633067489	3.7234e-08
3	122833306	122864737	122951292	-	GOLGB1	122865847-122865896	0.648416633067489	3.7234e-08
3	122836018	122864737	122951292	-	GOLGB1	122865847-122865896	0.648416633067489	3.7234e-08
3	122844336	122864737	122951292	-	GOLGB1	122865847-122865896	0.648416633067489	3.7234e-08
3	122846926	122864737	122951292	-	GOLGB1	122865847-122865896	0.648416633067489	3.7234e-08
3	122849067	122864737	122951292	-	GOLGB1	122865847-122865896	0.648416633067489	3.7234e-08
3	122855419	122864737	122951292	-	GOLGB1	122865847-122865896	0.648416633067489	3.7234e-08
3	122855983	122864737	122951292	-	GOLGB1	122865847-122865896	0.648416633067489	3.7234e-08
3	122858492	122864737	122951292	-	GOLGB1	122865847-122865896	0.648416633067489	3.7234e-08
3	122866771	122864737	122951292	-	GOLGB1	122865847-122865896	0.724684991808492	1.26572e-10
3	122901455	122864737	122951292	-	GOLGB1	122865847-122865896	0.648416633067489	3.7234e-08
3	122915057	122864737	122951292	-	GOLGB1	122865847-122865896	0.665894638442829	1.17062e-08
3	122936051	122864737	122951292	-	GOLGB1	122865847-122865896	0.646700442965797	4.1548e-08
3	122943102	122864737	122951292	-	GOLGB1	122865847-122865896	0.724684991808492	1.26572e-10
3	122947910	122864737	122951292	-	GOLGB1	122865847-122865896	0.724684991808492	1.26572e-10
3	122999810	122864737	122951292	-	GOLGB1	122865847-122865896	0.655181760250595	2.4004e-08
3	123046045	122864737	122951292	-	GOLGB1	122865847-122865896	0.634569807495444	8.8462e-08
3	123046695	122864737	122951292	-	GOLGB1	122865847-122865896	0.634569807495444	8.8462e-08
3	123051204	122864737	122951292	-	GOLGB1	122865847-122865896	0.634569807495444	8.8462e-08
3	123144287	122864737	122951292	-	GOLGB1	122865847-122865896	0.551824351560595	7.1208e-06
3	122964491	122971299	123036616	-	IQCB1	122971991-122972040	-0.686416089282775	2.7176e-09
3	122968583	122971299	123036616	-	IQCB1	122971991-122972040	-0.686416089282775	2.7176e-09
3	122971685	122971299	123036616	-	IQCB1	122971991-122972040	-0.686416089282775	2.7176e-09
3	122975155	122971299	123036616	-	IQCB1	122971991-122972040	-0.686416089282775	2.7176e-09
3	122981738	122971299	123036616	-	IQCB1	122971991-122972040	-0.686416089282775	2.7176e-09
3	122982681	122971299	123036616	-	IQCB1	122971991-122972040	-0.686416089282775	2.7176e-09
3	122983760	122971299	123036616	-	IQCB1	122971991-122972040	-0.686416089282775	2.7176e-09
3	122986085	122971299	123036616	-	IQCB1	122971991-122972040	-0.686416089282775	2.7176e-09
3	122988572	122971299	123036616	-	IQCB1	122971991-122972040	-0.686416089282775	2.7176e-09
3	122990105	122971299	123036616	-	IQCB1	122971991-122972040	-0.686416089282775	2.7176e-09
3	122991520	122971299	123036616	-	IQCB1	122971991-122972040	-0.686416089282775	2.7176e-09
3	122992571	122971299	123036616	-	IQCB1	122971991-122972040	-0.686416089282775	2.7176e-09
3	122995778	122971299	123036616	-	IQCB1	122971991-122972040	-0.686416089282775	2.7176e-09
3	122996309	122971299	123036616	-	IQCB1	122971991-122972040	-0.686416089282775	2.7176e-09
3	122999344	122971299	123036616	-	IQCB1	122971991-122972040	-0.686416089282775	2.7176e-09
3	123000226	122971299	123036616	-	IQCB1	122971991-122972040	-0.686416089282775	2.7176e-09
3	123005634	122971299	123036616	-	IQCB1	122971991-122972040	-0.686416089282775	2.7176e-09
3	123006598	122971299	123036616	-	IQCB1	122971991-122972040	-0.686416089282775	2.7176e-09
3	123007386	122971299	123036616	-	IQCB1	122971991-122972040	-0.686416089282775	2.7176e-09
3	123008408	122971299	123036616	-	IQCB1	122971991-122972040	-0.585228196254951	1.40098e-06
3	123008789	122971299	123036616	-	IQCB1	122971991-122972040	-0.686416089282775	2.7176e-09
3	123008894	122971299	123036616	-	IQCB1	122971991-122972040	-0.686416089282775	2.7176e-09
3	123021488	122971299	123036616	-	IQCB1	122971991-122972040	-0.686416089282775	2.7176e-09
3	123024077	122971299	123036616	-	IQCB1	122971991-122972040	-0.686416089282775	2.7176e-09
3	123024987	122971299	123036616	-	IQCB1	122971991-122972040	-0.686416089282775	2.7176e-09
3	123025588	122971299	123036616	-	IQCB1	122971991-122972040	-0.686416089282775	2.7176e-09
3	123026267	122971299	123036616	-	IQCB1	122971991-122972040	-0.686416089282775	2.7176e-09
3	123029201	122971299	123036616	-	IQCB1	122971991-122972040	-0.686416089282775	2.7176e-09
3	123032656	122971299	123036616	-	IQCB1	122971991-122972040	-0.686416089282775	2.7176e-09
3	123034260	122971299	123036616	-	IQCB1	122971991-122972040	-0.686416089282775	2.7176e-09
3	123039941	122971299	123036616	-	IQCB1	122971991-122972040	-0.669621855318526	9.0556e-09
3	123040223	122971299	123036616	-	IQCB1	122971991-122972040	-0.585228196254951	1.40098e-06
3	123043737	122971299	123036616	-	IQCB1	122971991-122972040	-0.611139757309919	3.4828e-07
3	123045124	122971299	123036616	-	IQCB1	122971991-122972040	-0.56303974108268	4.2074e-06
3	123047679	122971299	123036616	-	IQCB1	122971991-122972040	-0.566878487522062	3.4984e-06
3	123049171	122971299	123036616	-	IQCB1	122971991-122972040	-0.56303974108268	4.2074e-06
3	123050553	122971299	123036616	-	IQCB1	122971991-122972040	-0.56303974108268	4.2074e-06
3	123614467	123561125	123584764	-	CCDC58	123561421-123561456:123564505-123564518	-0.57934916593652	1.88974e-06
3	123616520	123561125	123584764	-	CCDC58	123561421-123561456:123564505-123564518	-0.549083822558146	8.0746e-06
3	123617932	123561125	123584764	-	CCDC58	123561421-123561456:123564505-123564518	-0.549083822558146	8.0746e-06
3	123641930	123561125	123584764	-	CCDC58	123561421-123561456:123564505-123564518	-0.549083822558146	8.0746e-06
3	123657494	123561125	123584764	-	CCDC58	123561421-123561456:123564505-123564518	-0.549083822558146	8.0746e-06
3	123680674	123561125	123584764	-	CCDC58	123561421-123561456:123564505-123564518	-0.549083822558146	8.0746e-06
3	123708144	123561125	123584764	-	CCDC58	123561421-123561456:123564505-123564518	-0.549083822558146	8.0746e-06
3	123712953	123561125	123584764	-	CCDC58	123561421-123561456:123564505-123564518	-0.549083822558146	8.0746e-06
3	123732854	123561125	123584764	-	CCDC58	123561421-123561456:123564505-123564518	-0.572914457312976	2.6048e-06
3	123758162	123561125	123584764	-	CCDC58	123561421-123561456:123564505-123564518	-0.604830777513958	4.9438e-07
3	123768850	123561125	123584764	-	CCDC58	123561421-123561456:123564505-123564518	-0.628084408346524	1.30752e-07
3	123769979	123561125	123584764	-	CCDC58	123561421-123561456:123564505-123564518	-0.549550136520359	7.9044e-06
3	135656224	135679239	135687519	-	ANAPC13	135679438-135679487	-0.541035787603026	1.1606e-05
3	139560845	139810231	139834903	+	FAIM	139812452-139812489:139812490-139812501	0.593548212330132	9.08e-07
3	139560888	139810231	139834903	+	FAIM	139812452-139812489:139812490-139812501	0.618839077054852	2.2476e-07
3	139561352	139810231	139834903	+	FAIM	139812452-139812489:139812490-139812501	0.618839077054852	2.2476e-07
3	139567595	139810231	139834903	+	FAIM	139812452-139812489:139812490-139812501	0.618839077054852	2.2476e-07
3	139569325	139810231	139834903	+	FAIM	139812452-139812489:139812490-139812501	0.552899341146093	6.7762e-06
3	139572203	139810231	139834903	+	FAIM	139812452-139812489:139812490-139812501	0.590339120846482	1.07486e-06
3	139572623	139810231	139834903	+	FAIM	139812452-139812489:139812490-139812501	0.583314156399381	1.54534e-06
3	139573879	139810231	139834903	+	FAIM	139812452-139812489:139812490-139812501	0.57617664932431	2.2156e-06
3	139577295	139810231	139834903	+	FAIM	139812452-139812489:139812490-139812501	0.610029887569608	3.7062e-07
3	139579202	139810231	139834903	+	FAIM	139812452-139812489:139812490-139812501	0.583314156399381	1.54534e-06
3	139587744	139810231	139834903	+	FAIM	139812452-139812489:139812490-139812501	0.598139404745226	7.11e-07
3	139609171	139810231	139834903	+	FAIM	139812452-139812489:139812490-139812501	-0.540906679248058	1.1673e-05
3	139611118	139810231	139834903	+	FAIM	139812452-139812489:139812490-139812501	-0.540906679248058	1.1673e-05
3	139613174	139810231	139834903	+	FAIM	139812452-139812489:139812490-139812501	-0.551862881451132	7.1082e-06
3	139615083	139810231	139834903	+	FAIM	139812452-139812489:139812490-139812501	-0.685351564968606	2.94e-09
3	139615124	139810231	139834903	+	FAIM	139812452-139812489:139812490-139812501	-0.685351564968606	2.94e-09
3	139616102	139810231	139834903	+	FAIM	139812452-139812489:139812490-139812501	-0.583986935167428	1.4931e-06
3	139616372	139810231	139834903	+	FAIM	139812452-139812489:139812490-139812501	0.726596576751278	1.07154e-10
3	139652806	139810231	139834903	+	FAIM	139812452-139812489:139812490-139812501	0.795397883874943	8.7818e-14
3	139658053	139810231	139834903	+	FAIM	139812452-139812489:139812490-139812501	0.826201289406481	1.44328e-15
3	139659809	139810231	139834903	+	FAIM	139812452-139812489:139812490-139812501	-0.643782975814472	4.998e-08
3	139660454	139810231	139834903	+	FAIM	139812452-139812489:139812490-139812501	-0.643782975814472	4.998e-08
3	139662018	139810231	139834903	+	FAIM	139812452-139812489:139812490-139812501	0.815002853971493	6.8834e-15
3	139663402	139810231	139834903	+	FAIM	139812452-139812489:139812490-139812501	0.861368079369469	0
3	139667575	139810231	139834903	+	FAIM	139812452-139812489:139812490-139812501	-0.557196808662272	5.5476e-06
3	139668550	139810231	139834903	+	FAIM	139812452-139812489:139812490-139812501	-0.627077861217936	1.38814e-07
3	139668604	139810231	139834903	+	FAIM	139812452-139812489:139812490-139812501	-0.627077861217936	1.38814e-07
3	139670258	139810231	139834903	+	FAIM	139812452-139812489:139812490-139812501	0.861368079369469	0
3	139671721	139810231	139834903	+	FAIM	139812452-139812489:139812490-139812501	-0.643782975814472	4.998e-08
3	139672348	139810231	139834903	+	FAIM	139812452-139812489:139812490-139812501	-0.557196808662272	5.5476e-06
3	139673922	139810231	139834903	+	FAIM	139812452-139812489:139812490-139812501	0.668857865691804	9.5478e-09
3	139674882	139810231	139834903	+	FAIM	139812452-139812489:139812490-139812501	-0.632332944416506	1.01328e-07
3	139689161	139810231	139834903	+	FAIM	139812452-139812489:139812490-139812501	-0.638384026356614	7e-08
3	139692034	139810231	139834903	+	FAIM	139812452-139812489:139812490-139812501	0.842427401329538	1.11022e-16
3	139695064	139810231	139834903	+	FAIM	139812452-139812489:139812490-139812501	-0.554179598489504	6.386e-06
3	139696399	139810231	139834903	+	FAIM	139812452-139812489:139812490-139812501	-0.554179598489504	6.386e-06
3	139697804	139810231	139834903	+	FAIM	139812452-139812489:139812490-139812501	-0.554179598489504	6.386e-06
3	139701399	139810231	139834903	+	FAIM	139812452-139812489:139812490-139812501	0.84983122011632	1.11022e-16
3	139702613	139810231	139834903	+	FAIM	139812452-139812489:139812490-139812501	0.84983122011632	1.11022e-16
3	139705704	139810231	139834903	+	FAIM	139812452-139812489:139812490-139812501	0.84983122011632	1.11022e-16
3	139709723	139810231	139834903	+	FAIM	139812452-139812489:139812490-139812501	0.808015415782321	1.76526e-14
3	139713098	139810231	139834903	+	FAIM	139812452-139812489:139812490-139812501	0.808015415782321	1.76526e-14
3	139713189	139810231	139834903	+	FAIM	139812452-139812489:139812490-139812501	0.84983122011632	1.11022e-16
3	139716313	139810231	139834903	+	FAIM	139812452-139812489:139812490-139812501	0.84983122011632	1.11022e-16
3	139716493	139810231	139834903	+	FAIM	139812452-139812489:139812490-139812501	0.84983122011632	1.11022e-16
3	139716594	139810231	139834903	+	FAIM	139812452-139812489:139812490-139812501	0.808015415782321	1.76526e-14
3	139717144	139810231	139834903	+	FAIM	139812452-139812489:139812490-139812501	0.808015415782321	1.76526e-14
3	139717266	139810231	139834903	+	FAIM	139812452-139812489:139812490-139812501	0.808015415782321	1.76526e-14
3	139727090	139810231	139834903	+	FAIM	139812452-139812489:139812490-139812501	0.87286320563998	0
3	139728514	139810231	139834903	+	FAIM	139812452-139812489:139812490-139812501	0.84983122011632	1.11022e-16
3	139732327	139810231	139834903	+	FAIM	139812452-139812489:139812490-139812501	0.808015415782321	1.76526e-14
3	139733992	139810231	139834903	+	FAIM	139812452-139812489:139812490-139812501	0.84983122011632	1.11022e-16
3	139734900	139810231	139834903	+	FAIM	139812452-139812489:139812490-139812501	0.84983122011632	1.11022e-16
3	139736968	139810231	139834903	+	FAIM	139812452-139812489:139812490-139812501	0.808015415782321	1.76526e-14
3	139737888	139810231	139834903	+	FAIM	139812452-139812489:139812490-139812501	0.84983122011632	1.11022e-16
3	139738211	139810231	139834903	+	FAIM	139812452-139812489:139812490-139812501	0.808015415782321	1.76526e-14
3	139738400	139810231	139834903	+	FAIM	139812452-139812489:139812490-139812501	0.808015415782321	1.76526e-14
3	139738942	139810231	139834903	+	FAIM	139812452-139812489:139812490-139812501	0.808015415782321	1.76526e-14
3	139739114	139810231	139834903	+	FAIM	139812452-139812489:139812490-139812501	0.808015415782321	1.76526e-14
3	139743168	139810231	139834903	+	FAIM	139812452-139812489:139812490-139812501	-0.600544705051013	6.2454e-07
3	139743978	139810231	139834903	+	FAIM	139812452-139812489:139812490-139812501	0.821684645226912	2.6646e-15
3	139745161	139810231	139834903	+	FAIM	139812452-139812489:139812490-139812501	0.84983122011632	1.11022e-16
3	139751228	139810231	139834903	+	FAIM	139812452-139812489:139812490-139812501	-0.605223603360983	4.8382e-07
3	139760896	139810231	139834903	+	FAIM	139812452-139812489:139812490-139812501	0.84983122011632	1.11022e-16
3	139768870	139810231	139834903	+	FAIM	139812452-139812489:139812490-139812501	0.808015415782321	1.76526e-14
3	139769165	139810231	139834903	+	FAIM	139812452-139812489:139812490-139812501	0.808015415782321	1.76526e-14
3	139771853	139810231	139834903	+	FAIM	139812452-139812489:139812490-139812501	0.808015415782321	1.76526e-14
3	139771911	139810231	139834903	+	FAIM	139812452-139812489:139812490-139812501	0.84983122011632	1.11022e-16
3	139773748	139810231	139834903	+	FAIM	139812452-139812489:139812490-139812501	0.808015415782321	1.76526e-14
3	139779658	139810231	139834903	+	FAIM	139812452-139812489:139812490-139812501	0.808015415782321	1.76526e-14
3	139780672	139810231	139834903	+	FAIM	139812452-139812489:139812490-139812501	0.84983122011632	1.11022e-16
3	139786888	139810231	139834903	+	FAIM	139812452-139812489:139812490-139812501	0.808015415782321	1.76526e-14
3	139789006	139810231	139834903	+	FAIM	139812452-139812489:139812490-139812501	0.84983122011632	1.11022e-16
3	139790903	139810231	139834903	+	FAIM	139812452-139812489:139812490-139812501	0.808015415782321	1.76526e-14
3	139796524	139810231	139834903	+	FAIM	139812452-139812489:139812490-139812501	0.808015415782321	1.76526e-14
3	139797153	139810231	139834903	+	FAIM	139812452-139812489:139812490-139812501	-0.605223603360983	4.8382e-07
3	139802265	139810231	139834903	+	FAIM	139812452-139812489:139812490-139812501	0.84983122011632	1.11022e-16
3	139806526	139810231	139834903	+	FAIM	139812452-139812489:139812490-139812501	0.808015415782321	1.76526e-14
3	139812552	139810231	139834903	+	FAIM	139812452-139812489:139812490-139812501	0.907167912666073	0
3	139816072	139810231	139834903	+	FAIM	139812452-139812489:139812490-139812501	0.907167912666073	0
3	139817617	139810231	139834903	+	FAIM	139812452-139812489:139812490-139812501	0.858412939714919	1.11022e-16
3	139824852	139810231	139834903	+	FAIM	139812452-139812489:139812490-139812501	0.907167912666073	0
3	139827218	139810231	139834903	+	FAIM	139812452-139812489:139812490-139812501	0.907167912666073	0
3	139827389	139810231	139834903	+	FAIM	139812452-139812489:139812490-139812501	0.907167912666073	0
3	139827808	139810231	139834903	+	FAIM	139812452-139812489:139812490-139812501	0.907167912666073	0
3	139829276	139810231	139834903	+	FAIM	139812452-139812489:139812490-139812501	0.710574906294152	4.1516e-10
3	139829519	139810231	139834903	+	FAIM	139812452-139812489:139812490-139812501	0.907167912666073	0
3	139829854	139810231	139834903	+	FAIM	139812452-139812489:139812490-139812501	0.907167912666073	0
3	139831285	139810231	139834903	+	FAIM	139812452-139812489:139812490-139812501	0.817491944173058	4.885e-15
3	139832097	139810231	139834903	+	FAIM	139812452-139812489:139812490-139812501	0.742078659834278	2.6368e-11
3	139838296	139810231	139834903	+	FAIM	139812452-139812489:139812490-139812501	0.762090678371879	3.6894e-12
3	139839107	139810231	139834903	+	FAIM	139812452-139812489:139812490-139812501	0.762090678371879	3.6894e-12
3	139851971	139810231	139834903	+	FAIM	139812452-139812489:139812490-139812501	0.762090678371879	3.6894e-12
3	139854389	139810231	139834903	+	FAIM	139812452-139812489:139812490-139812501	0.762090678371879	3.6894e-12
3	139854742	139810231	139834903	+	FAIM	139812452-139812489:139812490-139812501	0.762090678371879	3.6894e-12
3	139861212	139810231	139834903	+	FAIM	139812452-139812489:139812490-139812501	0.762090678371879	3.6894e-12
3	139861660	139810231	139834903	+	FAIM	139812452-139812489:139812490-139812501	0.762090678371879	3.6894e-12
3	139862759	139810231	139834903	+	FAIM	139812452-139812489:139812490-139812501	0.762090678371879	3.6894e-12
3	139865834	139810231	139834903	+	FAIM	139812452-139812489:139812490-139812501	0.762090678371879	3.6894e-12
3	139865891	139810231	139834903	+	FAIM	139812452-139812489:139812490-139812501	0.762090678371879	3.6894e-12
3	139868105	139810231	139834903	+	FAIM	139812452-139812489:139812490-139812501	0.631319216245476	1.0772e-07
3	139871265	139810231	139834903	+	FAIM	139812452-139812489:139812490-139812501	0.762090678371879	3.6894e-12
3	139874898	139810231	139834903	+	FAIM	139812452-139812489:139812490-139812501	-0.671149514792477	8.1426e-09
3	139875178	139810231	139834903	+	FAIM	139812452-139812489:139812490-139812501	0.762090678371879	3.6894e-12
3	139878274	139810231	139834903	+	FAIM	139812452-139812489:139812490-139812501	-0.671149514792477	8.1426e-09
3	139883022	139810231	139834903	+	FAIM	139812452-139812489:139812490-139812501	0.631319216245476	1.0772e-07
3	139883989	139810231	139834903	+	FAIM	139812452-139812489:139812490-139812501	-0.671149514792477	8.1426e-09
3	139884403	139810231	139834903	+	FAIM	139812452-139812489:139812490-139812501	-0.671149514792477	8.1426e-09
3	139884660	139810231	139834903	+	FAIM	139812452-139812489:139812490-139812501	-0.671149514792477	8.1426e-09
3	139887068	139810231	139834903	+	FAIM	139812452-139812489:139812490-139812501	0.762090678371879	3.6894e-12
3	139888287	139810231	139834903	+	FAIM	139812452-139812489:139812490-139812501	0.762090678371879	3.6894e-12
3	139889360	139810231	139834903	+	FAIM	139812452-139812489:139812490-139812501	-0.671149514792477	8.1426e-09
3	139889598	139810231	139834903	+	FAIM	139812452-139812489:139812490-139812501	-0.671149514792477	8.1426e-09
3	139893904	139810231	139834903	+	FAIM	139812452-139812489:139812490-139812501	-0.671149514792477	8.1426e-09
3	139894326	139810231	139834903	+	FAIM	139812452-139812489:139812490-139812501	-0.671149514792477	8.1426e-09
3	139900679	139810231	139834903	+	FAIM	139812452-139812489:139812490-139812501	0.762090678371879	3.6894e-12
3	139902337	139810231	139834903	+	FAIM	139812452-139812489:139812490-139812501	0.762090678371879	3.6894e-12
3	139909118	139810231	139834903	+	FAIM	139812452-139812489:139812490-139812501	0.762090678371879	3.6894e-12
3	139909488	139810231	139834903	+	FAIM	139812452-139812489:139812490-139812501	0.762090678371879	3.6894e-12
3	139910690	139810231	139834903	+	FAIM	139812452-139812489:139812490-139812501	0.762090678371879	3.6894e-12
3	139916258	139810231	139834903	+	FAIM	139812452-139812489:139812490-139812501	0.762090678371879	3.6894e-12
3	139916883	139810231	139834903	+	FAIM	139812452-139812489:139812490-139812501	0.762090678371879	3.6894e-12
3	139917848	139810231	139834903	+	FAIM	139812452-139812489:139812490-139812501	0.762090678371879	3.6894e-12
3	139919287	139810231	139834903	+	FAIM	139812452-139812489:139812490-139812501	0.762090678371879	3.6894e-12
3	139921582	139810231	139834903	+	FAIM	139812452-139812489:139812490-139812501	0.762090678371879	3.6894e-12
3	139921751	139810231	139834903	+	FAIM	139812452-139812489:139812490-139812501	0.762090678371879	3.6894e-12
3	139922616	139810231	139834903	+	FAIM	139812452-139812489:139812490-139812501	0.762090678371879	3.6894e-12
3	139925757	139810231	139834903	+	FAIM	139812452-139812489:139812490-139812501	0.762090678371879	3.6894e-12
3	139926917	139810231	139834903	+	FAIM	139812452-139812489:139812490-139812501	0.762090678371879	3.6894e-12
3	139937106	139810231	139834903	+	FAIM	139812452-139812489:139812490-139812501	0.762090678371879	3.6894e-12
3	139937671	139810231	139834903	+	FAIM	139812452-139812489:139812490-139812501	0.762090678371879	3.6894e-12
3	139942893	139810231	139834903	+	FAIM	139812452-139812489:139812490-139812501	0.762090678371879	3.6894e-12
3	139953081	139810231	139834903	+	FAIM	139812452-139812489:139812490-139812501	0.762090678371879	3.6894e-12
3	139960328	139810231	139834903	+	FAIM	139812452-139812489:139812490-139812501	0.762090678371879	3.6894e-12
3	139961234	139810231	139834903	+	FAIM	139812452-139812489:139812490-139812501	0.762090678371879	3.6894e-12
3	139970373	139810231	139834903	+	FAIM	139812452-139812489:139812490-139812501	0.762090678371879	3.6894e-12
3	139977909	139810231	139834903	+	FAIM	139812452-139812489:139812490-139812501	0.762090678371879	3.6894e-12
3	139978426	139810231	139834903	+	FAIM	139812452-139812489:139812490-139812501	0.762090678371879	3.6894e-12
3	139979638	139810231	139834903	+	FAIM	139812452-139812489:139812490-139812501	0.762090678371879	3.6894e-12
3	139990619	139810231	139834903	+	FAIM	139812452-139812489:139812490-139812501	0.762090678371879	3.6894e-12
3	139993073	139810231	139834903	+	FAIM	139812452-139812489:139812490-139812501	0.762090678371879	3.6894e-12
3	139997351	139810231	139834903	+	FAIM	139812452-139812489:139812490-139812501	0.762090678371879	3.6894e-12
3	140000074	139810231	139834903	+	FAIM	139812452-139812489:139812490-139812501	0.762090678371879	3.6894e-12
3	140004369	139810231	139834903	+	FAIM	139812452-139812489:139812490-139812501	0.762090678371879	3.6894e-12
3	140005326	139810231	139834903	+	FAIM	139812452-139812489:139812490-139812501	0.762090678371879	3.6894e-12
3	140008433	139810231	139834903	+	FAIM	139812452-139812489:139812490-139812501	-0.7106114592696	4.1394e-10
3	140008463	139810231	139834903	+	FAIM	139812452-139812489:139812490-139812501	0.762090678371879	3.6894e-12
3	140009784	139810231	139834903	+	FAIM	139812452-139812489:139812490-139812501	0.762090678371879	3.6894e-12
3	140015577	139810231	139834903	+	FAIM	139812452-139812489:139812490-139812501	0.762090678371879	3.6894e-12
3	140016193	139810231	139834903	+	FAIM	139812452-139812489:139812490-139812501	0.762090678371879	3.6894e-12
3	140019712	139810231	139834903	+	FAIM	139812452-139812489:139812490-139812501	0.762090678371879	3.6894e-12
3	140031699	139810231	139834903	+	FAIM	139812452-139812489:139812490-139812501	0.762090678371879	3.6894e-12
3	140035395	139810231	139834903	+	FAIM	139812452-139812489:139812490-139812501	0.762090678371879	3.6894e-12
3	140035499	139810231	139834903	+	FAIM	139812452-139812489:139812490-139812501	0.762090678371879	3.6894e-12
3	140036987	139810231	139834903	+	FAIM	139812452-139812489:139812490-139812501	0.762090678371879	3.6894e-12
3	140044782	139810231	139834903	+	FAIM	139812452-139812489:139812490-139812501	0.762090678371879	3.6894e-12
3	140045000	139810231	139834903	+	FAIM	139812452-139812489:139812490-139812501	0.762090678371879	3.6894e-12
3	140045225	139810231	139834903	+	FAIM	139812452-139812489:139812490-139812501	0.762090678371879	3.6894e-12
3	140046335	139810231	139834903	+	FAIM	139812452-139812489:139812490-139812501	0.762090678371879	3.6894e-12
3	140047316	139810231	139834903	+	FAIM	139812452-139812489:139812490-139812501	0.762090678371879	3.6894e-12
3	140051281	139810231	139834903	+	FAIM	139812452-139812489:139812490-139812501	0.762090678371879	3.6894e-12
3	140054688	139810231	139834903	+	FAIM	139812452-139812489:139812490-139812501	0.753627546863591	8.6706e-12
[truncated: 8,368 more rows]
