# Supplementary material for: The relationship between DNA methylation, genetic and expression inter-individual variation in untransformed human fibroblasts
Source: Genome Biol. 2014 Feb 20;15(2):R37. doi: 10.1186/gb-2014-15-2-r37 (PMC4053980; doi:10.1186/gb-2014-15-2-r37)
Supplement: Additional file 12 — Significant aeQTL-aeRegion gene pairs. [file gb-2014-15-2-r37-S12.txt]

#chr	aeQTL	aeRegionStart	aeRegionEnd	spearmanrho	pval	genesOverlapping
2	37208	228975	233504	-0.528989348173183	1.39162e-05	DKFZP586F1318;SH3YL1;DKFZP586F1318;SH3YL1;SH3YL1;DKFZP586F1318;DKFZP586F1318;SH3YL1;
17	60225	51088	174121	0.455018327480816	0.00025954	RPH3AL;RPH3AL;RPH3AL;RPH3AL;
17	62526	51088	174121	0.455018327480816	0.00025954	RPH3AL;RPH3AL;RPH3AL;RPH3AL;
4	65174	117452	287932	-0.482142507986366	9.5884e-05	ZNF718;ZNF595;DKFZP666E157;ZNF718;BC046475;EF565129;
4	69340	117452	287932	-0.482142507986366	9.5884e-05	ZNF718;ZNF595;DKFZP666E157;ZNF718;BC046475;EF565129;
4	69535	117452	287932	-0.482142507986366	9.5884e-05	ZNF718;ZNF595;DKFZP666E157;ZNF718;BC046475;EF565129;
4	75422	117452	287932	-0.482142507986366	9.5884e-05	ZNF718;ZNF595;DKFZP666E157;ZNF718;BC046475;EF565129;
4	77113	117452	287932	-0.482142507986366	9.5884e-05	ZNF718;ZNF595;DKFZP666E157;ZNF718;BC046475;EF565129;
2	79910	228975	233504	0.453691426340599	0.00027194	DKFZP586F1318;SH3YL1;DKFZP586F1318;SH3YL1;SH3YL1;DKFZP586F1318;DKFZP586F1318;SH3YL1;
4	80883	117452	287932	-0.482142507986366	9.5884e-05	ZNF718;ZNF595;DKFZP666E157;ZNF718;BC046475;EF565129;
4	82605	117452	287932	-0.482142507986366	9.5884e-05	ZNF718;ZNF595;DKFZP666E157;ZNF718;BC046475;EF565129;
4	84380	117452	287932	-0.485236169500551	8.513e-05	ZNF718;ZNF595;DKFZP666E157;ZNF718;BC046475;EF565129;
4	85506	117452	287932	-0.485236169500551	8.513e-05	ZNF718;ZNF595;DKFZP666E157;ZNF718;BC046475;EF565129;
4	85560	117452	287932	-0.485236169500551	8.513e-05	ZNF718;ZNF595;DKFZP666E157;ZNF718;BC046475;EF565129;
4	87615	117452	287932	-0.485236169500551	8.513e-05	ZNF718;ZNF595;DKFZP666E157;ZNF718;BC046475;EF565129;
4	92571	117452	287932	-0.523524043455662	1.76918e-05	ZNF718;ZNF595;DKFZP666E157;ZNF718;BC046475;EF565129;
2	94979	228975	233504	-0.483707025748418	9.0298e-05	DKFZP586F1318;SH3YL1;DKFZP586F1318;SH3YL1;SH3YL1;DKFZP586F1318;DKFZP586F1318;SH3YL1;
2	95171	228975	233504	-0.483707025748418	9.0298e-05	DKFZP586F1318;SH3YL1;DKFZP586F1318;SH3YL1;SH3YL1;DKFZP586F1318;DKFZP586F1318;SH3YL1;
2	95822	228975	233504	-0.483707025748418	9.0298e-05	DKFZP586F1318;SH3YL1;DKFZP586F1318;SH3YL1;SH3YL1;DKFZP586F1318;DKFZP586F1318;SH3YL1;
2	96692	228975	233504	-0.483707025748418	9.0298e-05	DKFZP586F1318;SH3YL1;DKFZP586F1318;SH3YL1;SH3YL1;DKFZP586F1318;DKFZP586F1318;SH3YL1;
4	111652	117452	287932	-0.733907148114794	2.5376e-11	ZNF718;ZNF595;DKFZP666E157;ZNF718;BC046475;EF565129;
4	112323	117452	287932	-0.485236169500551	8.513e-05	ZNF718;ZNF595;DKFZP666E157;ZNF718;BC046475;EF565129;
4	117452	117452	287932	-0.754744801065615	3.2838e-12	ZNF718;ZNF595;DKFZP666E157;ZNF718;BC046475;EF565129;
4	121548	117452	287932	-0.485236169500551	8.513e-05	ZNF718;ZNF595;DKFZP666E157;ZNF718;BC046475;EF565129;
2	121700	228975	233504	-0.489758754220032	7.1394e-05	DKFZP586F1318;SH3YL1;DKFZP586F1318;SH3YL1;SH3YL1;DKFZP586F1318;DKFZP586F1318;SH3YL1;
12	126481	134604	158410	0.481964785140534	9.6538e-05	IQSEC3;IQSEC3;
12	127772	134604	158410	0.457420907931714	0.00023842	IQSEC3;IQSEC3;
12	127894	134604	158410	0.457420907931714	0.00023842	IQSEC3;IQSEC3;
12	127956	134604	158410	0.457420907931714	0.00023842	IQSEC3;IQSEC3;
12	128679	134604	158410	0.457420907931714	0.00023842	IQSEC3;IQSEC3;
12	129502	134604	158410	0.457420907931714	0.00023842	IQSEC3;IQSEC3;
12	129925	134604	158410	0.457420907931714	0.00023842	IQSEC3;IQSEC3;
4	130461	117452	287932	-0.460608765174976	0.00021282	ZNF718;ZNF595;DKFZP666E157;ZNF718;BC046475;EF565129;
2	131378	228975	233504	-0.489758754220032	7.1394e-05	DKFZP586F1318;SH3YL1;DKFZP586F1318;SH3YL1;SH3YL1;DKFZP586F1318;DKFZP586F1318;SH3YL1;
4	132550	117452	287932	-0.485236169500551	8.513e-05	ZNF718;ZNF595;DKFZP666E157;ZNF718;BC046475;EF565129;
4	133439	117452	287932	-0.485236169500551	8.513e-05	ZNF718;ZNF595;DKFZP666E157;ZNF718;BC046475;EF565129;
2	137910	228975	233504	-0.530409510646899	1.30658e-05	DKFZP586F1318;SH3YL1;DKFZP586F1318;SH3YL1;SH3YL1;DKFZP586F1318;DKFZP586F1318;SH3YL1;
7	140018	155475	203357	-0.467784251960461	0.000164122	_
4	140683	117452	287932	-0.485236169500551	8.513e-05	ZNF718;ZNF595;DKFZP666E157;ZNF718;BC046475;EF565129;
2	142182	228975	233504	-0.520689175373898	2.0006e-05	DKFZP586F1318;SH3YL1;DKFZP586F1318;SH3YL1;SH3YL1;DKFZP586F1318;DKFZP586F1318;SH3YL1;
4	145713	117452	287932	-0.485236169500551	8.513e-05	ZNF718;ZNF595;DKFZP666E157;ZNF718;BC046475;EF565129;
4	149061	117452	287932	-0.754744801065615	3.2838e-12	ZNF718;ZNF595;DKFZP666E157;ZNF718;BC046475;EF565129;
2	150894	228975	233504	-0.506713747489617	3.6092e-05	DKFZP586F1318;SH3YL1;DKFZP586F1318;SH3YL1;SH3YL1;DKFZP586F1318;DKFZP586F1318;SH3YL1;
2	153933	228975	233504	-0.506713747489617	3.6092e-05	DKFZP586F1318;SH3YL1;DKFZP586F1318;SH3YL1;SH3YL1;DKFZP586F1318;DKFZP586F1318;SH3YL1;
2	153994	228975	233504	-0.506713747489617	3.6092e-05	DKFZP586F1318;SH3YL1;DKFZP586F1318;SH3YL1;SH3YL1;DKFZP586F1318;DKFZP586F1318;SH3YL1;
2	155674	228975	233504	-0.516169086077187	2.428e-05	DKFZP586F1318;SH3YL1;DKFZP586F1318;SH3YL1;SH3YL1;DKFZP586F1318;DKFZP586F1318;SH3YL1;
2	156224	228975	233504	0.551388115180726	4.9748e-06	DKFZP586F1318;SH3YL1;DKFZP586F1318;SH3YL1;SH3YL1;DKFZP586F1318;DKFZP586F1318;SH3YL1;
8	156322	154984	192842	0.578512143237397	1.29006e-06	RPL23A_20_869;RPL23A_20_869;RPL23A_20_869;ZNF596;ZNF596;ZNF596;ZNF596;
2	157187	228975	233504	0.551388115180726	4.9748e-06	DKFZP586F1318;SH3YL1;DKFZP586F1318;SH3YL1;SH3YL1;DKFZP586F1318;DKFZP586F1318;SH3YL1;
4	157596	117452	287932	-0.690624277696806	1.02086e-09	ZNF718;ZNF595;DKFZP666E157;ZNF718;BC046475;EF565129;
2	160616	228975	233504	-0.506713747489617	3.6092e-05	DKFZP586F1318;SH3YL1;DKFZP586F1318;SH3YL1;SH3YL1;DKFZP586F1318;DKFZP586F1318;SH3YL1;
8	164284	154984	192842	0.470992406461098	0.00014585	RPL23A_20_869;RPL23A_20_869;RPL23A_20_869;ZNF596;ZNF596;ZNF596;ZNF596;
7	170805	155475	203357	0.530796504460029	1.28424e-05	_
2	171196	228975	233504	0.561397771592718	3.0654e-06	DKFZP586F1318;SH3YL1;DKFZP586F1318;SH3YL1;SH3YL1;DKFZP586F1318;DKFZP586F1318;SH3YL1;
4	171476	117452	287932	-0.777300697399458	2.82e-13	ZNF718;ZNF595;DKFZP666E157;ZNF718;BC046475;EF565129;
2	174390	228975	233504	0.517702690082666	2.2744e-05	DKFZP586F1318;SH3YL1;DKFZP586F1318;SH3YL1;SH3YL1;DKFZP586F1318;DKFZP586F1318;SH3YL1;
8	179030	154984	192842	-0.484511014194107	8.7546e-05	RPL23A_20_869;RPL23A_20_869;RPL23A_20_869;ZNF596;ZNF596;ZNF596;ZNF596;
7	180194	155475	203357	-0.540357296595192	8.3328e-06	_
4	183054	117452	287932	-0.777300697399458	2.82e-13	ZNF718;ZNF595;DKFZP666E157;ZNF718;BC046475;EF565129;
8	184884	154984	192842	0.596824239515474	4.8312e-07	RPL23A_20_869;RPL23A_20_869;RPL23A_20_869;ZNF596;ZNF596;ZNF596;ZNF596;
4	185709	117452	287932	-0.777300697399458	2.82e-13	ZNF718;ZNF595;DKFZP666E157;ZNF718;BC046475;EF565129;
8	186884	154984	192842	0.6020461824335	3.61e-07	RPL23A_20_869;RPL23A_20_869;RPL23A_20_869;ZNF596;ZNF596;ZNF596;ZNF596;
8	187042	154984	192842	0.549150350253378	5.5318e-06	RPL23A_20_869;RPL23A_20_869;RPL23A_20_869;ZNF596;ZNF596;ZNF596;ZNF596;
8	188583	154984	192842	-0.510277069729089	3.1128e-05	RPL23A_20_869;RPL23A_20_869;RPL23A_20_869;ZNF596;ZNF596;ZNF596;ZNF596;
8	188839	154984	192842	0.712804651260011	1.67226e-10	RPL23A_20_869;RPL23A_20_869;RPL23A_20_869;ZNF596;ZNF596;ZNF596;ZNF596;
8	189117	154984	192842	-0.510277069729089	3.1128e-05	RPL23A_20_869;RPL23A_20_869;RPL23A_20_869;ZNF596;ZNF596;ZNF596;ZNF596;
4	190631	117452	287932	-0.777300697399458	2.82e-13	ZNF718;ZNF595;DKFZP666E157;ZNF718;BC046475;EF565129;
8	190898	154984	192842	-0.510277069729089	3.1128e-05	RPL23A_20_869;RPL23A_20_869;RPL23A_20_869;ZNF596;ZNF596;ZNF596;ZNF596;
4	191074	117452	287932	-0.457241615890206	0.00023994	ZNF718;ZNF595;DKFZP666E157;ZNF718;BC046475;EF565129;
4	191733	117452	287932	-0.777300697399458	2.82e-13	ZNF718;ZNF595;DKFZP666E157;ZNF718;BC046475;EF565129;
7	194037	155475	203357	-0.540357296595192	8.3328e-06	_
11	194228	204544	234414	-0.797425144567463	2.4424e-14	SIRT3;SIRT3;SIRT3;SIRT3;PSMD13;PSMD13;S11;S11;
8	195211	154984	192842	-0.513098933745711	2.7652e-05	RPL23A_20_869;RPL23A_20_869;RPL23A_20_869;ZNF596;ZNF596;ZNF596;ZNF596;
8	195505	154984	192842	-0.493428737601214	6.1782e-05	RPL23A_20_869;RPL23A_20_869;RPL23A_20_869;ZNF596;ZNF596;ZNF596;ZNF596;
11	196089	204544	234414	-0.797425144567463	2.4424e-14	SIRT3;SIRT3;SIRT3;SIRT3;PSMD13;PSMD13;S11;S11;
11	196767	204544	234414	-0.664556085710579	7.0426e-09	SIRT3;SIRT3;SIRT3;SIRT3;PSMD13;PSMD13;S11;S11;
4	197007	117452	287932	-0.591488804982108	6.4722e-07	ZNF718;ZNF595;DKFZP666E157;ZNF718;BC046475;EF565129;
7	197333	155475	203357	-0.540357296595192	8.3328e-06	_
7	197438	155475	203357	-0.540357296595192	8.3328e-06	_
8	197819	154984	192842	0.503080496430392	4.19e-05	RPL23A_20_869;RPL23A_20_869;RPL23A_20_869;ZNF596;ZNF596;ZNF596;ZNF596;
4	198400	117452	287932	0.551823084437399	4.8728e-06	ZNF718;ZNF595;DKFZP666E157;ZNF718;BC046475;EF565129;
8	198834	154984	192842	0.483996516099493	8.9298e-05	RPL23A_20_869;RPL23A_20_869;RPL23A_20_869;ZNF596;ZNF596;ZNF596;ZNF596;
8	199152	154984	192842	0.503080496430392	4.19e-05	RPL23A_20_869;RPL23A_20_869;RPL23A_20_869;ZNF596;ZNF596;ZNF596;ZNF596;
4	200096	117452	287932	-0.49675134634148	5.4122e-05	ZNF718;ZNF595;DKFZP666E157;ZNF718;BC046475;EF565129;
8	200687	154984	192842	0.503080496430392	4.19e-05	RPL23A_20_869;RPL23A_20_869;RPL23A_20_869;ZNF596;ZNF596;ZNF596;ZNF596;
8	201877	154984	192842	-0.477246300072702	0.00011548	RPL23A_20_869;RPL23A_20_869;RPL23A_20_869;ZNF596;ZNF596;ZNF596;ZNF596;
7	202042	155475	203357	-0.540357296595192	8.3328e-06	_
8	202498	154984	192842	-0.477246300072702	0.00011548	RPL23A_20_869;RPL23A_20_869;RPL23A_20_869;ZNF596;ZNF596;ZNF596;ZNF596;
8	202894	154984	192842	-0.477246300072702	0.00011548	RPL23A_20_869;RPL23A_20_869;RPL23A_20_869;ZNF596;ZNF596;ZNF596;ZNF596;
8	202995	154984	192842	-0.477246300072702	0.00011548	RPL23A_20_869;RPL23A_20_869;RPL23A_20_869;ZNF596;ZNF596;ZNF596;ZNF596;
7	203702	155475	203357	-0.485742213385495	8.348e-05	_
11	204169	204544	234414	-0.797425144567463	2.4424e-14	SIRT3;SIRT3;SIRT3;SIRT3;PSMD13;PSMD13;S11;S11;
11	207140	204544	234414	-0.628790110347776	7.455e-08	SIRT3;SIRT3;SIRT3;SIRT3;PSMD13;PSMD13;S11;S11;
2	208386	228975	233504	-0.645282654657071	2.6094e-08	DKFZP586F1318;SH3YL1;DKFZP586F1318;SH3YL1;SH3YL1;DKFZP586F1318;DKFZP586F1318;SH3YL1;
11	209089	204544	234414	-0.597139594160119	4.7476e-07	SIRT3;SIRT3;SIRT3;SIRT3;PSMD13;PSMD13;S11;S11;
11	209398	204544	234414	-0.797425144567463	2.4424e-14	SIRT3;SIRT3;SIRT3;SIRT3;PSMD13;PSMD13;S11;S11;
11	209538	204544	234414	-0.496550642949101	5.4558e-05	SIRT3;SIRT3;SIRT3;SIRT3;PSMD13;PSMD13;S11;S11;
4	209538	117452	287932	-0.452771609336714	0.00028084	ZNF718;ZNF595;DKFZP666E157;ZNF718;BC046475;EF565129;
11	209800	204544	234414	-0.797425144567463	2.4424e-14	SIRT3;SIRT3;SIRT3;SIRT3;PSMD13;PSMD13;S11;S11;
4	210149	117452	287932	-0.49675134634148	5.4122e-05	ZNF718;ZNF595;DKFZP666E157;ZNF718;BC046475;EF565129;
2	210889	228975	233504	-0.705447825376958	3.1036e-10	DKFZP586F1318;SH3YL1;DKFZP586F1318;SH3YL1;SH3YL1;DKFZP586F1318;DKFZP586F1318;SH3YL1;
11	211659	204544	234414	-0.820107136584313	9.992e-16	SIRT3;SIRT3;SIRT3;SIRT3;PSMD13;PSMD13;S11;S11;
2	211981	228975	233504	-0.705447825376958	3.1036e-10	DKFZP586F1318;SH3YL1;DKFZP586F1318;SH3YL1;SH3YL1;DKFZP586F1318;DKFZP586F1318;SH3YL1;
2	212336	228975	233504	-0.705447825376958	3.1036e-10	DKFZP586F1318;SH3YL1;DKFZP586F1318;SH3YL1;SH3YL1;DKFZP586F1318;DKFZP586F1318;SH3YL1;
11	212620	204544	234414	-0.703193707908557	3.7372e-10	SIRT3;SIRT3;SIRT3;SIRT3;PSMD13;PSMD13;S11;S11;
11	213119	204544	234414	-0.66174057884583	8.5782e-09	SIRT3;SIRT3;SIRT3;SIRT3;PSMD13;PSMD13;S11;S11;
11	213272	204544	234414	-0.678444154253623	2.579e-09	SIRT3;SIRT3;SIRT3;SIRT3;PSMD13;PSMD13;S11;S11;
4	213352	117452	287932	-0.49675134634148	5.4122e-05	ZNF718;ZNF595;DKFZP666E157;ZNF718;BC046475;EF565129;
8	213682	154984	192842	-0.467816927284891	0.000163926	RPL23A_20_869;RPL23A_20_869;RPL23A_20_869;ZNF596;ZNF596;ZNF596;ZNF596;
2	214086	228975	233504	0.680774890690201	2.1674e-09	DKFZP586F1318;SH3YL1;DKFZP586F1318;SH3YL1;SH3YL1;DKFZP586F1318;DKFZP586F1318;SH3YL1;
8	214153	154984	192842	-0.467816927284891	0.000163926	RPL23A_20_869;RPL23A_20_869;RPL23A_20_869;ZNF596;ZNF596;ZNF596;ZNF596;
8	214321	154984	192842	-0.481687003979077	9.757e-05	RPL23A_20_869;RPL23A_20_869;RPL23A_20_869;ZNF596;ZNF596;ZNF596;ZNF596;
2	214919	228975	233504	-0.705447825376958	3.1036e-10	DKFZP586F1318;SH3YL1;DKFZP586F1318;SH3YL1;SH3YL1;DKFZP586F1318;DKFZP586F1318;SH3YL1;
4	215449	117452	287932	-0.49675134634148	5.4122e-05	ZNF718;ZNF595;DKFZP666E157;ZNF718;BC046475;EF565129;
2	215951	228975	233504	0.680774890690201	2.1674e-09	DKFZP586F1318;SH3YL1;DKFZP586F1318;SH3YL1;SH3YL1;DKFZP586F1318;DKFZP586F1318;SH3YL1;
5	216769	166577	243639	-0.478798575948265	0.000108902	PLEKHG4B;
2	216933	228975	233504	-0.705447825376958	3.1036e-10	DKFZP586F1318;SH3YL1;DKFZP586F1318;SH3YL1;SH3YL1;DKFZP586F1318;DKFZP586F1318;SH3YL1;
2	217066	228975	233504	-0.705447825376958	3.1036e-10	DKFZP586F1318;SH3YL1;DKFZP586F1318;SH3YL1;SH3YL1;DKFZP586F1318;DKFZP586F1318;SH3YL1;
2	217201	228975	233504	-0.705447825376958	3.1036e-10	DKFZP586F1318;SH3YL1;DKFZP586F1318;SH3YL1;SH3YL1;DKFZP586F1318;DKFZP586F1318;SH3YL1;
4	217382	117452	287932	-0.553096298634178	4.5854e-06	ZNF718;ZNF595;DKFZP666E157;ZNF718;BC046475;EF565129;
4	218809	117452	287932	-0.560549690545299	3.1958e-06	ZNF718;ZNF595;DKFZP666E157;ZNF718;BC046475;EF565129;
4	218919	117452	287932	-0.48970315744597	7.155e-05	ZNF718;ZNF595;DKFZP666E157;ZNF718;BC046475;EF565129;
11	219977	204544	234414	-0.820107136584313	9.992e-16	SIRT3;SIRT3;SIRT3;SIRT3;PSMD13;PSMD13;S11;S11;
2	220442	228975	233504	0.680774890690201	2.1674e-09	DKFZP586F1318;SH3YL1;DKFZP586F1318;SH3YL1;SH3YL1;DKFZP586F1318;DKFZP586F1318;SH3YL1;
11	220751	204544	234414	-0.820107136584313	9.992e-16	SIRT3;SIRT3;SIRT3;SIRT3;PSMD13;PSMD13;S11;S11;
2	220912	228975	233504	-0.705447825376958	3.1036e-10	DKFZP586F1318;SH3YL1;DKFZP586F1318;SH3YL1;SH3YL1;DKFZP586F1318;DKFZP586F1318;SH3YL1;
5	221925	166577	243639	-0.495981330417716	5.5814e-05	PLEKHG4B;
4	221940	117452	287932	-0.553096298634178	4.5854e-06	ZNF718;ZNF595;DKFZP666E157;ZNF718;BC046475;EF565129;
5	222902	166577	243639	-0.473429561963626	0.000133236	PLEKHG4B;
2	223416	228975	233504	0.531838605028575	1.22588e-05	DKFZP586F1318;SH3YL1;DKFZP586F1318;SH3YL1;SH3YL1;DKFZP586F1318;DKFZP586F1318;SH3YL1;
5	226200	166577	243639	-0.479524989206479	0.000105944	PLEKHG4B;
11	226871	204544	234414	-0.820107136584313	9.992e-16	SIRT3;SIRT3;SIRT3;SIRT3;PSMD13;PSMD13;S11;S11;
11	227087	204544	234414	-0.820107136584313	9.992e-16	SIRT3;SIRT3;SIRT3;SIRT3;PSMD13;PSMD13;S11;S11;
5	227106	166577	243639	-0.521548767336299	1.92758e-05	PLEKHG4B;
4	227284	117452	287932	-0.49675134634148	5.4122e-05	ZNF718;ZNF595;DKFZP666E157;ZNF718;BC046475;EF565129;
4	227320	117452	287932	-0.553096298634178	4.5854e-06	ZNF718;ZNF595;DKFZP666E157;ZNF718;BC046475;EF565129;
2	229597	228975	233504	-0.705447825376958	3.1036e-10	DKFZP586F1318;SH3YL1;DKFZP586F1318;SH3YL1;SH3YL1;DKFZP586F1318;DKFZP586F1318;SH3YL1;
2	230054	228975	233504	0.680774890690201	2.1674e-09	DKFZP586F1318;SH3YL1;DKFZP586F1318;SH3YL1;SH3YL1;DKFZP586F1318;DKFZP586F1318;SH3YL1;
2	230785	228975	233504	0.546080094031275	6.3908e-06	DKFZP586F1318;SH3YL1;DKFZP586F1318;SH3YL1;SH3YL1;DKFZP586F1318;DKFZP586F1318;SH3YL1;
11	232130	204544	234414	-0.820107136584313	9.992e-16	SIRT3;SIRT3;SIRT3;SIRT3;PSMD13;PSMD13;S11;S11;
19	232360	231299	252900	-0.51728452493552	2.3154e-05	PPAP2C;PPAP2C;PPAP2C;
11	233092	204544	234414	-0.820107136584313	9.992e-16	SIRT3;SIRT3;SIRT3;SIRT3;PSMD13;PSMD13;S11;S11;
11	233211	204544	234414	-0.820107136584313	9.992e-16	SIRT3;SIRT3;SIRT3;SIRT3;PSMD13;PSMD13;S11;S11;
5	233325	166577	243639	-0.550470760446858	5.1964e-06	PLEKHG4B;
5	233352	166577	243639	-0.573280813854517	1.6895e-06	PLEKHG4B;
4	233556	117452	287932	-0.452771609336714	0.00028084	ZNF718;ZNF595;DKFZP666E157;ZNF718;BC046475;EF565129;
11	233712	204544	234414	-0.820107136584313	9.992e-16	SIRT3;SIRT3;SIRT3;SIRT3;PSMD13;PSMD13;S11;S11;
11	233987	204544	234414	-0.820107136584313	9.992e-16	SIRT3;SIRT3;SIRT3;SIRT3;PSMD13;PSMD13;S11;S11;
11	234106	204544	234414	-0.820107136584313	9.992e-16	SIRT3;SIRT3;SIRT3;SIRT3;PSMD13;PSMD13;S11;S11;
11	234108	204544	234414	-0.820107136584313	9.992e-16	SIRT3;SIRT3;SIRT3;SIRT3;PSMD13;PSMD13;S11;S11;
11	234129	204544	234414	-0.820107136584313	9.992e-16	SIRT3;SIRT3;SIRT3;SIRT3;PSMD13;PSMD13;S11;S11;
11	234141	204544	234414	-0.820107136584313	9.992e-16	SIRT3;SIRT3;SIRT3;SIRT3;PSMD13;PSMD13;S11;S11;
11	234171	204544	234414	-0.820107136584313	9.992e-16	SIRT3;SIRT3;SIRT3;SIRT3;PSMD13;PSMD13;S11;S11;
7	234196	290584	323014	0.538915969880402	8.9018e-06	FAM20C;
11	234197	204544	234414	-0.820107136584313	9.992e-16	SIRT3;SIRT3;SIRT3;SIRT3;PSMD13;PSMD13;S11;S11;
11	234414	204544	234414	-0.820107136584313	9.992e-16	SIRT3;SIRT3;SIRT3;SIRT3;PSMD13;PSMD13;S11;S11;
5	234463	166577	243639	-0.592721240413225	6.0524e-07	PLEKHG4B;
11	234552	204544	234414	0.57983041438153	1.2044e-06	SIRT3;SIRT3;SIRT3;SIRT3;PSMD13;PSMD13;S11;S11;
5	234660	166577	243639	-0.600710928110237	3.8912e-07	PLEKHG4B;
5	234730	166577	243639	-0.570688502842527	1.9278e-06	PLEKHG4B;
5	234762	166577	243639	-0.600710928110237	3.8912e-07	PLEKHG4B;
5	235077	166577	243639	-0.570688502842527	1.9278e-06	PLEKHG4B;
11	235861	204544	234414	-0.788419156766372	7.5384e-14	SIRT3;SIRT3;SIRT3;SIRT3;PSMD13;PSMD13;S11;S11;
4	235965	117452	287932	-0.553096298634178	4.5854e-06	ZNF718;ZNF595;DKFZP666E157;ZNF718;BC046475;EF565129;
5	236134	166577	243639	-0.570688502842527	1.9278e-06	PLEKHG4B;
4	236342	117452	287932	-0.49675134634148	5.4122e-05	ZNF718;ZNF595;DKFZP666E157;ZNF718;BC046475;EF565129;
5	236401	166577	243639	-0.610785857257532	2.1908e-07	PLEKHG4B;
5	236516	166577	243639	-0.610785857257532	2.1908e-07	PLEKHG4B;
5	237393	166577	243639	-0.610785857257532	2.1908e-07	PLEKHG4B;
5	237702	166577	243639	-0.610785857257532	2.1908e-07	PLEKHG4B;
5	237750	166577	243639	-0.610785857257532	2.1908e-07	PLEKHG4B;
5	237760	166577	243639	-0.610785857257532	2.1908e-07	PLEKHG4B;
4	237825	117452	287932	-0.49675134634148	5.4122e-05	ZNF718;ZNF595;DKFZP666E157;ZNF718;BC046475;EF565129;
2	238037	228975	233504	0.680774890690201	2.1674e-09	DKFZP586F1318;SH3YL1;DKFZP586F1318;SH3YL1;SH3YL1;DKFZP586F1318;DKFZP586F1318;SH3YL1;
5	238160	166577	243639	-0.592721240413225	6.0524e-07	PLEKHG4B;
5	238498	166577	243639	-0.570688502842527	1.9278e-06	PLEKHG4B;
5	238519	166577	243639	-0.610785857257532	2.1908e-07	PLEKHG4B;
2	239092	228975	233504	-0.705447825376958	3.1036e-10	DKFZP586F1318;SH3YL1;DKFZP586F1318;SH3YL1;SH3YL1;DKFZP586F1318;DKFZP586F1318;SH3YL1;
5	239095	166577	243639	-0.610785857257532	2.1908e-07	PLEKHG4B;
4	239430	117452	287932	-0.537489598218614	9.5002e-06	ZNF718;ZNF595;DKFZP666E157;ZNF718;BC046475;EF565129;
5	240218	166577	243639	-0.596387075785483	4.9494e-07	PLEKHG4B;
11	241034	204544	234414	-0.504985678037015	3.8756e-05	SIRT3;SIRT3;SIRT3;SIRT3;PSMD13;PSMD13;S11;S11;
5	241321	166577	243639	-0.564245039476195	2.6632e-06	PLEKHG4B;
2	241673	228975	233504	0.588050276023465	7.793e-07	DKFZP586F1318;SH3YL1;DKFZP586F1318;SH3YL1;SH3YL1;DKFZP586F1318;DKFZP586F1318;SH3YL1;
5	241719	166577	243639	-0.571176804896201	1.88064e-06	PLEKHG4B;
5	241747	166577	243639	-0.556897865663274	3.8182e-06	PLEKHG4B;
5	241896	166577	243639	-0.537732105538292	9.396e-06	PLEKHG4B;
5	242799	166577	243639	-0.484238246346102	8.8472e-05	PLEKHG4B;
4	242804	117452	287932	-0.519595162946717	2.097e-05	ZNF718;ZNF595;DKFZP666E157;ZNF718;BC046475;EF565129;
5	242821	166577	243639	-0.484238246346102	8.8472e-05	PLEKHG4B;
19	243082	231299	252900	-0.501703355963328	4.432e-05	PPAP2C;PPAP2C;PPAP2C;
11	243841	204544	234414	-0.614670456338134	1.74608e-07	SIRT3;SIRT3;SIRT3;SIRT3;PSMD13;PSMD13;S11;S11;
19	243901	231299	252900	-0.516473615301816	2.3968e-05	PPAP2C;PPAP2C;PPAP2C;
5	243958	166577	243639	-0.508274134091823	3.3834e-05	PLEKHG4B;
11	244010	204544	234414	-0.614670456338134	1.74608e-07	SIRT3;SIRT3;SIRT3;SIRT3;PSMD13;PSMD13;S11;S11;
2	244215	228975	233504	-0.588239398752522	7.7142e-07	DKFZP586F1318;SH3YL1;DKFZP586F1318;SH3YL1;SH3YL1;DKFZP586F1318;DKFZP586F1318;SH3YL1;
19	245457	231299	252900	-0.566146462136936	2.4228e-06	PPAP2C;PPAP2C;PPAP2C;
5	245842	166577	243639	-0.545440674964894	6.5848e-06	PLEKHG4B;
5	248735	166577	243639	-0.508274134091823	3.3834e-05	PLEKHG4B;
7	250149	290584	323014	0.482270905203551	9.5414e-05	FAM20C;
5	250281	166577	243639	-0.506452722566297	3.6484e-05	PLEKHG4B;
4	250587	117452	287932	-0.474443748344071	0.00012829	ZNF718;ZNF595;DKFZP666E157;ZNF718;BC046475;EF565129;
2	252553	228975	233504	0.680774890690201	2.1674e-09	DKFZP586F1318;SH3YL1;DKFZP586F1318;SH3YL1;SH3YL1;DKFZP586F1318;DKFZP586F1318;SH3YL1;
7	253116	290584	323014	0.465423142784359	0.000178886	FAM20C;
4	253319	117452	287932	-0.49675134634148	5.4122e-05	ZNF718;ZNF595;DKFZP666E157;ZNF718;BC046475;EF565129;
4	254941	117452	287932	-0.553096298634178	4.5854e-06	ZNF718;ZNF595;DKFZP666E157;ZNF718;BC046475;EF565129;
7	256600	290584	323014	0.461263411889487	0.00020788	FAM20C;
2	256907	228975	233504	0.680774890690201	2.1674e-09	DKFZP586F1318;SH3YL1;DKFZP586F1318;SH3YL1;SH3YL1;DKFZP586F1318;DKFZP586F1318;SH3YL1;
11	257778	204544	234414	-0.56401785731762	2.6934e-06	SIRT3;SIRT3;SIRT3;SIRT3;PSMD13;PSMD13;S11;S11;
17	259964	257873	369801	-0.562418189140741	2.9152e-06	C17ORF97;C17ORF97;FAM101B;VPS53;VPS53;
11	260987	204544	234414	-0.526065253834565	1.58316e-05	SIRT3;SIRT3;SIRT3;SIRT3;PSMD13;PSMD13;S11;S11;
2	262203	228975	233504	-0.705447825376958	3.1036e-10	DKFZP586F1318;SH3YL1;DKFZP586F1318;SH3YL1;SH3YL1;DKFZP586F1318;DKFZP586F1318;SH3YL1;
2	262840	228975	233504	0.680774890690201	2.1674e-09	DKFZP586F1318;SH3YL1;DKFZP586F1318;SH3YL1;SH3YL1;DKFZP586F1318;DKFZP586F1318;SH3YL1;
2	262926	228975	233504	0.680774890690201	2.1674e-09	DKFZP586F1318;SH3YL1;DKFZP586F1318;SH3YL1;SH3YL1;DKFZP586F1318;DKFZP586F1318;SH3YL1;
2	263621	228975	233504	0.680774890690201	2.1674e-09	DKFZP586F1318;SH3YL1;DKFZP586F1318;SH3YL1;SH3YL1;DKFZP586F1318;DKFZP586F1318;SH3YL1;
4	266765	117452	287932	-0.474443748344071	0.00012829	ZNF718;ZNF595;DKFZP666E157;ZNF718;BC046475;EF565129;
4	266983	117452	287932	-0.48970315744597	7.155e-05	ZNF718;ZNF595;DKFZP666E157;ZNF718;BC046475;EF565129;
4	267057	117452	287932	-0.474443748344071	0.00012829	ZNF718;ZNF595;DKFZP666E157;ZNF718;BC046475;EF565129;
2	267995	228975	233504	0.531838605028575	1.22588e-05	DKFZP586F1318;SH3YL1;DKFZP586F1318;SH3YL1;SH3YL1;DKFZP586F1318;DKFZP586F1318;SH3YL1;
4	269396	117452	287932	-0.737602451900196	1.79082e-11	ZNF718;ZNF595;DKFZP666E157;ZNF718;BC046475;EF565129;
4	270426	117452	287932	-0.540872307596253	8.1378e-06	ZNF718;ZNF595;DKFZP666E157;ZNF718;BC046475;EF565129;
2	270819	228975	233504	-0.705447825376958	3.1036e-10	DKFZP586F1318;SH3YL1;DKFZP586F1318;SH3YL1;SH3YL1;DKFZP586F1318;DKFZP586F1318;SH3YL1;
17	271176	257873	369801	0.485307167063544	8.4898e-05	C17ORF97;C17ORF97;FAM101B;VPS53;VPS53;
2	271178	228975	233504	-0.705447825376958	3.1036e-10	DKFZP586F1318;SH3YL1;DKFZP586F1318;SH3YL1;SH3YL1;DKFZP586F1318;DKFZP586F1318;SH3YL1;
2	272462	228975	233504	0.555077099396079	4.1694e-06	DKFZP586F1318;SH3YL1;DKFZP586F1318;SH3YL1;SH3YL1;DKFZP586F1318;DKFZP586F1318;SH3YL1;
4	272499	117452	287932	-0.474443748344071	0.00012829	ZNF718;ZNF595;DKFZP666E157;ZNF718;BC046475;EF565129;
17	272556	257873	369801	-0.457487252863627	0.00023786	C17ORF97;C17ORF97;FAM101B;VPS53;VPS53;
2	272736	228975	233504	0.555077099396079	4.1694e-06	DKFZP586F1318;SH3YL1;DKFZP586F1318;SH3YL1;SH3YL1;DKFZP586F1318;DKFZP586F1318;SH3YL1;
4	273118	117452	287932	-0.48970315744597	7.155e-05	ZNF718;ZNF595;DKFZP666E157;ZNF718;BC046475;EF565129;
2	273794	228975	233504	0.555077099396079	4.1694e-06	DKFZP586F1318;SH3YL1;DKFZP586F1318;SH3YL1;SH3YL1;DKFZP586F1318;DKFZP586F1318;SH3YL1;
16	275374	253203	315901	-0.490115313632054	7.0404e-05	ITFG3;RGS11;RGS11;RGS11;RGS11;ARHGDIG;PDIA2;PDIA2;ARHGDIG;AXIN1;AXIN1;
2	275471	228975	233504	-0.705447825376958	3.1036e-10	DKFZP586F1318;SH3YL1;DKFZP586F1318;SH3YL1;SH3YL1;DKFZP586F1318;DKFZP586F1318;SH3YL1;
4	277649	117452	287932	-0.553096298634178	4.5854e-06	ZNF718;ZNF595;DKFZP666E157;ZNF718;BC046475;EF565129;
11	280816	285876	293148	-0.761114768685235	1.6872e-12	_
8	281629	356090	481735	-0.553913556289307	4.4092e-06	FBXO25;FBXO25;FBXO25;FBXO25;CR600473;DQ584928;C8ORF42;
4	282001	117452	287932	-0.540872307596253	8.1378e-06	ZNF718;ZNF595;DKFZP666E157;ZNF718;BC046475;EF565129;
4	282369	117452	287932	-0.540872307596253	8.1378e-06	ZNF718;ZNF595;DKFZP666E157;ZNF718;BC046475;EF565129;
4	282668	117452	287932	0.556640551559157	3.8662e-06	ZNF718;ZNF595;DKFZP666E157;ZNF718;BC046475;EF565129;
11	283188	285876	293148	-0.631369577874819	6.352e-08	_
2	285255	228975	233504	0.459314945326437	0.0002229	DKFZP586F1318;SH3YL1;DKFZP586F1318;SH3YL1;SH3YL1;DKFZP586F1318;DKFZP586F1318;SH3YL1;
11	285343	285876	293148	-0.761114768685235	1.6872e-12	_
11	285527	285876	293148	-0.728969063486246	4.0072e-11	_
11	285876	285876	293148	-0.638180104601811	4.1324e-08	_
16	288688	253203	315901	-0.488903329590741	7.3824e-05	ITFG3;RGS11;RGS11;RGS11;RGS11;ARHGDIG;PDIA2;PDIA2;ARHGDIG;AXIN1;AXIN1;
11	288758	285876	293148	-0.624465476539435	9.7188e-08	_
16	289222	253203	315901	-0.488903329590741	7.3824e-05	ITFG3;RGS11;RGS11;RGS11;RGS11;ARHGDIG;PDIA2;PDIA2;ARHGDIG;AXIN1;AXIN1;
7	289283	290584	323014	0.722234809859651	7.3554e-11	FAM20C;
16	289294	253203	315901	-0.531297536578698	1.25588e-05	ITFG3;RGS11;RGS11;RGS11;RGS11;ARHGDIG;PDIA2;PDIA2;ARHGDIG;AXIN1;AXIN1;
7	289330	290584	323014	0.674420106757757	3.4696e-09	FAM20C;
16	289332	253203	315901	-0.475404513313193	0.000123758	ITFG3;RGS11;RGS11;RGS11;RGS11;ARHGDIG;PDIA2;PDIA2;ARHGDIG;AXIN1;AXIN1;
11	290364	285876	293148	-0.453466450188705	0.00027408	_
4	292008	117452	287932	-0.474443748344071	0.00012829	ZNF718;ZNF595;DKFZP666E157;ZNF718;BC046475;EF565129;
7	292350	290584	323014	0.833708141541211	0	FAM20C;
7	293484	290584	323014	-0.626736094186521	8.4598e-08	FAM20C;
7	293986	290584	323014	0.833708141541211	0	FAM20C;
7	294246	290584	323014	0.833708141541211	0	FAM20C;
7	295818	290584	323014	0.846597732043557	1.11022e-16	FAM20C;
7	298409	290584	323014	-0.490308607784424	6.9872e-05	FAM20C;
20	299015	200165	337456	0.499304939633576	4.8842e-05	C20ORF96;C20ORF96;C20ORF96;ZCCHC3;ZCCHC3;SOX12;NRSN2;DKFZP586F1919;NRSN2;NRSN2;AJ697939;TRIB3;
20	300170	200165	337456	0.499304939633576	4.8842e-05	C20ORF96;C20ORF96;C20ORF96;ZCCHC3;ZCCHC3;SOX12;NRSN2;DKFZP586F1919;NRSN2;NRSN2;AJ697939;TRIB3;
4	301425	117452	287932	-0.474443748344071	0.00012829	ZNF718;ZNF595;DKFZP666E157;ZNF718;BC046475;EF565129;
20	304785	200165	337456	0.557354384340749	3.7346e-06	C20ORF96;C20ORF96;C20ORF96;ZCCHC3;ZCCHC3;SOX12;NRSN2;DKFZP586F1919;NRSN2;NRSN2;AJ697939;TRIB3;
20	305050	200165	337456	0.557354384340749	3.7346e-06	C20ORF96;C20ORF96;C20ORF96;ZCCHC3;ZCCHC3;SOX12;NRSN2;DKFZP586F1919;NRSN2;NRSN2;AJ697939;TRIB3;
4	305673	117452	287932	-0.474443748344071	0.00012829	ZNF718;ZNF595;DKFZP666E157;ZNF718;BC046475;EF565129;
20	306935	200165	337456	0.55206066502692	4.818e-06	C20ORF96;C20ORF96;C20ORF96;ZCCHC3;ZCCHC3;SOX12;NRSN2;DKFZP586F1919;NRSN2;NRSN2;AJ697939;TRIB3;
20	308460	200165	337456	0.547447664227277	5.994e-06	C20ORF96;C20ORF96;C20ORF96;ZCCHC3;ZCCHC3;SOX12;NRSN2;DKFZP586F1919;NRSN2;NRSN2;AJ697939;TRIB3;
20	308610	200165	337456	0.547447664227277	5.994e-06	C20ORF96;C20ORF96;C20ORF96;ZCCHC3;ZCCHC3;SOX12;NRSN2;DKFZP586F1919;NRSN2;NRSN2;AJ697939;TRIB3;
5	309109	166577	243639	-0.46879171647766	0.00015817	PLEKHG4B;
7	323014	290584	323014	0.466822364938752	0.000169996	FAM20C;
8	325118	356090	481735	-0.533962814136589	1.11446e-05	FBXO25;FBXO25;FBXO25;FBXO25;CR600473;DQ584928;C8ORF42;
5	361268	166577	243639	-0.494497062369229	5.9216e-05	PLEKHG4B;
5	362096	166577	243639	-0.485118001496904	8.552e-05	PLEKHG4B;
19	362849	362849	368281	0.550101145311524	5.2884e-06	_
18	363670	296724	487729	0.702378098369526	3.9952e-10	COLEC12;
5	364478	166577	243639	-0.532203551923468	1.20604e-05	PLEKHG4B;
17	366783	257873	369801	-0.452190348292684	0.0002866	C17ORF97;C17ORF97;FAM101B;VPS53;VPS53;
17	366915	257873	369801	-0.452190348292684	0.0002866	C17ORF97;C17ORF97;FAM101B;VPS53;VPS53;
5	367011	166577	243639	-0.461770888795533	0.00020412	PLEKHG4B;
18	367818	296724	487729	0.678526104235032	2.5634e-09	COLEC12;
19	367963	362849	368281	0.578073939516414	1.31978e-06	_
17	368066	257873	369801	-0.452190348292684	0.0002866	C17ORF97;C17ORF97;FAM101B;VPS53;VPS53;
19	368281	362849	368281	0.578073939516414	1.31978e-06	_
17	368505	257873	369801	-0.452190348292684	0.0002866	C17ORF97;C17ORF97;FAM101B;VPS53;VPS53;
19	368556	362849	368281	0.600261580701413	3.9904e-07	_
18	369644	296724	487729	0.693635480316865	8.0616e-10	COLEC12;
17	369646	257873	369801	-0.452190348292684	0.0002866	C17ORF97;C17ORF97;FAM101B;VPS53;VPS53;
19	369769	362849	368281	0.517513729497989	2.2928e-05	_
19	369786	362849	368281	-0.468833706497741	0.000157926	_
19	370471	362849	368281	-0.461457171881581	0.00020644	_
18	370831	296724	487729	0.669746014979892	4.8686e-09	COLEC12;
18	370945	296724	487729	0.693635480316865	8.0616e-10	COLEC12;
5	371621	166577	243639	-0.467337309362774	0.000166828	PLEKHG4B;
19	371755	362849	368281	-0.527835871659387	1.46444e-05	_
19	373938	362849	368281	0.539463484856945	8.6814e-06	_
18	375735	296724	487729	0.693635480316865	8.0616e-10	COLEC12;
18	375908	296724	487729	0.469914097433521	0.000151772	COLEC12;
18	378110	296724	487729	0.660314777832015	9.4718e-09	COLEC12;
19	382029	362849	368281	0.484560405625562	8.738e-05	_
18	388147	296724	487729	0.609268737123809	2.3918e-07	COLEC12;
18	388917	296724	487729	0.609268737123809	2.3918e-07	COLEC12;
18	389163	296724	487729	0.687776242435204	1.27298e-09	COLEC12;
5	389952	166577	243639	-0.476419812836674	0.00011913	PLEKHG4B;
18	390706	296724	487729	0.687776242435204	1.27298e-09	COLEC12;
18	390739	296724	487729	0.687776242435204	1.27298e-09	COLEC12;
18	390766	296724	487729	0.703623039260819	3.6078e-10	COLEC12;
18	391573	296724	487729	0.703623039260819	3.6078e-10	COLEC12;
18	391933	296724	487729	0.703623039260819	3.6078e-10	COLEC12;
9	396117	463379	524324	-0.607049239266147	2.7172e-07	KANK1;KANK1;KANK1;
18	397958	296724	487729	0.46414975472693	0.000187342	COLEC12;
18	404876	296724	487729	-0.458674118095041	0.00022804	COLEC12;
19	405430	362849	368281	0.521252281112209	1.95246e-05	_
19	405430	370407	458450	0.508412655696066	3.364e-05	SHC2;SHC2;ODF3L2;ODF3L2;MADCAM1;MADCAM1;MADCAM1;
9	406237	463379	524324	-0.532005339679463	1.21678e-05	KANK1;KANK1;KANK1;
9	407477	463379	524324	-0.532005339679463	1.21678e-05	KANK1;KANK1;KANK1;
18	407559	296724	487729	0.585011624562567	9.1664e-07	COLEC12;
9	407918	463379	524324	-0.553427874390839	4.5132e-06	KANK1;KANK1;KANK1;
9	408003	463379	524324	-0.537991633499142	9.2854e-06	KANK1;KANK1;KANK1;
18	408106	296724	487729	0.492195782836341	6.487e-05	COLEC12;
9	408272	463379	524324	-0.553427874390839	4.5132e-06	KANK1;KANK1;KANK1;
18	410105	296724	487729	0.571664966484405	1.83458e-06	COLEC12;
18	411229	296724	487729	0.571664966484405	1.83458e-06	COLEC12;
18	411278	296724	487729	0.523313428209417	1.78548e-05	COLEC12;
18	411334	296724	487729	0.523313428209417	1.78548e-05	COLEC12;
18	411524	296724	487729	0.523313428209417	1.78548e-05	COLEC12;
18	411650	296724	487729	0.571664966484405	1.83458e-06	COLEC12;
9	411860	463379	524324	-0.546026741246468	6.4068e-06	KANK1;KANK1;KANK1;
18	412163	296724	487729	0.523313428209417	1.78548e-05	COLEC12;
18	412504	296724	487729	0.523313428209417	1.78548e-05	COLEC12;
18	412523	296724	487729	0.523313428209417	1.78548e-05	COLEC12;
9	414327	463379	524324	-0.501365940456704	4.4932e-05	KANK1;KANK1;KANK1;
18	414867	296724	487729	0.509375197275563	3.232e-05	COLEC12;
9	414875	463379	524324	-0.492416514391717	6.4306e-05	KANK1;KANK1;KANK1;
18	415492	296724	487729	0.509375197275563	3.232e-05	COLEC12;
18	416312	296724	487729	0.494537001558383	5.9122e-05	COLEC12;
18	416372	296724	487729	0.452453613625858	0.00028396	COLEC12;
18	416396	296724	487729	0.452453613625858	0.00028396	COLEC12;
18	416525	296724	487729	0.452453613625858	0.00028396	COLEC12;
18	417306	296724	487729	0.452453613625858	0.00028396	COLEC12;
18	418941	296724	487729	0.452453613625858	0.00028396	COLEC12;
18	419355	296724	487729	0.452453613625858	0.00028396	COLEC12;
18	419689	296724	487729	0.452453613625858	0.00028396	COLEC12;
18	420486	296724	487729	0.452453613625858	0.00028396	COLEC12;
18	420555	296724	487729	0.452453613625858	0.00028396	COLEC12;
18	420781	296724	487729	0.452453613625858	0.00028396	COLEC12;
18	422080	296724	487729	0.51311730667287	2.763e-05	COLEC12;
18	424879	296724	487729	0.452453613625858	0.00028396	COLEC12;
18	424956	296724	487729	0.452453613625858	0.00028396	COLEC12;
18	425206	296724	487729	0.452453613625858	0.00028396	COLEC12;
8	429089	356090	481735	-0.61079285825136	2.1898e-07	FBXO25;FBXO25;FBXO25;FBXO25;CR600473;DQ584928;C8ORF42;
8	430424	356090	481735	-0.457574455313704	0.00023712	FBXO25;FBXO25;FBXO25;FBXO25;CR600473;DQ584928;C8ORF42;
8	430678	356090	481735	-0.547473649867584	5.9866e-06	FBXO25;FBXO25;FBXO25;FBXO25;CR600473;DQ584928;C8ORF42;
8	431041	356090	481735	-0.543851512148811	7.0906e-06	FBXO25;FBXO25;FBXO25;FBXO25;CR600473;DQ584928;C8ORF42;
9	435613	463379	524324	-0.603250608140381	3.3728e-07	KANK1;KANK1;KANK1;
19	435650	370407	458450	-0.464700955481369	0.000183638	SHC2;SHC2;ODF3L2;ODF3L2;MADCAM1;MADCAM1;MADCAM1;
9	439700	463379	524324	-0.698834070107088	5.3264e-10	KANK1;KANK1;KANK1;
8	439706	356090	481735	-0.589191481221196	7.329e-07	FBXO25;FBXO25;FBXO25;FBXO25;CR600473;DQ584928;C8ORF42;
19	441081	370407	458450	0.587140756848942	8.1824e-07	SHC2;SHC2;ODF3L2;ODF3L2;MADCAM1;MADCAM1;MADCAM1;
8	443317	356090	481735	-0.532382351772576	1.19642e-05	FBXO25;FBXO25;FBXO25;FBXO25;CR600473;DQ584928;C8ORF42;
19	445057	370407	458450	0.612199260459518	2.0178e-07	SHC2;SHC2;ODF3L2;ODF3L2;MADCAM1;MADCAM1;MADCAM1;
19	446600	370407	458450	0.597539530492492	4.6436e-07	SHC2;SHC2;ODF3L2;ODF3L2;MADCAM1;MADCAM1;MADCAM1;
19	446722	370407	458450	0.597539530492492	4.6436e-07	SHC2;SHC2;ODF3L2;ODF3L2;MADCAM1;MADCAM1;MADCAM1;
9	447305	463379	524324	-0.658071035393683	1.10584e-08	KANK1;KANK1;KANK1;
8	447757	356090	481735	-0.456133526318358	0.00024954	FBXO25;FBXO25;FBXO25;FBXO25;CR600473;DQ584928;C8ORF42;
18	450565	296724	487729	0.493827358087311	6.0812e-05	COLEC12;
18	450631	296724	487729	0.493827358087311	6.0812e-05	COLEC12;
9	451112	463379	524324	-0.658071035393683	1.10584e-08	KANK1;KANK1;KANK1;
18	451182	296724	487729	0.493827358087311	6.0812e-05	COLEC12;
18	451227	296724	487729	0.493827358087311	6.0812e-05	COLEC12;
18	451778	296724	487729	0.493827358087311	6.0812e-05	COLEC12;
18	451872	296724	487729	0.493827358087311	6.0812e-05	COLEC12;
18	452289	296724	487729	0.493827358087311	6.0812e-05	COLEC12;
18	453020	296724	487729	0.469889379748075	0.00015191	COLEC12;
18	453177	296724	487729	0.469889379748075	0.00015191	COLEC12;
18	453606	296724	487729	0.469889379748075	0.00015191	COLEC12;
18	454909	296724	487729	-0.45791097839049	0.00023432	COLEC12;
9	456528	463379	524324	-0.658071035393683	1.10584e-08	KANK1;KANK1;KANK1;
18	456810	296724	487729	0.480086084838297	0.00010371	COLEC12;
8	456999	356090	481735	-0.552071337764653	4.8154e-06	FBXO25;FBXO25;FBXO25;FBXO25;CR600473;DQ584928;C8ORF42;
9	460086	463379	524324	-0.699155033979383	5.1904e-10	KANK1;KANK1;KANK1;
9	460259	463379	524324	-0.47596549534407	0.000121182	KANK1;KANK1;KANK1;
9	461466	463379	524324	-0.708339442430599	2.4394e-10	KANK1;KANK1;KANK1;
9	462591	463379	524324	-0.718475622886308	1.02452e-10	KANK1;KANK1;KANK1;
8	465465	356090	481735	-0.532891670239014	1.16942e-05	FBXO25;FBXO25;FBXO25;FBXO25;CR600473;DQ584928;C8ORF42;
11	467623	204544	234414	0.466703102542103	0.000170738	SIRT3;SIRT3;SIRT3;SIRT3;PSMD13;PSMD13;S11;S11;
9	468153	463379	524324	-0.708339442430599	2.4394e-10	KANK1;KANK1;KANK1;
9	468530	463379	524324	-0.755653834990804	2.9898e-12	KANK1;KANK1;KANK1;
8	469107	356090	481735	-0.532891670239014	1.16942e-05	FBXO25;FBXO25;FBXO25;FBXO25;CR600473;DQ584928;C8ORF42;
9	469812	463379	524324	-0.660404071210832	9.4132e-09	KANK1;KANK1;KANK1;
9	470675	463379	524324	-0.718540163613706	1.01874e-10	KANK1;KANK1;KANK1;
9	470701	463379	524324	-0.531862998228051	1.22454e-05	KANK1;KANK1;KANK1;
9	471355	463379	524324	-0.649589340156475	1.96306e-08	KANK1;KANK1;KANK1;
8	473971	356090	481735	-0.532891670239014	1.16942e-05	FBXO25;FBXO25;FBXO25;FBXO25;CR600473;DQ584928;C8ORF42;
8	474304	356090	481735	-0.531471233056112	1.24616e-05	FBXO25;FBXO25;FBXO25;FBXO25;CR600473;DQ584928;C8ORF42;
8	474626	356090	481735	-0.531471233056112	1.24616e-05	FBXO25;FBXO25;FBXO25;FBXO25;CR600473;DQ584928;C8ORF42;
8	477226	356090	481735	-0.547150836854872	6.078e-06	FBXO25;FBXO25;FBXO25;FBXO25;CR600473;DQ584928;C8ORF42;
8	478860	356090	481735	-0.625774935955349	8.9728e-08	FBXO25;FBXO25;FBXO25;FBXO25;CR600473;DQ584928;C8ORF42;
8	480495	356090	481735	-0.615653595865164	1.64784e-07	FBXO25;FBXO25;FBXO25;FBXO25;CR600473;DQ584928;C8ORF42;
8	480864	356090	481735	-0.632436912309258	5.9422e-08	FBXO25;FBXO25;FBXO25;FBXO25;CR600473;DQ584928;C8ORF42;
8	481098	356090	481735	-0.632436912309258	5.9422e-08	FBXO25;FBXO25;FBXO25;FBXO25;CR600473;DQ584928;C8ORF42;
11	481334	204544	234414	0.466703102542103	0.000170738	SIRT3;SIRT3;SIRT3;SIRT3;PSMD13;PSMD13;S11;S11;
8	481735	356090	481735	-0.628670859087869	7.51e-08	FBXO25;FBXO25;FBXO25;FBXO25;CR600473;DQ584928;C8ORF42;
11	482617	204544	234414	0.466703102542103	0.000170738	SIRT3;SIRT3;SIRT3;SIRT3;PSMD13;PSMD13;S11;S11;
8	482899	356090	481735	-0.630894813796203	6.5426e-08	FBXO25;FBXO25;FBXO25;FBXO25;CR600473;DQ584928;C8ORF42;
5	491102	166577	243639	-0.455684218928257	0.00025352	PLEKHG4B;
5	491564	166577	243639	-0.470326665705339	0.000149482	PLEKHG4B;
8	494401	356090	481735	-0.58490556838453	9.2182e-07	FBXO25;FBXO25;FBXO25;FBXO25;CR600473;DQ584928;C8ORF42;
6	527037	471744	656150	-0.520833275443192	1.98812e-05	EXOC2;EXOC2;HUS1B;
6	529161	471744	656150	-0.511680523082446	2.9352e-05	EXOC2;EXOC2;HUS1B;
6	548133	471744	656150	-0.474393887355442	0.000128528	EXOC2;EXOC2;HUS1B;
6	548437	471744	656150	-0.474393887355442	0.000128528	EXOC2;EXOC2;HUS1B;
6	548617	471744	656150	-0.474393887355442	0.000128528	EXOC2;EXOC2;HUS1B;
8	549566	553371	669799	0.476869420803005	0.000117132	ERICH1;AK128400;ERICH1;ERICH1;
6	549606	471744	656150	-0.474393887355442	0.000128528	EXOC2;EXOC2;HUS1B;
6	549888	471744	656150	-0.474393887355442	0.000128528	EXOC2;EXOC2;HUS1B;
6	549945	471744	656150	-0.474393887355442	0.000128528	EXOC2;EXOC2;HUS1B;
6	549954	471744	656150	-0.474393887355442	0.000128528	EXOC2;EXOC2;HUS1B;
6	550210	471744	656150	-0.668641145280265	5.2698e-09	EXOC2;EXOC2;HUS1B;
6	553396	471744	656150	-0.474393887355442	0.000128528	EXOC2;EXOC2;HUS1B;
6	554278	471744	656150	-0.474393887355442	0.000128528	EXOC2;EXOC2;HUS1B;
6	554504	471744	656150	-0.474393887355442	0.000128528	EXOC2;EXOC2;HUS1B;
11	555129	600277	627622	0.459617368669506	0.0002205	IRF7;IRF7;IRF7;IRF7;MUPCDH;MUPCDH;MUPCDH;MUPCDH;MUPCDH;MUPCDH;MUPCDH;MUCDHL;SCT;
10	556195	546129	621041	-0.529444007342273	1.36384e-05	DIP2C;
10	556379	546129	621041	-0.50858520301442	3.34e-05	DIP2C;
10	556981	546129	621041	-0.529444007342273	1.36384e-05	DIP2C;
10	557325	546129	621041	-0.529444007342273	1.36384e-05	DIP2C;
8	560463	553371	669799	0.675554275791191	3.1928e-09	ERICH1;AK128400;ERICH1;ERICH1;
8	562628	553371	669799	0.656394071712775	1.2405e-08	ERICH1;AK128400;ERICH1;ERICH1;
8	566209	553371	669799	0.649353393196188	1.99416e-08	ERICH1;AK128400;ERICH1;ERICH1;
6	567372	471744	656150	-0.474393887355442	0.000128528	EXOC2;EXOC2;HUS1B;
8	568742	553371	669799	-0.656409329102541	1.2392e-08	ERICH1;AK128400;ERICH1;ERICH1;
6	572382	471744	656150	-0.471797365139265	0.000141568	EXOC2;EXOC2;HUS1B;
6	573936	471744	656150	-0.471797365139265	0.000141568	EXOC2;EXOC2;HUS1B;
6	574527	471744	656150	-0.471797365139265	0.000141568	EXOC2;EXOC2;HUS1B;
6	575033	471744	656150	-0.471797365139265	0.000141568	EXOC2;EXOC2;HUS1B;
8	577113	553371	669799	0.724914258692839	5.7888e-11	ERICH1;AK128400;ERICH1;ERICH1;
8	580861	553371	669799	-0.617525810654129	1.47498e-07	ERICH1;AK128400;ERICH1;ERICH1;
8	583041	553371	669799	-0.821616600167549	7.7716e-16	ERICH1;AK128400;ERICH1;ERICH1;
8	590729	553371	669799	0.820163167514739	1.22124e-15	ERICH1;AK128400;ERICH1;ERICH1;
10	591114	546129	621041	-0.459652450831936	0.00022022	DIP2C;
19	592215	561847	606608	0.50045037987413	4.6632e-05	HCN2;POLRMT;FGF22;RNF126;RNF126;
6	592406	471744	656150	-0.452062430221243	0.00028788	EXOC2;EXOC2;HUS1B;
19	593217	561847	606608	0.534184317674791	1.1034e-05	HCN2;POLRMT;FGF22;RNF126;RNF126;
19	593955	561847	606608	-0.491261140010439	6.7304e-05	HCN2;POLRMT;FGF22;RNF126;RNF126;
8	594680	553371	669799	0.722955196154101	6.8984e-11	ERICH1;AK128400;ERICH1;ERICH1;
6	594701	471744	656150	-0.55874636008992	3.4902e-06	EXOC2;EXOC2;HUS1B;
10	595525	546129	621041	-0.459652450831936	0.00022022	DIP2C;
8	595960	553371	669799	0.724914258692839	5.7888e-11	ERICH1;AK128400;ERICH1;ERICH1;
8	596117	553371	669799	-0.566560175860062	2.3732e-06	ERICH1;AK128400;ERICH1;ERICH1;
8	596200	553371	669799	-0.805543503209664	8.4376e-15	ERICH1;AK128400;ERICH1;ERICH1;
8	596323	553371	669799	0.724914258692839	5.7888e-11	ERICH1;AK128400;ERICH1;ERICH1;
8	596356	553371	669799	0.631687828010158	6.227e-08	ERICH1;AK128400;ERICH1;ERICH1;
8	596452	553371	669799	-0.551441703818961	4.9622e-06	ERICH1;AK128400;ERICH1;ERICH1;
8	597161	553371	669799	-0.741845502156958	1.19154e-11	ERICH1;AK128400;ERICH1;ERICH1;
8	598018	553371	669799	-0.758438679355003	2.2374e-12	ERICH1;AK128400;ERICH1;ERICH1;
6	599985	471744	656150	-0.55874636008992	3.4902e-06	EXOC2;EXOC2;HUS1B;
8	602758	553371	669799	-0.623518079085641	1.02944e-07	ERICH1;AK128400;ERICH1;ERICH1;
8	604843	553371	669799	-0.654273377146136	1.43304e-08	ERICH1;AK128400;ERICH1;ERICH1;
8	606590	553371	669799	0.645586895442082	2.5578e-08	ERICH1;AK128400;ERICH1;ERICH1;
8	606646	553371	669799	0.645586895442082	2.5578e-08	ERICH1;AK128400;ERICH1;ERICH1;
8	606772	553371	669799	0.666682764418392	6.0592e-09	ERICH1;AK128400;ERICH1;ERICH1;
8	607625	553371	669799	0.645586895442082	2.5578e-08	ERICH1;AK128400;ERICH1;ERICH1;
5	609421	705034	729423	0.602992227370977	3.4224e-07	TPPP;TPPP;
12	611199	543776	643717	0.480056566073587	0.000103826	NINJ2;LOC100049716;LOC100049716;
12	611222	543776	643717	0.480056566073587	0.000103826	NINJ2;LOC100049716;LOC100049716;
5	611307	705034	729423	0.602992227370977	3.4224e-07	TPPP;TPPP;
11	611634	600277	627622	0.454109100520132	0.00026798	IRF7;IRF7;IRF7;IRF7;MUPCDH;MUPCDH;MUPCDH;MUPCDH;MUPCDH;MUPCDH;MUPCDH;MUCDHL;SCT;
8	612781	553371	669799	-0.562698118080116	2.8752e-06	ERICH1;AK128400;ERICH1;ERICH1;
8	612880	553371	669799	-0.567169852144828	2.3018e-06	ERICH1;AK128400;ERICH1;ERICH1;
5	613440	705034	729423	0.602992227370977	3.4224e-07	TPPP;TPPP;
5	613476	705034	729423	0.602992227370977	3.4224e-07	TPPP;TPPP;
6	613627	471744	656150	-0.660490700396215	9.3568e-09	EXOC2;EXOC2;HUS1B;
6	613699	471744	656150	-0.660490700396215	9.3568e-09	EXOC2;EXOC2;HUS1B;
5	613923	705034	729423	0.524477305247794	1.69714e-05	TPPP;TPPP;
6	614506	471744	656150	-0.660490700396215	9.3568e-09	EXOC2;EXOC2;HUS1B;
6	614951	471744	656150	-0.660490700396215	9.3568e-09	EXOC2;EXOC2;HUS1B;
6	615871	471744	656150	-0.558712318795098	3.496e-06	EXOC2;EXOC2;HUS1B;
19	616186	561847	606608	0.462459348091008	0.000199134	HCN2;POLRMT;FGF22;RNF126;RNF126;
6	618524	471744	656150	-0.558712318795098	3.496e-06	EXOC2;EXOC2;HUS1B;
18	621994	595312	652247	0.505596779658305	3.7794e-05	CLUL1;CLUL1;C18ORF56;
5	622230	705034	729423	0.557231002963828	3.7572e-06	TPPP;TPPP;
6	624344	471744	656150	0.519283018718307	2.1254e-05	EXOC2;EXOC2;HUS1B;
6	625678	471744	656150	-0.728782251749589	4.0764e-11	EXOC2;EXOC2;HUS1B;
5	626395	705034	729423	0.557231002963828	3.7572e-06	TPPP;TPPP;
5	627072	705034	729423	0.635763029144565	4.8194e-08	TPPP;TPPP;
5	628927	705034	729423	0.635763029144565	4.8194e-08	TPPP;TPPP;
6	629476	471744	656150	-0.728782251749589	4.0764e-11	EXOC2;EXOC2;HUS1B;
6	632753	471744	656150	-0.603026579971739	3.4158e-07	EXOC2;EXOC2;HUS1B;
6	634565	471744	656150	-0.558712318795098	3.496e-06	EXOC2;EXOC2;HUS1B;
5	635324	705034	729423	0.557231002963828	3.7572e-06	TPPP;TPPP;
5	636442	705034	729423	0.557231002963828	3.7572e-06	TPPP;TPPP;
8	638870	553371	669799	-0.46514001345141	0.000180734	ERICH1;AK128400;ERICH1;ERICH1;
8	639190	553371	669799	-0.46514001345141	0.000180734	ERICH1;AK128400;ERICH1;ERICH1;
5	640261	705034	729423	0.635763029144565	4.8194e-08	TPPP;TPPP;
5	640432	705034	729423	0.635763029144565	4.8194e-08	TPPP;TPPP;
16	640971	722398	723174	-0.45400486444169	0.00026896	_
6	641058	471744	656150	-0.49826559884835	5.093e-05	EXOC2;EXOC2;HUS1B;
16	641657	722398	723174	-0.45400486444169	0.00026896	_
6	642754	471744	656150	-0.473544457909246	0.000132668	EXOC2;EXOC2;HUS1B;
5	642853	705034	729423	0.635763029144565	4.8194e-08	TPPP;TPPP;
5	643710	705034	729423	0.635763029144565	4.8194e-08	TPPP;TPPP;
5	643742	705034	729423	0.635763029144565	4.8194e-08	TPPP;TPPP;
8	644796	553371	669799	0.468098665941591	0.000162244	ERICH1;AK128400;ERICH1;ERICH1;
8	645913	553371	669799	0.478583825603673	0.000109792	ERICH1;AK128400;ERICH1;ERICH1;
5	647083	705034	729423	0.59994684289979	4.0612e-07	TPPP;TPPP;
6	647398	471744	656150	-0.54993342987452	5.3306e-06	EXOC2;EXOC2;HUS1B;
6	648142	471744	656150	-0.516726119226211	2.3712e-05	EXOC2;EXOC2;HUS1B;
6	648249	471744	656150	-0.54993342987452	5.3306e-06	EXOC2;EXOC2;HUS1B;
5	648661	705034	729423	0.560693864621069	3.1732e-06	TPPP;TPPP;
6	649720	471744	656150	-0.516726119226211	2.3712e-05	EXOC2;EXOC2;HUS1B;
5	650274	705034	729423	0.59994684289979	4.0612e-07	TPPP;TPPP;
8	650575	553371	669799	0.45281162232915	0.00028044	ERICH1;AK128400;ERICH1;ERICH1;
9	650851	675819	742420	0.54912247587205	5.539e-06	KANK1;KANK1;KANK1;KANK1;KANK1;KANK1;KANK1;KANK1;KANK1;KANK1;KANK1;
2	651188	669179	678744	0.637566614180654	4.2974e-08	_
8	651450	553371	669799	0.45281162232915	0.00028044	ERICH1;AK128400;ERICH1;ERICH1;
5	652196	705034	729423	0.650751590605619	1.81652e-08	TPPP;TPPP;
5	653058	705034	729423	0.59994684289979	4.0612e-07	TPPP;TPPP;
6	653230	471744	656150	-0.54993342987452	5.3306e-06	EXOC2;EXOC2;HUS1B;
6	653461	471744	656150	-0.516726119226211	2.3712e-05	EXOC2;EXOC2;HUS1B;
5	654485	705034	729423	0.650751590605619	1.81652e-08	TPPP;TPPP;
5	655650	705034	729423	0.650751590605619	1.81652e-08	TPPP;TPPP;
6	656197	471744	656150	-0.485295039308923	8.4938e-05	EXOC2;EXOC2;HUS1B;
2	656610	669179	678744	0.640924499218138	3.4646e-08	_
2	658618	669179	678744	0.640924499218138	3.4646e-08	_
2	659023	669179	678744	0.640924499218138	3.4646e-08	_
16	660987	722398	723174	-0.45400486444169	0.00026896	_
2	661260	669179	678744	0.640924499218138	3.4646e-08	_
2	661939	669179	678744	0.646706734784045	2.3762e-08	_
2	664963	669179	678744	0.646706734784045	2.3762e-08	_
2	666177	669179	678744	0.646706734784045	2.3762e-08	_
18	666228	684678	712118	0.562218109915223	2.944e-06	ENOSF1;ENOSF1;ENOSF1;ENOSF1;ENOSF1;ENOSF1;ENOSF1;
18	666331	684678	712118	0.562218109915223	2.944e-06	ENOSF1;ENOSF1;ENOSF1;ENOSF1;ENOSF1;ENOSF1;ENOSF1;
18	666473	684678	712118	0.564924781119945	2.5748e-06	ENOSF1;ENOSF1;ENOSF1;ENOSF1;ENOSF1;ENOSF1;ENOSF1;
18	666490	684678	712118	0.564924781119945	2.5748e-06	ENOSF1;ENOSF1;ENOSF1;ENOSF1;ENOSF1;ENOSF1;ENOSF1;
9	666569	675819	742420	-0.511162490618374	2.9996e-05	KANK1;KANK1;KANK1;KANK1;KANK1;KANK1;KANK1;KANK1;KANK1;KANK1;KANK1;
9	666820	675819	742420	-0.528163332531103	1.44342e-05	KANK1;KANK1;KANK1;KANK1;KANK1;KANK1;KANK1;KANK1;KANK1;KANK1;KANK1;
9	666954	675819	742420	0.584849331779989	9.2458e-07	KANK1;KANK1;KANK1;KANK1;KANK1;KANK1;KANK1;KANK1;KANK1;KANK1;KANK1;
9	667509	675819	742420	0.499679642466189	4.8108e-05	KANK1;KANK1;KANK1;KANK1;KANK1;KANK1;KANK1;KANK1;KANK1;KANK1;KANK1;
9	667886	675819	742420	0.499679642466189	4.8108e-05	KANK1;KANK1;KANK1;KANK1;KANK1;KANK1;KANK1;KANK1;KANK1;KANK1;KANK1;
9	667938	675819	742420	-0.528163332531103	1.44342e-05	KANK1;KANK1;KANK1;KANK1;KANK1;KANK1;KANK1;KANK1;KANK1;KANK1;KANK1;
9	667986	675819	742420	0.570077046908273	1.98842e-06	KANK1;KANK1;KANK1;KANK1;KANK1;KANK1;KANK1;KANK1;KANK1;KANK1;KANK1;
9	668088	675819	742420	-0.528163332531103	1.44342e-05	KANK1;KANK1;KANK1;KANK1;KANK1;KANK1;KANK1;KANK1;KANK1;KANK1;KANK1;
18	668847	684678	712118	0.564924781119945	2.5748e-06	ENOSF1;ENOSF1;ENOSF1;ENOSF1;ENOSF1;ENOSF1;ENOSF1;
2	669179	669179	678744	0.572420380625313	1.76536e-06	_
18	669637	684678	712118	0.562218109915223	2.944e-06	ENOSF1;ENOSF1;ENOSF1;ENOSF1;ENOSF1;ENOSF1;ENOSF1;
9	670323	675819	742420	0.499679642466189	4.8108e-05	KANK1;KANK1;KANK1;KANK1;KANK1;KANK1;KANK1;KANK1;KANK1;KANK1;KANK1;
9	670585	675819	742420	0.499679642466189	4.8108e-05	KANK1;KANK1;KANK1;KANK1;KANK1;KANK1;KANK1;KANK1;KANK1;KANK1;KANK1;
9	670714	675819	742420	0.606253803627229	2.8438e-07	KANK1;KANK1;KANK1;KANK1;KANK1;KANK1;KANK1;KANK1;KANK1;KANK1;KANK1;
5	671586	705034	729423	0.508212342268033	3.3922e-05	TPPP;TPPP;
18	671724	684678	712118	0.562218109915223	2.944e-06	ENOSF1;ENOSF1;ENOSF1;ENOSF1;ENOSF1;ENOSF1;ENOSF1;
7	671846	693394	713443	-0.518618609954752	2.1868e-05	PRKAR1B;PRKAR1B;PRKAR1B;
2	672363	669179	678744	0.691091517540296	9.8432e-10	_
9	672816	675819	742420	0.499679642466189	4.8108e-05	KANK1;KANK1;KANK1;KANK1;KANK1;KANK1;KANK1;KANK1;KANK1;KANK1;KANK1;
18	673116	684678	712118	0.550300187493649	5.2388e-06	ENOSF1;ENOSF1;ENOSF1;ENOSF1;ENOSF1;ENOSF1;ENOSF1;
9	673299	675819	742420	0.499679642466189	4.8108e-05	KANK1;KANK1;KANK1;KANK1;KANK1;KANK1;KANK1;KANK1;KANK1;KANK1;KANK1;
18	673861	684678	712118	0.550300187493649	5.2388e-06	ENOSF1;ENOSF1;ENOSF1;ENOSF1;ENOSF1;ENOSF1;ENOSF1;
9	674160	675819	742420	0.625086823644234	9.3578e-08	KANK1;KANK1;KANK1;KANK1;KANK1;KANK1;KANK1;KANK1;KANK1;KANK1;KANK1;
18	675447	684678	712118	0.734993758579345	2.2918e-11	ENOSF1;ENOSF1;ENOSF1;ENOSF1;ENOSF1;ENOSF1;ENOSF1;
18	675574	684678	712118	0.734993758579345	2.2918e-11	ENOSF1;ENOSF1;ENOSF1;ENOSF1;ENOSF1;ENOSF1;ENOSF1;
16	675795	722398	723174	-0.475402944592664	0.000123766	_
16	675922	722398	723174	-0.453266749513991	0.000276	_
7	676538	693394	713443	-0.483939422384137	8.9496e-05	PRKAR1B;PRKAR1B;PRKAR1B;
18	676662	684678	712118	0.734993758579345	2.2918e-11	ENOSF1;ENOSF1;ENOSF1;ENOSF1;ENOSF1;ENOSF1;ENOSF1;
2	676675	669179	678744	0.501454485664092	4.477e-05	_
18	676782	684678	712118	0.734993758579345	2.2918e-11	ENOSF1;ENOSF1;ENOSF1;ENOSF1;ENOSF1;ENOSF1;ENOSF1;
18	677270	684678	712118	0.734993758579345	2.2918e-11	ENOSF1;ENOSF1;ENOSF1;ENOSF1;ENOSF1;ENOSF1;ENOSF1;
9	678734	675819	742420	0.462846049099666	0.000196378	KANK1;KANK1;KANK1;KANK1;KANK1;KANK1;KANK1;KANK1;KANK1;KANK1;KANK1;
9	679233	675819	742420	0.462846049099666	0.000196378	KANK1;KANK1;KANK1;KANK1;KANK1;KANK1;KANK1;KANK1;KANK1;KANK1;KANK1;
9	679568	675819	742420	0.484912035117113	8.6202e-05	KANK1;KANK1;KANK1;KANK1;KANK1;KANK1;KANK1;KANK1;KANK1;KANK1;KANK1;
9	679740	675819	742420	0.484912035117113	8.6202e-05	KANK1;KANK1;KANK1;KANK1;KANK1;KANK1;KANK1;KANK1;KANK1;KANK1;KANK1;
16	680467	722398	723174	-0.463911058814831	0.000188968	_
18	680810	684678	712118	0.716975343067402	1.16764e-10	ENOSF1;ENOSF1;ENOSF1;ENOSF1;ENOSF1;ENOSF1;ENOSF1;
18	681266	684678	712118	0.716975343067402	1.16764e-10	ENOSF1;ENOSF1;ENOSF1;ENOSF1;ENOSF1;ENOSF1;ENOSF1;
5	681294	705034	729423	0.650751590605619	1.81652e-08	TPPP;TPPP;
7	681558	693394	713443	-0.483939422384137	8.9496e-05	PRKAR1B;PRKAR1B;PRKAR1B;
18	683269	684678	712118	0.716975343067402	1.16764e-10	ENOSF1;ENOSF1;ENOSF1;ENOSF1;ENOSF1;ENOSF1;ENOSF1;
18	683285	684678	712118	0.716975343067402	1.16764e-10	ENOSF1;ENOSF1;ENOSF1;ENOSF1;ENOSF1;ENOSF1;ENOSF1;
18	683767	684678	712118	0.698643050434564	5.409e-10	ENOSF1;ENOSF1;ENOSF1;ENOSF1;ENOSF1;ENOSF1;ENOSF1;
18	683828	684678	712118	0.716975343067402	1.16764e-10	ENOSF1;ENOSF1;ENOSF1;ENOSF1;ENOSF1;ENOSF1;ENOSF1;
18	684206	684678	712118	0.474956711916574	0.000125852	ENOSF1;ENOSF1;ENOSF1;ENOSF1;ENOSF1;ENOSF1;ENOSF1;
18	684538	684678	712118	0.734993758579345	2.2918e-11	ENOSF1;ENOSF1;ENOSF1;ENOSF1;ENOSF1;ENOSF1;ENOSF1;
18	684678	684678	712118	0.716975343067402	1.16764e-10	ENOSF1;ENOSF1;ENOSF1;ENOSF1;ENOSF1;ENOSF1;ENOSF1;
18	685030	684678	712118	0.734993758579345	2.2918e-11	ENOSF1;ENOSF1;ENOSF1;ENOSF1;ENOSF1;ENOSF1;ENOSF1;
18	685367	684678	712118	0.734993758579345	2.2918e-11	ENOSF1;ENOSF1;ENOSF1;ENOSF1;ENOSF1;ENOSF1;ENOSF1;
7	685755	693394	713443	0.471406685779186	0.000143632	PRKAR1B;PRKAR1B;PRKAR1B;
18	686533	684678	712118	0.716975343067402	1.16764e-10	ENOSF1;ENOSF1;ENOSF1;ENOSF1;ENOSF1;ENOSF1;ENOSF1;
18	686645	684678	712118	0.702167649304635	4.0646e-10	ENOSF1;ENOSF1;ENOSF1;ENOSF1;ENOSF1;ENOSF1;ENOSF1;
18	686703	684678	712118	0.716975343067402	1.16764e-10	ENOSF1;ENOSF1;ENOSF1;ENOSF1;ENOSF1;ENOSF1;ENOSF1;
18	686748	684678	712118	0.716975343067402	1.16764e-10	ENOSF1;ENOSF1;ENOSF1;ENOSF1;ENOSF1;ENOSF1;ENOSF1;
16	686885	722398	723174	-0.491648725754343	6.6284e-05	_
16	686915	722398	723174	-0.491648725754343	6.6284e-05	_
16	687455	722398	723174	-0.491648725754343	6.6284e-05	_
18	689120	684678	712118	0.716975343067402	1.16764e-10	ENOSF1;ENOSF1;ENOSF1;ENOSF1;ENOSF1;ENOSF1;ENOSF1;
9	689205	675819	742420	-0.453220521798241	0.00027646	KANK1;KANK1;KANK1;KANK1;KANK1;KANK1;KANK1;KANK1;KANK1;KANK1;KANK1;
5	689299	705034	729423	0.650751590605619	1.81652e-08	TPPP;TPPP;
5	690107	705034	729423	0.650751590605619	1.81652e-08	TPPP;TPPP;
16	690108	722398	723174	-0.491648725754343	6.6284e-05	_
5	690277	705034	729423	0.650751590605619	1.81652e-08	TPPP;TPPP;
2	690562	669179	678744	0.691091517540296	9.8432e-10	_
2	690580	669179	678744	0.691091517540296	9.8432e-10	_
9	691026	675819	742420	-0.463758910307426	0.00019001	KANK1;KANK1;KANK1;KANK1;KANK1;KANK1;KANK1;KANK1;KANK1;KANK1;KANK1;
2	691455	669179	678744	0.691091517540296	9.8432e-10	_
5	692231	705034	729423	0.650751590605619	1.81652e-08	TPPP;TPPP;
16	694566	722398	723174	-0.54636550626421	6.306e-06	_
5	696028	705034	729423	0.648278052079015	2.1418e-08	TPPP;TPPP;
2	696400	669179	678744	0.707850164913608	2.5414e-10	_
2	697255	669179	678744	0.707850164913608	2.5414e-10	_
16	697460	722398	723174	-0.566733163573475	2.3526e-06	_
18	697511	684678	712118	0.520776089957011	1.99304e-05	ENOSF1;ENOSF1;ENOSF1;ENOSF1;ENOSF1;ENOSF1;ENOSF1;
5	697552	705034	729423	0.650751590605619	1.81652e-08	TPPP;TPPP;
2	700539	669179	678744	0.707850164913608	2.5414e-10	_
2	701103	669179	678744	0.707850164913608	2.5414e-10	_
2	701922	669179	678744	0.676584781275516	2.9596e-09	_
2	705029	669179	678744	0.676584781275516	2.9596e-09	_
16	707520	722398	723174	-0.730926330142358	3.3476e-11	_
16	709248	722398	723174	-0.810368432787624	4.4408e-15	_
5	711160	705034	729423	0.650751590605619	1.81652e-08	TPPP;TPPP;
1	713170	713170	751010	-0.452775658167852	0.0002808	AK125248;
7	713231	693394	713443	-0.647766659530059	2.2156e-08	PRKAR1B;PRKAR1B;PRKAR1B;
7	713443	693394	713443	-0.647766659530059	2.2156e-08	PRKAR1B;PRKAR1B;PRKAR1B;
5	713491	705034	729423	0.650751590605619	1.81652e-08	TPPP;TPPP;
7	717316	693394	713443	-0.564519178164306	2.6272e-06	PRKAR1B;PRKAR1B;PRKAR1B;
16	717628	722398	723174	0.68573412945685	1.48898e-09	_
7	717746	693394	713443	-0.564519178164306	2.6272e-06	PRKAR1B;PRKAR1B;PRKAR1B;
16	718821	722398	723174	-0.834088568768048	2.2204e-16	_
16	720340	722398	723174	-0.89245237520647	0	_
16	721634	722398	723174	-0.86986216343986	0	_
5	721842	705034	729423	0.635763029144565	4.8194e-08	TPPP;TPPP;
16	722398	722398	723174	0.692422994054303	8.8688e-10	_
5	722841	705034	729423	0.536133669672483	1.01038e-05	TPPP;TPPP;
16	723005	722398	723174	-0.89245237520647	0	_
16	723174	722398	723174	-0.89245237520647	0	_
16	724766	722398	723174	-0.863076572518478	0	_
16	725280	722398	723174	0.680445520793088	2.2214e-09	_
16	727828	722398	723174	0.543515575696447	7.202e-06	_
5	729423	705034	729423	0.635257505115009	4.976e-08	TPPP;TPPP;
5	729546	705034	729423	0.635257505115009	4.976e-08	TPPP;TPPP;
16	729762	722398	723174	-0.799679131409779	1.82076e-14	_
5	729768	705034	729423	0.547385955457615	6.0114e-06	TPPP;TPPP;
20	733108	764394	785800	-0.483808772960301	8.9946e-05	FAM110A;FAM110A;FAM110A;F10;
12	733413	733413	746549	0.498438830103966	5.0578e-05	WNK1;WNK1;WNK1;
12	733778	733413	746549	0.455461775661638	0.00025552	WNK1;WNK1;WNK1;
12	734094	733413	746549	0.455461775661638	0.00025552	WNK1;WNK1;WNK1;
1	742429	713170	751010	-0.656092485332365	1.2663e-08	AK125248;
1	742584	713170	751010	-0.656092485332365	1.2663e-08	AK125248;
1	743268	713170	751010	-0.530792809379263	1.28446e-05	AK125248;
1	744045	713170	751010	-0.530792809379263	1.28446e-05	AK125248;
20	744822	764394	785800	0.601109080159321	3.8052e-07	FAM110A;FAM110A;FAM110A;F10;
20	750123	764394	785800	0.510945619391438	3.0268e-05	FAM110A;FAM110A;FAM110A;F10;
1	750775	713170	751010	-0.656092485332365	1.2663e-08	AK125248;
1	751010	713170	751010	-0.475640968135058	0.000122666	AK125248;
20	757589	764394	785800	0.610185605338299	2.2684e-07	FAM110A;FAM110A;FAM110A;F10;
20	758707	764394	785800	0.851428382152459	1.11022e-16	FAM110A;FAM110A;FAM110A;F10;
20	759975	764394	785800	0.851428382152459	1.11022e-16	FAM110A;FAM110A;FAM110A;F10;
17	760074	632502	854979	0.458481339078996	0.0002296	RNMTL1;AX748314;NXN;NXN;NXN;NXN;TIMM22;
20	761751	764394	785800	0.851428382152459	1.11022e-16	FAM110A;FAM110A;FAM110A;F10;
1	769185	713170	751010	-0.530792809379263	1.28446e-05	AK125248;
1	775852	713170	751010	-0.519074117164466	2.1446e-05	AK125248;
12	779992	733413	746549	0.456266434853545	0.00024836	WNK1;WNK1;WNK1;
7	781314	693394	713443	-0.534209689259865	1.10214e-05	PRKAR1B;PRKAR1B;PRKAR1B;
7	783023	859428	923540	0.525672949568497	1.61064e-05	UNC84A;UNC84A;UNC84A;UNC84A;UNC84A;KIAA0810;C7ORF20;ADAP1;ADAP1;ADAP1;ADAP1;
5	783271	705034	729423	0.516662093072267	2.3776e-05	TPPP;TPPP;
7	783371	693394	713443	-0.534209689259865	1.10214e-05	PRKAR1B;PRKAR1B;PRKAR1B;
7	783860	693394	713443	-0.534209689259865	1.10214e-05	PRKAR1B;PRKAR1B;PRKAR1B;
5	785378	705034	729423	0.516662093072267	2.3776e-05	TPPP;TPPP;
11	792379	794715	832627	-0.471226951887744	0.00014459	SNORA52;RPLP2;RPLP2;PNPLA2;PNPLA2;EFCAB4A;EFCAB4A;EFCAB4A;CD151;CD151;CD151;CD151;CD151;
5	795603	705034	729423	0.524375721737917	1.7047e-05	TPPP;TPPP;
11	795712	794715	832627	-0.471226951887744	0.00014459	SNORA52;RPLP2;RPLP2;PNPLA2;PNPLA2;EFCAB4A;EFCAB4A;EFCAB4A;CD151;CD151;CD151;CD151;CD151;
5	795739	705034	729423	0.516662093072267	2.3776e-05	TPPP;TPPP;
5	797275	705034	729423	0.516662093072267	2.3776e-05	TPPP;TPPP;
11	802188	794715	832627	-0.483281066611389	9.179e-05	SNORA52;RPLP2;RPLP2;PNPLA2;PNPLA2;EFCAB4A;EFCAB4A;EFCAB4A;CD151;CD151;CD151;CD151;CD151;
11	803524	794715	832627	-0.483281066611389	9.179e-05	SNORA52;RPLP2;RPLP2;PNPLA2;PNPLA2;EFCAB4A;EFCAB4A;EFCAB4A;CD151;CD151;CD151;CD151;CD151;
11	807786	794715	832627	-0.544406671241055	6.91e-06	SNORA52;RPLP2;RPLP2;PNPLA2;PNPLA2;EFCAB4A;EFCAB4A;EFCAB4A;CD151;CD151;CD151;CD151;CD151;
5	809307	705034	729423	0.516662093072267	2.3776e-05	TPPP;TPPP;
11	812622	794715	832627	-0.525207615956044	1.6438e-05	SNORA52;RPLP2;RPLP2;PNPLA2;PNPLA2;EFCAB4A;EFCAB4A;EFCAB4A;CD151;CD151;CD151;CD151;CD151;
7	814723	693394	713443	0.540383130848178	8.3228e-06	PRKAR1B;PRKAR1B;PRKAR1B;
5	814748	705034	729423	0.524375721737917	1.7047e-05	TPPP;TPPP;
11	815110	794715	832627	-0.544406671241055	6.91e-06	SNORA52;RPLP2;RPLP2;PNPLA2;PNPLA2;EFCAB4A;EFCAB4A;EFCAB4A;CD151;CD151;CD151;CD151;CD151;
11	815777	794715	832627	-0.525207615956044	1.6438e-05	SNORA52;RPLP2;RPLP2;PNPLA2;PNPLA2;EFCAB4A;EFCAB4A;EFCAB4A;CD151;CD151;CD151;CD151;CD151;
7	818421	693394	713443	0.487667575005044	7.747e-05	PRKAR1B;PRKAR1B;PRKAR1B;
11	818784	794715	832627	0.708948957035936	2.3178e-10	SNORA52;RPLP2;RPLP2;PNPLA2;PNPLA2;EFCAB4A;EFCAB4A;EFCAB4A;CD151;CD151;CD151;CD151;CD151;
11	818916	794715	832627	0.754373043336962	3.4118e-12	SNORA52;RPLP2;RPLP2;PNPLA2;PNPLA2;EFCAB4A;EFCAB4A;EFCAB4A;CD151;CD151;CD151;CD151;CD151;
11	819539	794715	832627	0.855838944428769	1.11022e-16	SNORA52;RPLP2;RPLP2;PNPLA2;PNPLA2;EFCAB4A;EFCAB4A;EFCAB4A;CD151;CD151;CD151;CD151;CD151;
11	820487	794715	832627	0.855838944428769	1.11022e-16	SNORA52;RPLP2;RPLP2;PNPLA2;PNPLA2;EFCAB4A;EFCAB4A;EFCAB4A;CD151;CD151;CD151;CD151;CD151;
11	820670	794715	832627	0.855838944428769	1.11022e-16	SNORA52;RPLP2;RPLP2;PNPLA2;PNPLA2;EFCAB4A;EFCAB4A;EFCAB4A;CD151;CD151;CD151;CD151;CD151;
11	821809	794715	832627	0.824217638612846	6.6614e-16	SNORA52;RPLP2;RPLP2;PNPLA2;PNPLA2;EFCAB4A;EFCAB4A;EFCAB4A;CD151;CD151;CD151;CD151;CD151;
11	823589	794715	832627	0.855838944428769	1.11022e-16	SNORA52;RPLP2;RPLP2;PNPLA2;PNPLA2;EFCAB4A;EFCAB4A;EFCAB4A;CD151;CD151;CD151;CD151;CD151;
11	823668	794715	832627	0.855838944428769	1.11022e-16	SNORA52;RPLP2;RPLP2;PNPLA2;PNPLA2;EFCAB4A;EFCAB4A;EFCAB4A;CD151;CD151;CD151;CD151;CD151;
11	824802	794715	832627	0.841706189300995	1.11022e-16	SNORA52;RPLP2;RPLP2;PNPLA2;PNPLA2;EFCAB4A;EFCAB4A;EFCAB4A;CD151;CD151;CD151;CD151;CD151;
11	826971	794715	832627	0.765144621957197	1.09512e-12	SNORA52;RPLP2;RPLP2;PNPLA2;PNPLA2;EFCAB4A;EFCAB4A;EFCAB4A;CD151;CD151;CD151;CD151;CD151;
11	827084	794715	832627	0.745278182197479	8.5194e-12	SNORA52;RPLP2;RPLP2;PNPLA2;PNPLA2;EFCAB4A;EFCAB4A;EFCAB4A;CD151;CD151;CD151;CD151;CD151;
11	827121	794715	832627	0.765144621957197	1.09512e-12	SNORA52;RPLP2;RPLP2;PNPLA2;PNPLA2;EFCAB4A;EFCAB4A;EFCAB4A;CD151;CD151;CD151;CD151;CD151;
11	827582	794715	832627	0.765144621957197	1.09512e-12	SNORA52;RPLP2;RPLP2;PNPLA2;PNPLA2;EFCAB4A;EFCAB4A;EFCAB4A;CD151;CD151;CD151;CD151;CD151;
11	827772	794715	832627	0.636747486477443	4.5274e-08	SNORA52;RPLP2;RPLP2;PNPLA2;PNPLA2;EFCAB4A;EFCAB4A;EFCAB4A;CD151;CD151;CD151;CD151;CD151;
1	828418	828418	863421	0.735935553703811	2.0972e-11	AK056486;SAMD11;SAMD11;
11	828419	794715	832627	0.765144621957197	1.09512e-12	SNORA52;RPLP2;RPLP2;PNPLA2;PNPLA2;EFCAB4A;EFCAB4A;EFCAB4A;CD151;CD151;CD151;CD151;CD151;
11	828424	794715	832627	0.765144621957197	1.09512e-12	SNORA52;RPLP2;RPLP2;PNPLA2;PNPLA2;EFCAB4A;EFCAB4A;EFCAB4A;CD151;CD151;CD151;CD151;CD151;
11	828542	794715	832627	0.765144621957197	1.09512e-12	SNORA52;RPLP2;RPLP2;PNPLA2;PNPLA2;EFCAB4A;EFCAB4A;EFCAB4A;CD151;CD151;CD151;CD151;CD151;
11	828634	794715	832627	0.740394555548057	1.37084e-11	SNORA52;RPLP2;RPLP2;PNPLA2;PNPLA2;EFCAB4A;EFCAB4A;EFCAB4A;CD151;CD151;CD151;CD151;CD151;
11	828722	794715	832627	0.745278182197479	8.5194e-12	SNORA52;RPLP2;RPLP2;PNPLA2;PNPLA2;EFCAB4A;EFCAB4A;EFCAB4A;CD151;CD151;CD151;CD151;CD151;
11	828760	794715	832627	0.765144621957197	1.09512e-12	SNORA52;RPLP2;RPLP2;PNPLA2;PNPLA2;EFCAB4A;EFCAB4A;EFCAB4A;CD151;CD151;CD151;CD151;CD151;
11	828842	794715	832627	0.463043982949039	0.000194982	SNORA52;RPLP2;RPLP2;PNPLA2;PNPLA2;EFCAB4A;EFCAB4A;EFCAB4A;CD151;CD151;CD151;CD151;CD151;
11	829078	794715	832627	0.765144621957197	1.09512e-12	SNORA52;RPLP2;RPLP2;PNPLA2;PNPLA2;EFCAB4A;EFCAB4A;EFCAB4A;CD151;CD151;CD151;CD151;CD151;
11	829093	794715	832627	0.765144621957197	1.09512e-12	SNORA52;RPLP2;RPLP2;PNPLA2;PNPLA2;EFCAB4A;EFCAB4A;EFCAB4A;CD151;CD151;CD151;CD151;CD151;
11	829127	794715	832627	0.765144621957197	1.09512e-12	SNORA52;RPLP2;RPLP2;PNPLA2;PNPLA2;EFCAB4A;EFCAB4A;EFCAB4A;CD151;CD151;CD151;CD151;CD151;
11	829155	794715	832627	0.765144621957197	1.09512e-12	SNORA52;RPLP2;RPLP2;PNPLA2;PNPLA2;EFCAB4A;EFCAB4A;EFCAB4A;CD151;CD151;CD151;CD151;CD151;
11	829629	794715	832627	0.765144621957197	1.09512e-12	SNORA52;RPLP2;RPLP2;PNPLA2;PNPLA2;EFCAB4A;EFCAB4A;EFCAB4A;CD151;CD151;CD151;CD151;CD151;
11	830319	794715	832627	0.765144621957197	1.09512e-12	SNORA52;RPLP2;RPLP2;PNPLA2;PNPLA2;EFCAB4A;EFCAB4A;EFCAB4A;CD151;CD151;CD151;CD151;CD151;
11	830363	794715	832627	0.463043982949039	0.000194982	SNORA52;RPLP2;RPLP2;PNPLA2;PNPLA2;EFCAB4A;EFCAB4A;EFCAB4A;CD151;CD151;CD151;CD151;CD151;
11	830477	794715	832627	0.765144621957197	1.09512e-12	SNORA52;RPLP2;RPLP2;PNPLA2;PNPLA2;EFCAB4A;EFCAB4A;EFCAB4A;CD151;CD151;CD151;CD151;CD151;
11	830604	794715	832627	0.765144621957197	1.09512e-12	SNORA52;RPLP2;RPLP2;PNPLA2;PNPLA2;EFCAB4A;EFCAB4A;EFCAB4A;CD151;CD151;CD151;CD151;CD151;
11	830639	794715	832627	0.765144621957197	1.09512e-12	SNORA52;RPLP2;RPLP2;PNPLA2;PNPLA2;EFCAB4A;EFCAB4A;EFCAB4A;CD151;CD151;CD151;CD151;CD151;
11	830740	794715	832627	0.765144621957197	1.09512e-12	SNORA52;RPLP2;RPLP2;PNPLA2;PNPLA2;EFCAB4A;EFCAB4A;EFCAB4A;CD151;CD151;CD151;CD151;CD151;
11	831284	794715	832627	0.636747486477443	4.5274e-08	SNORA52;RPLP2;RPLP2;PNPLA2;PNPLA2;EFCAB4A;EFCAB4A;EFCAB4A;CD151;CD151;CD151;CD151;CD151;
3	832458	860794	878380	0.474808140593962	0.000126554	_
11	832627	794715	832627	0.743724593505618	9.9226e-12	SNORA52;RPLP2;RPLP2;PNPLA2;PNPLA2;EFCAB4A;EFCAB4A;EFCAB4A;CD151;CD151;CD151;CD151;CD151;
11	832775	794715	832627	0.531332747600824	1.2539e-05	SNORA52;RPLP2;RPLP2;PNPLA2;PNPLA2;EFCAB4A;EFCAB4A;EFCAB4A;CD151;CD151;CD151;CD151;CD151;
11	833461	794715	832627	0.456407562706141	0.00024714	SNORA52;RPLP2;RPLP2;PNPLA2;PNPLA2;EFCAB4A;EFCAB4A;EFCAB4A;CD151;CD151;CD151;CD151;CD151;
11	834057	794715	832627	0.456899402941592	0.00024288	SNORA52;RPLP2;RPLP2;PNPLA2;PNPLA2;EFCAB4A;EFCAB4A;EFCAB4A;CD151;CD151;CD151;CD151;CD151;
1	836671	828418	863421	0.825577634487162	5.5512e-16	AK056486;SAMD11;SAMD11;
1	836727	828418	863421	0.79520267333192	3.2418e-14	AK056486;SAMD11;SAMD11;
1	841053	828418	863421	0.784724816842802	1.17906e-13	AK056486;SAMD11;SAMD11;
1	843817	828418	863421	0.592106831303132	6.2584e-07	AK056486;SAMD11;SAMD11;
1	844113	828418	863421	0.794007079186834	3.7636e-14	AK056486;SAMD11;SAMD11;
3	847667	860794	878380	0.500418773541971	4.6692e-05	_
3	853275	860794	878380	-0.475611996338535	0.0001228	_
1	854801	828418	863421	0.819650885344461	1.33226e-15	AK056486;SAMD11;SAMD11;
3	855584	860794	878380	0.45340934775499	0.00027464	_
3	855768	860794	878380	-0.497804576152933	5.1884e-05	_
3	858209	860794	878380	0.45340934775499	0.00027464	_
3	858851	860794	878380	0.45340934775499	0.00027464	_
3	860128	860794	878380	0.45340934775499	0.00027464	_
1	860508	828418	863421	0.531959012061021	1.2193e-05	AK056486;SAMD11;SAMD11;
3	860794	860794	878380	0.45340934775499	0.00027464	_
3	861304	860794	878380	0.45340934775499	0.00027464	_
3	861605	860794	878380	0.45340934775499	0.00027464	_
3	862170	860794	878380	0.45340934775499	0.00027464	_
3	862936	860794	878380	0.45340934775499	0.00027464	_
1	863421	828418	863421	0.675838800308004	3.1266e-09	AK056486;SAMD11;SAMD11;
3	865269	860794	878380	0.45340934775499	0.00027464	_
3	866873	860794	878380	0.45340934775499	0.00027464	_
3	867152	860794	878380	0.45340934775499	0.00027464	_
3	867951	860794	878380	0.45340934775499	0.00027464	_
3	868517	860794	878380	0.45340934775499	0.00027464	_
3	869191	860794	878380	0.45340934775499	0.00027464	_
3	869845	860794	878380	0.45340934775499	0.00027464	_
3	871682	860794	878380	0.45340934775499	0.00027464	_
1	871896	828418	863421	0.560475725524671	3.2074e-06	AK056486;SAMD11;SAMD11;
3	873183	860794	878380	0.45340934775499	0.00027464	_
7	873265	693394	713443	-0.452288618174691	0.00028562	PRKAR1B;PRKAR1B;PRKAR1B;
3	873661	860794	878380	0.45340934775499	0.00027464	_
7	873918	693394	713443	-0.452288618174691	0.00028562	PRKAR1B;PRKAR1B;PRKAR1B;
3	874962	860794	878380	0.45340934775499	0.00027464	_
7	876096	693394	713443	-0.452288618174691	0.00028562	PRKAR1B;PRKAR1B;PRKAR1B;
3	878380	860794	878380	0.45340934775499	0.00027464	_
6	880031	985621	1017718	0.49029197259796	6.9918e-05	BC126314;BC037855;
1	881808	828418	863421	0.692596200597811	8.749e-10	AK056486;SAMD11;SAMD11;
1	890368	828418	863421	0.562812309243459	2.859e-06	AK056486;SAMD11;SAMD11;
16	890923	837567	976641	0.68520307725344	1.55058e-09	HMFN1876;LMF1;LA16C-360B4.1-001;LA16C-360B4.1-001;LA16C-360B4.1-001;CR596832;BC098409;
16	891046	837567	976641	0.68520307725344	1.55058e-09	HMFN1876;LMF1;LA16C-360B4.1-001;LA16C-360B4.1-001;LA16C-360B4.1-001;CR596832;BC098409;
16	900726	837567	976641	0.760695487074361	1.76382e-12	HMFN1876;LMF1;LA16C-360B4.1-001;LA16C-360B4.1-001;LA16C-360B4.1-001;CR596832;BC098409;
1	900798	828418	863421	0.540011299495322	8.4662e-06	AK056486;SAMD11;SAMD11;
16	903316	837567	976641	0.775939765636671	3.2962e-13	HMFN1876;LMF1;LA16C-360B4.1-001;LA16C-360B4.1-001;LA16C-360B4.1-001;CR596832;BC098409;
16	910599	837567	976641	0.744978997960602	8.774e-12	HMFN1876;LMF1;LA16C-360B4.1-001;LA16C-360B4.1-001;LA16C-360B4.1-001;CR596832;BC098409;
16	914412	837567	976641	0.790525874228791	5.8398e-14	HMFN1876;LMF1;LA16C-360B4.1-001;LA16C-360B4.1-001;LA16C-360B4.1-001;CR596832;BC098409;
1	914761	922320	975763	-0.546293701756221	6.3274e-06	ISG15;AGRN;
1	917172	922320	975763	-0.546293701756221	6.3274e-06	ISG15;AGRN;
1	918699	922320	975763	-0.546293701756221	6.3274e-06	ISG15;AGRN;
1	919053	922320	975763	-0.546293701756221	6.3274e-06	ISG15;AGRN;
16	923164	837567	976641	0.582402779388761	1.05234e-06	HMFN1876;LMF1;LA16C-360B4.1-001;LA16C-360B4.1-001;LA16C-360B4.1-001;CR596832;BC098409;
16	923293	837567	976641	0.719437410832955	9.4172e-11	HMFN1876;LMF1;LA16C-360B4.1-001;LA16C-360B4.1-001;LA16C-360B4.1-001;CR596832;BC098409;
16	925718	837567	976641	0.619722172736376	1.29396e-07	HMFN1876;LMF1;LA16C-360B4.1-001;LA16C-360B4.1-001;LA16C-360B4.1-001;CR596832;BC098409;
16	925892	837567	976641	0.619722172736376	1.29396e-07	HMFN1876;LMF1;LA16C-360B4.1-001;LA16C-360B4.1-001;LA16C-360B4.1-001;CR596832;BC098409;
16	925948	837567	976641	0.646420931663582	2.4214e-08	HMFN1876;LMF1;LA16C-360B4.1-001;LA16C-360B4.1-001;LA16C-360B4.1-001;CR596832;BC098409;
16	926759	837567	976641	0.619722172736376	1.29396e-07	HMFN1876;LMF1;LA16C-360B4.1-001;LA16C-360B4.1-001;LA16C-360B4.1-001;CR596832;BC098409;
16	926990	837567	976641	0.619722172736376	1.29396e-07	HMFN1876;LMF1;LA16C-360B4.1-001;LA16C-360B4.1-001;LA16C-360B4.1-001;CR596832;BC098409;
16	927257	837567	976641	0.775739772029117	3.3706e-13	HMFN1876;LMF1;LA16C-360B4.1-001;LA16C-360B4.1-001;LA16C-360B4.1-001;CR596832;BC098409;
16	927359	837567	976641	0.775739772029117	3.3706e-13	HMFN1876;LMF1;LA16C-360B4.1-001;LA16C-360B4.1-001;LA16C-360B4.1-001;CR596832;BC098409;
16	927372	837567	976641	0.775739772029117	3.3706e-13	HMFN1876;LMF1;LA16C-360B4.1-001;LA16C-360B4.1-001;LA16C-360B4.1-001;CR596832;BC098409;
16	927878	837567	976641	0.775739772029117	3.3706e-13	HMFN1876;LMF1;LA16C-360B4.1-001;LA16C-360B4.1-001;LA16C-360B4.1-001;CR596832;BC098409;
16	927936	837567	976641	0.775739772029117	3.3706e-13	HMFN1876;LMF1;LA16C-360B4.1-001;LA16C-360B4.1-001;LA16C-360B4.1-001;CR596832;BC098409;
16	927973	837567	976641	0.775739772029117	3.3706e-13	HMFN1876;LMF1;LA16C-360B4.1-001;LA16C-360B4.1-001;LA16C-360B4.1-001;CR596832;BC098409;
16	928071	837567	976641	0.775739772029117	3.3706e-13	HMFN1876;LMF1;LA16C-360B4.1-001;LA16C-360B4.1-001;LA16C-360B4.1-001;CR596832;BC098409;
16	928169	837567	976641	0.775739772029117	3.3706e-13	HMFN1876;LMF1;LA16C-360B4.1-001;LA16C-360B4.1-001;LA16C-360B4.1-001;CR596832;BC098409;
16	928579	837567	976641	0.775739772029117	3.3706e-13	HMFN1876;LMF1;LA16C-360B4.1-001;LA16C-360B4.1-001;LA16C-360B4.1-001;CR596832;BC098409;
16	928890	837567	976641	0.775739772029117	3.3706e-13	HMFN1876;LMF1;LA16C-360B4.1-001;LA16C-360B4.1-001;LA16C-360B4.1-001;CR596832;BC098409;
16	928999	837567	976641	0.775739772029117	3.3706e-13	HMFN1876;LMF1;LA16C-360B4.1-001;LA16C-360B4.1-001;LA16C-360B4.1-001;CR596832;BC098409;
16	929192	837567	976641	0.775739772029117	3.3706e-13	HMFN1876;LMF1;LA16C-360B4.1-001;LA16C-360B4.1-001;LA16C-360B4.1-001;CR596832;BC098409;
16	929382	837567	976641	0.660612860290676	9.278e-09	HMFN1876;LMF1;LA16C-360B4.1-001;LA16C-360B4.1-001;LA16C-360B4.1-001;CR596832;BC098409;
16	929859	837567	976641	0.75875894966033	2.1634e-12	HMFN1876;LMF1;LA16C-360B4.1-001;LA16C-360B4.1-001;LA16C-360B4.1-001;CR596832;BC098409;
16	930022	837567	976641	0.75875894966033	2.1634e-12	HMFN1876;LMF1;LA16C-360B4.1-001;LA16C-360B4.1-001;LA16C-360B4.1-001;CR596832;BC098409;
16	930387	837567	976641	0.470531663322328	0.000148354	HMFN1876;LMF1;LA16C-360B4.1-001;LA16C-360B4.1-001;LA16C-360B4.1-001;CR596832;BC098409;
16	930816	837567	976641	0.745455449097696	8.372e-12	HMFN1876;LMF1;LA16C-360B4.1-001;LA16C-360B4.1-001;LA16C-360B4.1-001;CR596832;BC098409;
16	931003	837567	976641	0.745455449097696	8.372e-12	HMFN1876;LMF1;LA16C-360B4.1-001;LA16C-360B4.1-001;LA16C-360B4.1-001;CR596832;BC098409;
16	931220	837567	976641	0.745455449097696	8.372e-12	HMFN1876;LMF1;LA16C-360B4.1-001;LA16C-360B4.1-001;LA16C-360B4.1-001;CR596832;BC098409;
16	931873	837567	976641	0.775739772029117	3.3706e-13	HMFN1876;LMF1;LA16C-360B4.1-001;LA16C-360B4.1-001;LA16C-360B4.1-001;CR596832;BC098409;
16	932092	837567	976641	0.745455449097696	8.372e-12	HMFN1876;LMF1;LA16C-360B4.1-001;LA16C-360B4.1-001;LA16C-360B4.1-001;CR596832;BC098409;
16	932301	837567	976641	0.745455449097696	8.372e-12	HMFN1876;LMF1;LA16C-360B4.1-001;LA16C-360B4.1-001;LA16C-360B4.1-001;CR596832;BC098409;
16	932962	837567	976641	0.745455449097696	8.372e-12	HMFN1876;LMF1;LA16C-360B4.1-001;LA16C-360B4.1-001;LA16C-360B4.1-001;CR596832;BC098409;
1	933331	922320	975763	-0.546293701756221	6.3274e-06	ISG15;AGRN;
12	933680	733413	746549	0.465497446557561	0.000178402	WNK1;WNK1;WNK1;
16	933821	837567	976641	0.745455449097696	8.372e-12	HMFN1876;LMF1;LA16C-360B4.1-001;LA16C-360B4.1-001;LA16C-360B4.1-001;CR596832;BC098409;
16	934888	837567	976641	0.455958361289478	0.00025108	HMFN1876;LMF1;LA16C-360B4.1-001;LA16C-360B4.1-001;LA16C-360B4.1-001;CR596832;BC098409;
16	935083	837567	976641	0.745455449097696	8.372e-12	HMFN1876;LMF1;LA16C-360B4.1-001;LA16C-360B4.1-001;LA16C-360B4.1-001;CR596832;BC098409;
16	935102	837567	976641	0.745455449097696	8.372e-12	HMFN1876;LMF1;LA16C-360B4.1-001;LA16C-360B4.1-001;LA16C-360B4.1-001;CR596832;BC098409;
16	935157	837567	976641	0.745455449097696	8.372e-12	HMFN1876;LMF1;LA16C-360B4.1-001;LA16C-360B4.1-001;LA16C-360B4.1-001;CR596832;BC098409;
16	935895	837567	976641	0.775739772029117	3.3706e-13	HMFN1876;LMF1;LA16C-360B4.1-001;LA16C-360B4.1-001;LA16C-360B4.1-001;CR596832;BC098409;
1	936897	922320	975763	-0.546293701756221	6.3274e-06	ISG15;AGRN;
1	938555	922320	975763	-0.562590931799102	2.8904e-06	ISG15;AGRN;
1	938784	922320	975763	-0.546293701756221	6.3274e-06	ISG15;AGRN;
16	944555	837567	976641	0.459459501835444	0.00022174	HMFN1876;LMF1;LA16C-360B4.1-001;LA16C-360B4.1-001;LA16C-360B4.1-001;CR596832;BC098409;
16	944695	837567	976641	0.719628264452201	9.2606e-11	HMFN1876;LMF1;LA16C-360B4.1-001;LA16C-360B4.1-001;LA16C-360B4.1-001;CR596832;BC098409;
16	947462	837567	976641	0.719628264452201	9.2606e-11	HMFN1876;LMF1;LA16C-360B4.1-001;LA16C-360B4.1-001;LA16C-360B4.1-001;CR596832;BC098409;
19	947549	939261	957925	0.463521052226545	0.000191652	WDR18;WDR18;WDR18;WDR18;GRIN3B;
16	947764	837567	976641	0.709789491095933	2.1596e-10	HMFN1876;LMF1;LA16C-360B4.1-001;LA16C-360B4.1-001;LA16C-360B4.1-001;CR596832;BC098409;
16	949036	837567	976641	0.719628264452201	9.2606e-11	HMFN1876;LMF1;LA16C-360B4.1-001;LA16C-360B4.1-001;LA16C-360B4.1-001;CR596832;BC098409;
19	950673	939261	957925	0.474290645015391	0.000129026	WDR18;WDR18;WDR18;WDR18;GRIN3B;
7	952366	859428	923540	0.479136350844583	0.000107518	UNC84A;UNC84A;UNC84A;UNC84A;UNC84A;KIAA0810;C7ORF20;ADAP1;ADAP1;ADAP1;ADAP1;
1	952583	828418	863421	0.552222332959783	4.781e-06	AK056486;SAMD11;SAMD11;
16	952751	837567	976641	0.709789491095933	2.1596e-10	HMFN1876;LMF1;LA16C-360B4.1-001;LA16C-360B4.1-001;LA16C-360B4.1-001;CR596832;BC098409;
19	955823	939261	957925	0.875318202092057	0	WDR18;WDR18;WDR18;WDR18;GRIN3B;
19	956230	939261	957925	0.806669580171481	7.2164e-15	WDR18;WDR18;WDR18;WDR18;GRIN3B;
19	957768	939261	957925	0.806669580171481	7.2164e-15	WDR18;WDR18;WDR18;WDR18;GRIN3B;
19	957925	939261	957925	0.806669580171481	7.2164e-15	WDR18;WDR18;WDR18;WDR18;GRIN3B;
19	958353	939261	957925	0.782069482991144	1.61538e-13	WDR18;WDR18;WDR18;WDR18;GRIN3B;
19	965712	939261	957925	0.47756646721951	0.000114094	WDR18;WDR18;WDR18;WDR18;GRIN3B;
16	965984	837567	976641	0.564465736755342	2.6342e-06	HMFN1876;LMF1;LA16C-360B4.1-001;LA16C-360B4.1-001;LA16C-360B4.1-001;CR596832;BC098409;
16	966399	837567	976641	0.638180104601811	4.1324e-08	HMFN1876;LMF1;LA16C-360B4.1-001;LA16C-360B4.1-001;LA16C-360B4.1-001;CR596832;BC098409;
16	972777	837567	976641	0.691411858994127	9.5998e-10	HMFN1876;LMF1;LA16C-360B4.1-001;LA16C-360B4.1-001;LA16C-360B4.1-001;CR596832;BC098409;
16	975654	837567	976641	0.499547155151717	4.8366e-05	HMFN1876;LMF1;LA16C-360B4.1-001;LA16C-360B4.1-001;LA16C-360B4.1-001;CR596832;BC098409;
16	976641	837567	976641	0.637177650840501	4.4052e-08	HMFN1876;LMF1;LA16C-360B4.1-001;LA16C-360B4.1-001;LA16C-360B4.1-001;CR596832;BC098409;
16	977036	837567	976641	0.54070525702753	8.2006e-06	HMFN1876;LMF1;LA16C-360B4.1-001;LA16C-360B4.1-001;LA16C-360B4.1-001;CR596832;BC098409;
1	988364	828418	863421	0.501334090249413	4.499e-05	AK056486;SAMD11;SAMD11;
6	989908	967191	973789	0.469053433060776	0.000156656	BC126314;BC037855;
6	990382	967191	973789	0.469053433060776	0.000156656	BC126314;BC037855;
6	990462	967191	973789	0.469053433060776	0.000156656	BC126314;BC037855;
6	990864	967191	973789	0.469053433060776	0.000156656	BC126314;BC037855;
6	991953	967191	973789	0.485410466814377	8.4558e-05	BC126314;BC037855;
6	992777	967191	973789	0.480698940901608	0.000101318	BC126314;BC037855;
6	992821	967191	973789	0.480698940901608	0.000101318	BC126314;BC037855;
6	993308	967191	973789	0.480698940901608	0.000101318	BC126314;BC037855;
6	994017	967191	973789	0.480698940901608	0.000101318	BC126314;BC037855;
6	994348	967191	973789	0.480698940901608	0.000101318	BC126314;BC037855;
6	996687	967191	973789	0.480698940901608	0.000101318	BC126314;BC037855;
6	997381	967191	973789	0.480698940901608	0.000101318	BC126314;BC037855;
6	998057	967191	973789	0.480698940901608	0.000101318	BC126314;BC037855;
6	998665	967191	973789	0.480698940901608	0.000101318	BC126314;BC037855;
10	1001166	1003535	1086538	-0.454613802837215	0.00026326	GTPBP4;CRFG;IDI2;C10ORF110;C10ORF110;C10ORF110;IDI1;IDI1;IDI1;IDI1;
10	1001347	1003535	1086538	-0.454613802837215	0.00026326	GTPBP4;CRFG;IDI2;C10ORF110;C10ORF110;C10ORF110;IDI1;IDI1;IDI1;IDI1;
10	1001958	1003535	1086538	-0.454613802837215	0.00026326	GTPBP4;CRFG;IDI2;C10ORF110;C10ORF110;C10ORF110;IDI1;IDI1;IDI1;IDI1;
10	1002372	1003535	1086538	-0.526377261068023	1.5616e-05	GTPBP4;CRFG;IDI2;C10ORF110;C10ORF110;C10ORF110;IDI1;IDI1;IDI1;IDI1;
6	1002990	985621	1017718	-0.46122955621768	0.00020814	BC126314;BC037855;
10	1003215	1003535	1086538	-0.454613802837215	0.00026326	GTPBP4;CRFG;IDI2;C10ORF110;C10ORF110;C10ORF110;IDI1;IDI1;IDI1;IDI1;
10	1003535	1003535	1086538	-0.526377261068023	1.5616e-05	GTPBP4;CRFG;IDI2;C10ORF110;C10ORF110;C10ORF110;IDI1;IDI1;IDI1;IDI1;
10	1004603	1003535	1086538	-0.526377261068023	1.5616e-05	GTPBP4;CRFG;IDI2;C10ORF110;C10ORF110;C10ORF110;IDI1;IDI1;IDI1;IDI1;
10	1009138	1003535	1086538	-0.587187999149563	8.1618e-07	GTPBP4;CRFG;IDI2;C10ORF110;C10ORF110;C10ORF110;IDI1;IDI1;IDI1;IDI1;
10	1011479	1003535	1086538	-0.530067664025154	1.32658e-05	GTPBP4;CRFG;IDI2;C10ORF110;C10ORF110;C10ORF110;IDI1;IDI1;IDI1;IDI1;
12	1015042	1076722	1157102	-0.555232532437283	4.1382e-06	ERC1;ERC1;ERC1;ERC1;ERC1;ERC1;
20	1015571	860626	1046486	0.455421110700823	0.0002559	RSPO4;RSPO4;
20	1015700	860626	1046486	0.455421110700823	0.0002559	RSPO4;RSPO4;
20	1017103	860626	1046486	0.455421110700823	0.0002559	RSPO4;RSPO4;
20	1018829	860626	1046486	0.455421110700823	0.0002559	RSPO4;RSPO4;
10	1019278	1003535	1086538	-0.454847309847241	0.00026112	GTPBP4;CRFG;IDI2;C10ORF110;C10ORF110;C10ORF110;IDI1;IDI1;IDI1;IDI1;
1	1019668	922320	975763	-0.496886534397467	5.383e-05	ISG15;AGRN;
1	1020428	922320	975763	-0.496886534397467	5.383e-05	ISG15;AGRN;
1	1020496	922320	975763	-0.496886534397467	5.383e-05	ISG15;AGRN;
10	1024412	1003535	1086538	-0.530067664025154	1.32658e-05	GTPBP4;CRFG;IDI2;C10ORF110;C10ORF110;C10ORF110;IDI1;IDI1;IDI1;IDI1;
10	1024895	1003535	1086538	-0.530067664025154	1.32658e-05	GTPBP4;CRFG;IDI2;C10ORF110;C10ORF110;C10ORF110;IDI1;IDI1;IDI1;IDI1;
10	1026285	1003535	1086538	-0.530067664025154	1.32658e-05	GTPBP4;CRFG;IDI2;C10ORF110;C10ORF110;C10ORF110;IDI1;IDI1;IDI1;IDI1;
10	1027234	1003535	1086538	-0.530067664025154	1.32658e-05	GTPBP4;CRFG;IDI2;C10ORF110;C10ORF110;C10ORF110;IDI1;IDI1;IDI1;IDI1;
10	1028040	1003535	1086538	-0.530067664025154	1.32658e-05	GTPBP4;CRFG;IDI2;C10ORF110;C10ORF110;C10ORF110;IDI1;IDI1;IDI1;IDI1;
10	1029019	1003535	1086538	-0.587187999149563	8.1618e-07	GTPBP4;CRFG;IDI2;C10ORF110;C10ORF110;C10ORF110;IDI1;IDI1;IDI1;IDI1;
7	1030027	997643	1175494	0.503403676810584	4.1352e-05	FP15621;C7ORF50;C7ORF50;C7ORF50;GPR146;GPR146;GPR146;GPER;GPER;GPER;GPER;GPER;FKSG48;ZFAND2A;ZFAND2A;AK090593;
10	1030138	1003535	1086538	-0.587187999149563	8.1618e-07	GTPBP4;CRFG;IDI2;C10ORF110;C10ORF110;C10ORF110;IDI1;IDI1;IDI1;IDI1;
10	1030798	1003535	1086538	-0.587187999149563	8.1618e-07	GTPBP4;CRFG;IDI2;C10ORF110;C10ORF110;C10ORF110;IDI1;IDI1;IDI1;IDI1;
10	1031487	1003535	1086538	-0.477891253140332	0.000112704	GTPBP4;CRFG;IDI2;C10ORF110;C10ORF110;C10ORF110;IDI1;IDI1;IDI1;IDI1;
7	1032272	997643	1175494	0.534031055223061	1.11104e-05	FP15621;C7ORF50;C7ORF50;C7ORF50;GPR146;GPR146;GPR146;GPER;GPER;GPER;GPER;GPER;FKSG48;ZFAND2A;ZFAND2A;AK090593;
10	1032823	1003535	1086538	-0.526377261068023	1.5616e-05	GTPBP4;CRFG;IDI2;C10ORF110;C10ORF110;C10ORF110;IDI1;IDI1;IDI1;IDI1;
10	1033647	1003535	1086538	-0.526377261068023	1.5616e-05	GTPBP4;CRFG;IDI2;C10ORF110;C10ORF110;C10ORF110;IDI1;IDI1;IDI1;IDI1;
10	1033798	1003535	1086538	-0.526377261068023	1.5616e-05	GTPBP4;CRFG;IDI2;C10ORF110;C10ORF110;C10ORF110;IDI1;IDI1;IDI1;IDI1;
10	1033983	1003535	1086538	-0.454613802837215	0.00026326	GTPBP4;CRFG;IDI2;C10ORF110;C10ORF110;C10ORF110;IDI1;IDI1;IDI1;IDI1;
10	1034809	1003535	1086538	-0.454613802837215	0.00026326	GTPBP4;CRFG;IDI2;C10ORF110;C10ORF110;C10ORF110;IDI1;IDI1;IDI1;IDI1;
10	1037226	1003535	1086538	-0.454613802837215	0.00026326	GTPBP4;CRFG;IDI2;C10ORF110;C10ORF110;C10ORF110;IDI1;IDI1;IDI1;IDI1;
10	1038398	1003535	1086538	-0.534393753694166	1.09304e-05	GTPBP4;CRFG;IDI2;C10ORF110;C10ORF110;C10ORF110;IDI1;IDI1;IDI1;IDI1;
10	1039596	1003535	1086538	-0.454613802837215	0.00026326	GTPBP4;CRFG;IDI2;C10ORF110;C10ORF110;C10ORF110;IDI1;IDI1;IDI1;IDI1;
10	1041420	1003535	1086538	-0.526377261068023	1.5616e-05	GTPBP4;CRFG;IDI2;C10ORF110;C10ORF110;C10ORF110;IDI1;IDI1;IDI1;IDI1;
7	1042099	997643	1175494	-0.538474777439108	9.083e-06	FP15621;C7ORF50;C7ORF50;C7ORF50;GPR146;GPR146;GPR146;GPER;GPER;GPER;GPER;GPER;FKSG48;ZFAND2A;ZFAND2A;AK090593;
20	1042857	860626	1046486	0.465323961622078	0.000179532	RSPO4;RSPO4;
1	1043315	922320	975763	-0.455920544939482	0.00025142	ISG15;AGRN;
10	1044444	1003535	1086538	-0.526377261068023	1.5616e-05	GTPBP4;CRFG;IDI2;C10ORF110;C10ORF110;C10ORF110;IDI1;IDI1;IDI1;IDI1;
20	1046954	860626	1046486	0.465323961622078	0.000179532	RSPO4;RSPO4;
7	1046970	997643	1175494	-0.559425322580304	3.3766e-06	FP15621;C7ORF50;C7ORF50;C7ORF50;GPR146;GPR146;GPR146;GPER;GPER;GPER;GPER;GPER;FKSG48;ZFAND2A;ZFAND2A;AK090593;
20	1048669	860626	1046486	0.465323961622078	0.000179532	RSPO4;RSPO4;
1	1050471	922320	975763	-0.455920544939482	0.00025142	ISG15;AGRN;
1	1051125	922320	975763	-0.455920544939482	0.00025142	ISG15;AGRN;
12	1051586	1076722	1157102	-0.490193677955614	7.0188e-05	ERC1;ERC1;ERC1;ERC1;ERC1;ERC1;
20	1052297	860626	1046486	0.465323961622078	0.000179532	RSPO4;RSPO4;
1	1054398	922320	975763	-0.467383933888011	0.000166544	ISG15;AGRN;
12	1055609	1076722	1157102	-0.490193677955614	7.0188e-05	ERC1;ERC1;ERC1;ERC1;ERC1;ERC1;
12	1055705	1076722	1157102	-0.490193677955614	7.0188e-05	ERC1;ERC1;ERC1;ERC1;ERC1;ERC1;
10	1055710	1172447	1204078	0.464638032520013	0.000184058	C10ORF139;
20	1056122	860626	1046486	0.465323961622078	0.000179532	RSPO4;RSPO4;
12	1056227	1076722	1157102	-0.490193677955614	7.0188e-05	ERC1;ERC1;ERC1;ERC1;ERC1;ERC1;
7	1058170	997643	1175494	-0.56539188262436	2.5156e-06	FP15621;C7ORF50;C7ORF50;C7ORF50;GPR146;GPR146;GPR146;GPER;GPER;GPER;GPER;GPER;FKSG48;ZFAND2A;ZFAND2A;AK090593;
12	1059800	1076722	1157102	-0.461982188100635	0.00020258	ERC1;ERC1;ERC1;ERC1;ERC1;ERC1;
12	1059900	1076722	1157102	-0.453691426340599	0.00027194	ERC1;ERC1;ERC1;ERC1;ERC1;ERC1;
7	1063444	997643	1175494	-0.495764666219802	5.63e-05	FP15621;C7ORF50;C7ORF50;C7ORF50;GPR146;GPR146;GPR146;GPER;GPER;GPER;GPER;GPER;FKSG48;ZFAND2A;ZFAND2A;AK090593;
20	1064799	860626	1046486	0.465323961622078	0.000179532	RSPO4;RSPO4;
7	1070223	997643	1175494	-0.488868090598272	7.3926e-05	FP15621;C7ORF50;C7ORF50;C7ORF50;GPR146;GPR146;GPR146;GPER;GPER;GPER;GPER;GPER;FKSG48;ZFAND2A;ZFAND2A;AK090593;
7	1071756	997643	1175494	-0.488868090598272	7.3926e-05	FP15621;C7ORF50;C7ORF50;C7ORF50;GPR146;GPR146;GPR146;GPER;GPER;GPER;GPER;GPER;FKSG48;ZFAND2A;ZFAND2A;AK090593;
7	1071952	997643	1175494	0.475005420602911	0.000125622	FP15621;C7ORF50;C7ORF50;C7ORF50;GPR146;GPR146;GPR146;GPER;GPER;GPER;GPER;GPER;FKSG48;ZFAND2A;ZFAND2A;AK090593;
7	1072331	997643	1175494	-0.559425322580304	3.3766e-06	FP15621;C7ORF50;C7ORF50;C7ORF50;GPR146;GPR146;GPR146;GPER;GPER;GPER;GPER;GPER;FKSG48;ZFAND2A;ZFAND2A;AK090593;
12	1073251	1076722	1157102	-0.453691426340599	0.00027194	ERC1;ERC1;ERC1;ERC1;ERC1;ERC1;
20	1074745	860626	1046486	0.465323961622078	0.000179532	RSPO4;RSPO4;
7	1074798	997643	1175494	-0.480258545902168	0.00010303	FP15621;C7ORF50;C7ORF50;C7ORF50;GPR146;GPR146;GPR146;GPER;GPER;GPER;GPER;GPER;FKSG48;ZFAND2A;ZFAND2A;AK090593;
12	1074937	1076722	1157102	-0.453691426340599	0.00027194	ERC1;ERC1;ERC1;ERC1;ERC1;ERC1;
12	1075682	1076722	1157102	-0.597235788048455	4.7224e-07	ERC1;ERC1;ERC1;ERC1;ERC1;ERC1;
12	1077484	1076722	1157102	-0.512525763148401	2.8328e-05	ERC1;ERC1;ERC1;ERC1;ERC1;ERC1;
12	1077793	1076722	1157102	-0.524418778527897	1.7015e-05	ERC1;ERC1;ERC1;ERC1;ERC1;ERC1;
20	1077803	860626	1046486	0.465323961622078	0.000179532	RSPO4;RSPO4;
12	1078110	1076722	1157102	-0.549850737953466	5.3516e-06	ERC1;ERC1;ERC1;ERC1;ERC1;ERC1;
12	1078984	1076722	1157102	-0.549850737953466	5.3516e-06	ERC1;ERC1;ERC1;ERC1;ERC1;ERC1;
12	1080279	1076722	1157102	-0.513682460852528	2.698e-05	ERC1;ERC1;ERC1;ERC1;ERC1;ERC1;
12	1081040	1076722	1157102	-0.513682460852528	2.698e-05	ERC1;ERC1;ERC1;ERC1;ERC1;ERC1;
12	1081145	1076722	1157102	-0.618427787408294	1.39794e-07	ERC1;ERC1;ERC1;ERC1;ERC1;ERC1;
12	1081595	1076722	1157102	-0.593926151724181	5.6666e-07	ERC1;ERC1;ERC1;ERC1;ERC1;ERC1;
12	1081837	1076722	1157102	-0.545767687919158	6.485e-06	ERC1;ERC1;ERC1;ERC1;ERC1;ERC1;
7	1082773	997643	1175494	-0.632247496599522	6.013e-08	FP15621;C7ORF50;C7ORF50;C7ORF50;GPR146;GPR146;GPR146;GPER;GPER;GPER;GPER;GPER;FKSG48;ZFAND2A;ZFAND2A;AK090593;
7	1083084	997643	1175494	-0.5784268335986	1.2958e-06	FP15621;C7ORF50;C7ORF50;C7ORF50;GPR146;GPR146;GPR146;GPER;GPER;GPER;GPER;GPER;FKSG48;ZFAND2A;ZFAND2A;AK090593;
12	1084490	1076722	1157102	-0.593926151724181	5.6666e-07	ERC1;ERC1;ERC1;ERC1;ERC1;ERC1;
12	1086893	1076722	1157102	-0.484914961680164	8.6194e-05	ERC1;ERC1;ERC1;ERC1;ERC1;ERC1;
7	1087097	997643	1175494	-0.502103491565585	4.3604e-05	FP15621;C7ORF50;C7ORF50;C7ORF50;GPR146;GPR146;GPR146;GPER;GPER;GPER;GPER;GPER;FKSG48;ZFAND2A;ZFAND2A;AK090593;
7	1087444	997643	1175494	-0.462300816890348	0.00020028	FP15621;C7ORF50;C7ORF50;C7ORF50;GPR146;GPR146;GPR146;GPER;GPER;GPER;GPER;GPER;FKSG48;ZFAND2A;ZFAND2A;AK090593;
12	1089547	1076722	1157102	-0.593926151724181	5.6666e-07	ERC1;ERC1;ERC1;ERC1;ERC1;ERC1;
12	1090949	1076722	1157102	-0.593926151724181	5.6666e-07	ERC1;ERC1;ERC1;ERC1;ERC1;ERC1;
12	1092520	1076722	1157102	-0.593926151724181	5.6666e-07	ERC1;ERC1;ERC1;ERC1;ERC1;ERC1;
12	1092723	1076722	1157102	-0.593926151724181	5.6666e-07	ERC1;ERC1;ERC1;ERC1;ERC1;ERC1;
12	1093201	1076722	1157102	-0.513682460852528	2.698e-05	ERC1;ERC1;ERC1;ERC1;ERC1;ERC1;
12	1094871	1076722	1157102	-0.593926151724181	5.6666e-07	ERC1;ERC1;ERC1;ERC1;ERC1;ERC1;
12	1095178	1076722	1157102	-0.593926151724181	5.6666e-07	ERC1;ERC1;ERC1;ERC1;ERC1;ERC1;
12	1095233	1076722	1157102	-0.618427787408294	1.39794e-07	ERC1;ERC1;ERC1;ERC1;ERC1;ERC1;
7	1097882	997643	1175494	-0.669929415974261	4.8048e-09	FP15621;C7ORF50;C7ORF50;C7ORF50;GPR146;GPR146;GPR146;GPER;GPER;GPER;GPER;GPER;FKSG48;ZFAND2A;ZFAND2A;AK090593;
12	1098068	1076722	1157102	-0.593926151724181	5.6666e-07	ERC1;ERC1;ERC1;ERC1;ERC1;ERC1;
7	1099831	997643	1175494	-0.65416493662561	1.4436e-08	FP15621;C7ORF50;C7ORF50;C7ORF50;GPR146;GPR146;GPR146;GPER;GPER;GPER;GPER;GPER;FKSG48;ZFAND2A;ZFAND2A;AK090593;
12	1100239	1076722	1157102	-0.602494578167368	3.52e-07	ERC1;ERC1;ERC1;ERC1;ERC1;ERC1;
12	1100949	1076722	1157102	-0.518897807283493	2.1608e-05	ERC1;ERC1;ERC1;ERC1;ERC1;ERC1;
12	1102165	1076722	1157102	-0.602494578167368	3.52e-07	ERC1;ERC1;ERC1;ERC1;ERC1;ERC1;
12	1102856	1076722	1157102	-0.518897807283493	2.1608e-05	ERC1;ERC1;ERC1;ERC1;ERC1;ERC1;
12	1103097	1076722	1157102	-0.602494578167368	3.52e-07	ERC1;ERC1;ERC1;ERC1;ERC1;ERC1;
12	1103521	1076722	1157102	-0.602494578167368	3.52e-07	ERC1;ERC1;ERC1;ERC1;ERC1;ERC1;
12	1103625	1076722	1157102	-0.602494578167368	3.52e-07	ERC1;ERC1;ERC1;ERC1;ERC1;ERC1;
12	1103897	1076722	1157102	-0.518897807283493	2.1608e-05	ERC1;ERC1;ERC1;ERC1;ERC1;ERC1;
12	1105998	1076722	1157102	-0.518897807283493	2.1608e-05	ERC1;ERC1;ERC1;ERC1;ERC1;ERC1;
12	1106547	1076722	1157102	-0.518897807283493	2.1608e-05	ERC1;ERC1;ERC1;ERC1;ERC1;ERC1;
12	1106672	1076722	1157102	-0.560106368653958	3.2658e-06	ERC1;ERC1;ERC1;ERC1;ERC1;ERC1;
12	1107922	1076722	1157102	-0.484914961680164	8.6194e-05	ERC1;ERC1;ERC1;ERC1;ERC1;ERC1;
12	1108312	1076722	1157102	-0.518897807283493	2.1608e-05	ERC1;ERC1;ERC1;ERC1;ERC1;ERC1;
12	1108419	1076722	1157102	-0.602494578167368	3.52e-07	ERC1;ERC1;ERC1;ERC1;ERC1;ERC1;
12	1109039	1076722	1157102	-0.518897807283493	2.1608e-05	ERC1;ERC1;ERC1;ERC1;ERC1;ERC1;
7	1111053	997643	1175494	-0.663737649683401	7.4598e-09	FP15621;C7ORF50;C7ORF50;C7ORF50;GPR146;GPR146;GPR146;GPER;GPER;GPER;GPER;GPER;FKSG48;ZFAND2A;ZFAND2A;AK090593;
12	1111351	1076722	1157102	-0.484671167488442	8.7008e-05	ERC1;ERC1;ERC1;ERC1;ERC1;ERC1;
12	1113292	1076722	1157102	-0.602494578167368	3.52e-07	ERC1;ERC1;ERC1;ERC1;ERC1;ERC1;
12	1113709	1076722	1157102	-0.602494578167368	3.52e-07	ERC1;ERC1;ERC1;ERC1;ERC1;ERC1;
12	1119511	1076722	1157102	-0.516738440879233	2.37e-05	ERC1;ERC1;ERC1;ERC1;ERC1;ERC1;
1	1120590	1155173	1221519	-0.486493054030363	8.1088e-05	B3GALT6;FAM132A;UBE2J2;UBE2J2;UBE2J2;UBE2J2;UBE2J2;UBE2J2;UBE2J2;SCNN1D;SCNN1D;SCNN1D;SCNN1D;SCNN1D;
12	1123660	1076722	1157102	-0.510796462884776	3.0458e-05	ERC1;ERC1;ERC1;ERC1;ERC1;ERC1;
7	1125091	997643	1175494	-0.600444027980108	3.9498e-07	FP15621;C7ORF50;C7ORF50;C7ORF50;GPR146;GPR146;GPR146;GPER;GPER;GPER;GPER;GPER;FKSG48;ZFAND2A;ZFAND2A;AK090593;
7	1128172	997643	1175494	-0.622599222405212	1.08834e-07	FP15621;C7ORF50;C7ORF50;C7ORF50;GPR146;GPR146;GPR146;GPER;GPER;GPER;GPER;GPER;FKSG48;ZFAND2A;ZFAND2A;AK090593;
7	1128706	997643	1175494	-0.722541118234353	7.1576e-11	FP15621;C7ORF50;C7ORF50;C7ORF50;GPR146;GPR146;GPR146;GPER;GPER;GPER;GPER;GPER;FKSG48;ZFAND2A;ZFAND2A;AK090593;
7	1128748	997643	1175494	-0.722541118234353	7.1576e-11	FP15621;C7ORF50;C7ORF50;C7ORF50;GPR146;GPR146;GPR146;GPER;GPER;GPER;GPER;GPER;FKSG48;ZFAND2A;ZFAND2A;AK090593;
12	1130092	1076722	1157102	-0.452325782549008	0.00028524	ERC1;ERC1;ERC1;ERC1;ERC1;ERC1;
12	1131673	1076722	1157102	-0.516738440879233	2.37e-05	ERC1;ERC1;ERC1;ERC1;ERC1;ERC1;
12	1132762	1076722	1157102	-0.520885899696323	1.98362e-05	ERC1;ERC1;ERC1;ERC1;ERC1;ERC1;
7	1135895	997643	1175494	-0.714467903031147	1.45018e-10	FP15621;C7ORF50;C7ORF50;C7ORF50;GPR146;GPR146;GPR146;GPER;GPER;GPER;GPER;GPER;FKSG48;ZFAND2A;ZFAND2A;AK090593;
12	1137192	1076722	1157102	-0.491888153936125	6.5662e-05	ERC1;ERC1;ERC1;ERC1;ERC1;ERC1;
7	1138256	997643	1175494	-0.722541118234353	7.1576e-11	FP15621;C7ORF50;C7ORF50;C7ORF50;GPR146;GPR146;GPR146;GPER;GPER;GPER;GPER;GPER;FKSG48;ZFAND2A;ZFAND2A;AK090593;
12	1139337	1076722	1157102	-0.491888153936125	6.5662e-05	ERC1;ERC1;ERC1;ERC1;ERC1;ERC1;
12	1142624	1076722	1157102	-0.491888153936125	6.5662e-05	ERC1;ERC1;ERC1;ERC1;ERC1;ERC1;
1	1142976	1155173	1221519	-0.535386828304771	1.04512e-05	B3GALT6;FAM132A;UBE2J2;UBE2J2;UBE2J2;UBE2J2;UBE2J2;UBE2J2;UBE2J2;SCNN1D;SCNN1D;SCNN1D;SCNN1D;SCNN1D;
1	1145994	1155173	1221519	-0.485614107503011	8.3896e-05	B3GALT6;FAM132A;UBE2J2;UBE2J2;UBE2J2;UBE2J2;UBE2J2;UBE2J2;UBE2J2;SCNN1D;SCNN1D;SCNN1D;SCNN1D;SCNN1D;
12	1146012	1076722	1157102	-0.516738440879233	2.37e-05	ERC1;ERC1;ERC1;ERC1;ERC1;ERC1;
1	1148140	1155173	1221519	-0.590279695972708	6.9106e-07	B3GALT6;FAM132A;UBE2J2;UBE2J2;UBE2J2;UBE2J2;UBE2J2;UBE2J2;UBE2J2;SCNN1D;SCNN1D;SCNN1D;SCNN1D;SCNN1D;
12	1148937	1076722	1157102	-0.482168295732846	9.579e-05	ERC1;ERC1;ERC1;ERC1;ERC1;ERC1;
12	1149567	1076722	1157102	-0.491888153936125	6.5662e-05	ERC1;ERC1;ERC1;ERC1;ERC1;ERC1;
5	1150281	1092278	1160785	-0.549753146131828	5.3762e-06	SLC12A7;
1	1150528	1155173	1221519	-0.590279695972708	6.9106e-07	B3GALT6;FAM132A;UBE2J2;UBE2J2;UBE2J2;UBE2J2;UBE2J2;UBE2J2;UBE2J2;SCNN1D;SCNN1D;SCNN1D;SCNN1D;SCNN1D;
1	1152298	1155173	1221519	-0.590279695972708	6.9106e-07	B3GALT6;FAM132A;UBE2J2;UBE2J2;UBE2J2;UBE2J2;UBE2J2;UBE2J2;UBE2J2;SCNN1D;SCNN1D;SCNN1D;SCNN1D;SCNN1D;
1	1153667	1155173	1221519	-0.463263505314027	0.000193442	B3GALT6;FAM132A;UBE2J2;UBE2J2;UBE2J2;UBE2J2;UBE2J2;UBE2J2;UBE2J2;SCNN1D;SCNN1D;SCNN1D;SCNN1D;SCNN1D;
5	1155134	1092278	1160785	-0.60981780434895	2.3172e-07	SLC12A7;
12	1156438	1076722	1157102	-0.482168295732846	9.579e-05	ERC1;ERC1;ERC1;ERC1;ERC1;ERC1;
5	1156495	1092278	1160785	-0.665060075974763	6.7966e-09	SLC12A7;
12	1157102	1076722	1157102	-0.485146371089561	8.5426e-05	ERC1;ERC1;ERC1;ERC1;ERC1;ERC1;
12	1158488	1076722	1157102	-0.485146371089561	8.5426e-05	ERC1;ERC1;ERC1;ERC1;ERC1;ERC1;
5	1159667	1092278	1160785	-0.63708485268649	4.4314e-08	SLC12A7;
5	1160785	1092278	1160785	-0.624669074452181	9.599e-08	SLC12A7;
1	1161112	1155173	1221519	-0.590279695972708	6.9106e-07	B3GALT6;FAM132A;UBE2J2;UBE2J2;UBE2J2;UBE2J2;UBE2J2;UBE2J2;UBE2J2;SCNN1D;SCNN1D;SCNN1D;SCNN1D;SCNN1D;
1	1163474	1155173	1221519	-0.487549715642689	7.7826e-05	B3GALT6;FAM132A;UBE2J2;UBE2J2;UBE2J2;UBE2J2;UBE2J2;UBE2J2;UBE2J2;SCNN1D;SCNN1D;SCNN1D;SCNN1D;SCNN1D;
7	1163500	997643	1175494	-0.709282880767595	2.2538e-10	FP15621;C7ORF50;C7ORF50;C7ORF50;GPR146;GPR146;GPR146;GPER;GPER;GPER;GPER;GPER;FKSG48;ZFAND2A;ZFAND2A;AK090593;
12	1163877	1076722	1157102	-0.482168295732846	9.579e-05	ERC1;ERC1;ERC1;ERC1;ERC1;ERC1;
1	1164145	1155173	1221519	-0.638732290732894	3.989e-08	B3GALT6;FAM132A;UBE2J2;UBE2J2;UBE2J2;UBE2J2;UBE2J2;UBE2J2;UBE2J2;SCNN1D;SCNN1D;SCNN1D;SCNN1D;SCNN1D;
7	1165269	997643	1175494	-0.765829056200546	1.01696e-12	FP15621;C7ORF50;C7ORF50;C7ORF50;GPR146;GPR146;GPR146;GPER;GPER;GPER;GPER;GPER;FKSG48;ZFAND2A;ZFAND2A;AK090593;
7	1166158	997643	1175494	-0.765829056200546	1.01696e-12	FP15621;C7ORF50;C7ORF50;C7ORF50;GPR146;GPR146;GPR146;GPER;GPER;GPER;GPER;GPER;FKSG48;ZFAND2A;ZFAND2A;AK090593;
7	1166330	997643	1175494	-0.765829056200546	1.01696e-12	FP15621;C7ORF50;C7ORF50;C7ORF50;GPR146;GPR146;GPR146;GPER;GPER;GPER;GPER;GPER;FKSG48;ZFAND2A;ZFAND2A;AK090593;
5	1166415	1092278	1160785	-0.592044457316769	6.2796e-07	SLC12A7;
5	1166556	1092278	1160785	-0.592044457316769	6.2796e-07	SLC12A7;
7	1167094	997643	1175494	-0.758457307604157	2.233e-12	FP15621;C7ORF50;C7ORF50;C7ORF50;GPR146;GPR146;GPR146;GPER;GPER;GPER;GPER;GPER;FKSG48;ZFAND2A;ZFAND2A;AK090593;
7	1170367	997643	1175494	-0.740974119438278	1.29634e-11	FP15621;C7ORF50;C7ORF50;C7ORF50;GPR146;GPR146;GPR146;GPER;GPER;GPER;GPER;GPER;FKSG48;ZFAND2A;ZFAND2A;AK090593;
7	1170483	997643	1175494	-0.758656828843796	2.1866e-12	FP15621;C7ORF50;C7ORF50;C7ORF50;GPR146;GPR146;GPR146;GPER;GPER;GPER;GPER;GPER;FKSG48;ZFAND2A;ZFAND2A;AK090593;
7	1171125	997643	1175494	-0.758656828843796	2.1866e-12	FP15621;C7ORF50;C7ORF50;C7ORF50;GPR146;GPR146;GPR146;GPER;GPER;GPER;GPER;GPER;FKSG48;ZFAND2A;ZFAND2A;AK090593;
7	1171226	997643	1175494	-0.758457307604157	2.233e-12	FP15621;C7ORF50;C7ORF50;C7ORF50;GPR146;GPR146;GPR146;GPER;GPER;GPER;GPER;GPER;FKSG48;ZFAND2A;ZFAND2A;AK090593;
7	1172009	997643	1175494	-0.758457307604157	2.233e-12	FP15621;C7ORF50;C7ORF50;C7ORF50;GPR146;GPR146;GPR146;GPER;GPER;GPER;GPER;GPER;FKSG48;ZFAND2A;ZFAND2A;AK090593;
7	1174463	997643	1175494	-0.758457307604157	2.233e-12	FP15621;C7ORF50;C7ORF50;C7ORF50;GPR146;GPR146;GPR146;GPER;GPER;GPER;GPER;GPER;FKSG48;ZFAND2A;ZFAND2A;AK090593;
7	1174966	997643	1175494	-0.758457307604157	2.233e-12	FP15621;C7ORF50;C7ORF50;C7ORF50;GPR146;GPR146;GPR146;GPER;GPER;GPER;GPER;GPER;FKSG48;ZFAND2A;ZFAND2A;AK090593;
7	1175494	997643	1175494	-0.758457307604157	2.233e-12	FP15621;C7ORF50;C7ORF50;C7ORF50;GPR146;GPR146;GPR146;GPER;GPER;GPER;GPER;GPER;FKSG48;ZFAND2A;ZFAND2A;AK090593;
10	1177341	1172447	1204078	-0.530242650994749	1.3163e-05	C10ORF139;
12	1177625	1076722	1157102	-0.49953264630457	4.8394e-05	ERC1;ERC1;ERC1;ERC1;ERC1;ERC1;
12	1178814	1076722	1157102	-0.49953264630457	4.8394e-05	ERC1;ERC1;ERC1;ERC1;ERC1;ERC1;
7	1179653	997643	1175494	-0.722503962699039	7.1814e-11	FP15621;C7ORF50;C7ORF50;C7ORF50;GPR146;GPR146;GPR146;GPER;GPER;GPER;GPER;GPER;FKSG48;ZFAND2A;ZFAND2A;AK090593;
7	1180469	997643	1175494	-0.454265268479249	0.00026652	FP15621;C7ORF50;C7ORF50;C7ORF50;GPR146;GPR146;GPR146;GPER;GPER;GPER;GPER;GPER;FKSG48;ZFAND2A;ZFAND2A;AK090593;
7	1180529	997643	1175494	-0.738294938629493	1.67652e-11	FP15621;C7ORF50;C7ORF50;C7ORF50;GPR146;GPR146;GPR146;GPER;GPER;GPER;GPER;GPER;FKSG48;ZFAND2A;ZFAND2A;AK090593;
7	1182014	997643	1175494	-0.652002603071586	1.67038e-08	FP15621;C7ORF50;C7ORF50;C7ORF50;GPR146;GPR146;GPR146;GPER;GPER;GPER;GPER;GPER;FKSG48;ZFAND2A;ZFAND2A;AK090593;
7	1182738	997643	1175494	-0.703122117485629	3.7592e-10	FP15621;C7ORF50;C7ORF50;C7ORF50;GPR146;GPR146;GPR146;GPER;GPER;GPER;GPER;GPER;FKSG48;ZFAND2A;ZFAND2A;AK090593;
7	1182752	997643	1175494	-0.683061651269556	1.82448e-09	FP15621;C7ORF50;C7ORF50;C7ORF50;GPR146;GPR146;GPR146;GPER;GPER;GPER;GPER;GPER;FKSG48;ZFAND2A;ZFAND2A;AK090593;
7	1182964	997643	1175494	-0.676622451434853	2.9514e-09	FP15621;C7ORF50;C7ORF50;C7ORF50;GPR146;GPR146;GPR146;GPER;GPER;GPER;GPER;GPER;FKSG48;ZFAND2A;ZFAND2A;AK090593;
10	1183693	1172447	1204078	-0.530242650994749	1.3163e-05	C10ORF139;
7	1184561	997643	1175494	-0.523644658084462	1.75992e-05	FP15621;C7ORF50;C7ORF50;C7ORF50;GPR146;GPR146;GPR146;GPER;GPER;GPER;GPER;GPER;FKSG48;ZFAND2A;ZFAND2A;AK090593;
1	1184667	1155173	1221519	-0.45485721204228	0.00026102	B3GALT6;FAM132A;UBE2J2;UBE2J2;UBE2J2;UBE2J2;UBE2J2;UBE2J2;UBE2J2;SCNN1D;SCNN1D;SCNN1D;SCNN1D;SCNN1D;
10	1191717	1172447	1204078	-0.530242650994749	1.3163e-05	C10ORF139;
10	1193312	1172447	1204078	-0.462725306907929	0.000197234	C10ORF139;
10	1195850	1172447	1204078	-0.530242650994749	1.3163e-05	C10ORF139;
10	1197392	1172447	1204078	-0.530242650994749	1.3163e-05	C10ORF139;
12	1203978	1076722	1157102	-0.468672174855261	0.000158866	ERC1;ERC1;ERC1;ERC1;ERC1;ERC1;
10	1204532	1172447	1204078	-0.459932409453839	0.00021804	C10ORF139;
10	1204986	1172447	1204078	-0.497112739927424	5.3344e-05	C10ORF139;
12	1214402	1076722	1157102	-0.468672174855261	0.000158866	ERC1;ERC1;ERC1;ERC1;ERC1;ERC1;
10	1216436	1172447	1204078	-0.457916955678938	0.00023426	C10ORF139;
10	1216944	1172447	1204078	-0.457916955678938	0.00023426	C10ORF139;
10	1217185	1172447	1204078	-0.457916955678938	0.00023426	C10ORF139;
12	1217347	1076722	1157102	-0.477652320872085	0.000113726	ERC1;ERC1;ERC1;ERC1;ERC1;ERC1;
10	1217868	1172447	1204078	-0.457916955678938	0.00023426	C10ORF139;
10	1217911	1172447	1204078	-0.457916955678938	0.00023426	C10ORF139;
10	1218206	1172447	1204078	-0.457916955678938	0.00023426	C10ORF139;
10	1218296	1172447	1204078	-0.457524357603759	0.00023754	C10ORF139;
10	1218905	1172447	1204078	-0.477393312842715	0.000114842	C10ORF139;
10	1219009	1172447	1204078	-0.457524357603759	0.00023754	C10ORF139;
10	1219548	1172447	1204078	-0.482091703710326	9.607e-05	C10ORF139;
10	1219868	1172447	1204078	-0.498887779319343	4.967e-05	C10ORF139;
10	1220321	1172447	1204078	-0.457524357603759	0.00023754	C10ORF139;
10	1220968	1172447	1204078	-0.457524357603759	0.00023754	C10ORF139;
10	1221135	1172447	1204078	-0.457524357603759	0.00023754	C10ORF139;
10	1222664	1172447	1204078	-0.457916955678938	0.00023426	C10ORF139;
12	1228121	1076722	1157102	-0.5153158755067	2.5178e-05	ERC1;ERC1;ERC1;ERC1;ERC1;ERC1;
12	1231141	1076722	1157102	-0.476571731367704	0.000118452	ERC1;ERC1;ERC1;ERC1;ERC1;ERC1;
10	1234020	1172447	1204078	-0.547296172912178	6.0368e-06	C10ORF139;
20	1243722	1211891	1294162	-0.469018291234883	0.00015686	SNPH;SNPH;SDCBP2;SDCBP2;AK055993;BC034773;FKBP12-EXIP2;
20	1246227	1211891	1294162	0.46315755116047	0.000194184	SNPH;SNPH;SDCBP2;SDCBP2;AK055993;BC034773;FKBP12-EXIP2;
12	1246755	1076722	1157102	-0.4566625571725	0.00024492	ERC1;ERC1;ERC1;ERC1;ERC1;ERC1;
20	1247968	1211891	1294162	0.536690912579225	9.8516e-06	SNPH;SNPH;SDCBP2;SDCBP2;AK055993;BC034773;FKBP12-EXIP2;
12	1251434	1076722	1157102	-0.4566625571725	0.00024492	ERC1;ERC1;ERC1;ERC1;ERC1;ERC1;
20	1251953	1211891	1294162	-0.589340684376106	7.2702e-07	SNPH;SNPH;SDCBP2;SDCBP2;AK055993;BC034773;FKBP12-EXIP2;
12	1252554	1076722	1157102	-0.4566625571725	0.00024492	ERC1;ERC1;ERC1;ERC1;ERC1;ERC1;
20	1254270	1211891	1294162	-0.589340684376106	7.2702e-07	SNPH;SNPH;SDCBP2;SDCBP2;AK055993;BC034773;FKBP12-EXIP2;
20	1335687	1348227	1364737	-0.527220820782035	1.50472e-05	_
20	1336219	1348227	1364737	-0.527220820782035	1.50472e-05	_
20	1339585	1348227	1364737	-0.527220820782035	1.50472e-05	_
20	1341279	1348227	1364737	-0.527220820782035	1.50472e-05	_
20	1342560	1348227	1364737	-0.527220820782035	1.50472e-05	_
20	1343793	1348227	1364737	-0.527220820782035	1.50472e-05	_
20	1344653	1348227	1364737	-0.510240279175372	3.1174e-05	_
20	1345410	1348227	1364737	-0.496280631769005	5.5152e-05	_
20	1345439	1348227	1364737	-0.496280631769005	5.5152e-05	_
20	1345731	1348227	1364737	-0.496280631769005	5.5152e-05	_
20	1345928	1348227	1364737	-0.496280631769005	5.5152e-05	_
20	1347359	1348227	1364737	-0.496280631769005	5.5152e-05	_
20	1347937	1348227	1364737	-0.496280631769005	5.5152e-05	_
20	1347985	1348227	1364737	-0.496280631769005	5.5152e-05	_
20	1348227	1348227	1364737	-0.496280631769005	5.5152e-05	_
20	1348324	1348227	1364737	-0.496280631769005	5.5152e-05	_
20	1348673	1348227	1364737	-0.496280631769005	5.5152e-05	_
20	1349732	1348227	1364737	-0.496280631769005	5.5152e-05	_
20	1350161	1348227	1364737	-0.496280631769005	5.5152e-05	_
20	1351922	1348227	1364737	-0.496280631769005	5.5152e-05	_
20	1354136	1348227	1364737	-0.496280631769005	5.5152e-05	_
20	1354175	1348227	1364737	-0.496280631769005	5.5152e-05	_
20	1357567	1348227	1364737	0.504460799218345	3.96e-05	_
20	1357757	1348227	1364737	-0.496280631769005	5.5152e-05	_
20	1358582	1348227	1364737	-0.525256341633256	1.6403e-05	_
20	1361092	1348227	1364737	0.525072931861156	1.65352e-05	_
20	1362652	1348227	1364737	-0.525256341633256	1.6403e-05	_
20	1363177	1348227	1364737	-0.525256341633256	1.6403e-05	_
20	1363263	1348227	1364737	0.525072931861156	1.65352e-05	_
20	1364066	1348227	1364737	0.526462013691477	1.5558e-05	_
20	1364182	1348227	1364737	-0.545501278190881	6.5662e-06	_
20	1364521	1348227	1364737	-0.5343432929192	1.09552e-05	_
20	1367199	1348227	1364737	0.592985925360504	5.9656e-07	_
20	1367294	1348227	1364737	-0.612839137925154	1.94392e-07	_
20	1368336	1348227	1364737	-0.612839137925154	1.94392e-07	_
20	1368757	1348227	1364737	-0.612839137925154	1.94392e-07	_
20	1369932	1348227	1364737	-0.612839137925154	1.94392e-07	_
20	1370801	1348227	1364737	-0.612839137925154	1.94392e-07	_
20	1371533	1489301	1507259	0.466824777921426	0.000169982	SIRPB1;SIRPB1;
20	1371779	1348227	1364737	-0.612839137925154	1.94392e-07	_
20	1371848	1348227	1364737	0.592985925360504	5.9656e-07	_
20	1371909	1348227	1364737	0.592985925360504	5.9656e-07	_
20	1372303	1348227	1364737	-0.612839137925154	1.94392e-07	_
20	1373078	1489301	1507259	0.453455545801519	0.00027418	SIRPB1;SIRPB1;
20	1374393	1348227	1364737	-0.612839137925154	1.94392e-07	_
20	1376567	1348227	1364737	-0.549378165237971	5.4726e-06	_
20	1377135	1489301	1507259	0.453455545801519	0.00027418	SIRPB1;SIRPB1;
20	1378204	1348227	1364737	-0.612839137925154	1.94392e-07	_
20	1378550	1348227	1364737	-0.452955529151944	0.00027904	_
20	1382368	1489301	1507259	0.453455545801519	0.00027418	SIRPB1;SIRPB1;
20	1386230	1348227	1364737	0.592985925360504	5.9656e-07	_
6	1424498	1410745	1503448	0.509216538868097	3.2534e-05	BC087858;
6	1432070	1410745	1503448	0.509216538868097	3.2534e-05	BC087858;
6	1432832	1410745	1503448	0.509216538868097	3.2534e-05	BC087858;
6	1433336	1410745	1503448	0.509216538868097	3.2534e-05	BC087858;
6	1434334	1410745	1503448	0.509216538868097	3.2534e-05	BC087858;
6	1435940	1410745	1503448	0.523761174614674	1.751e-05	BC087858;
20	1438857	1489301	1507259	-0.59385432909402	5.689e-07	SIRPB1;SIRPB1;
6	1439933	1410745	1503448	0.479978870036159	0.000104132	BC087858;
20	1440420	1489301	1507259	-0.59385432909402	5.689e-07	SIRPB1;SIRPB1;
20	1444279	1489301	1507259	-0.609673279305695	2.3366e-07	SIRPB1;SIRPB1;
20	1446614	1489301	1507259	-0.609673279305695	2.3366e-07	SIRPB1;SIRPB1;
20	1446697	1489301	1507259	-0.609673279305695	2.3366e-07	SIRPB1;SIRPB1;
20	1449393	1489301	1507259	-0.609673279305695	2.3366e-07	SIRPB1;SIRPB1;
6	1450454	1410745	1503448	-0.53065498795507	1.29236e-05	BC087858;
20	1456335	1489301	1507259	-0.661700479313042	8.6022e-09	SIRPB1;SIRPB1;
6	1458697	1410745	1503448	-0.566182938090697	2.4182e-06	BC087858;
6	1459195	1410745	1503448	-0.557519659064914	3.7048e-06	BC087858;
6	1459246	1410745	1503448	-0.557519659064914	3.7048e-06	BC087858;
6	1459651	1410745	1503448	-0.575700996709839	1.49216e-06	BC087858;
6	1464077	1410745	1503448	-0.543615135806201	7.1688e-06	BC087858;
20	1467511	1489301	1507259	-0.578097331967435	1.31818e-06	SIRPB1;SIRPB1;
20	1468883	1489301	1507259	-0.658424787571926	1.07926e-08	SIRPB1;SIRPB1;
6	1474097	1410745	1503448	-0.461730800398541	0.00020442	BC087858;
6	1474109	1410745	1503448	-0.474273966035178	0.000129106	BC087858;
6	1474134	1410745	1503448	-0.476461468387611	0.000118944	BC087858;
6	1474371	1410745	1503448	-0.474273966035178	0.000129106	BC087858;
20	1476038	1489301	1507259	-0.658424787571926	1.07926e-08	SIRPB1;SIRPB1;
12	1477651	1421785	1659125	-0.459044824714749	0.00022504	ERC1;ERC1;ERC1;ERC1;ERC1;ERC1;CR603195;AX746535;FBXL14;WNT5B;FBXL14;WNT5B;WNT5B;WNT5B;
20	1478197	1489301	1507259	-0.578097331967435	1.31818e-06	SIRPB1;SIRPB1;
12	1479948	1421785	1659125	-0.495749124360424	5.6334e-05	ERC1;ERC1;ERC1;ERC1;ERC1;ERC1;CR603195;AX746535;FBXL14;WNT5B;FBXL14;WNT5B;WNT5B;WNT5B;
12	1479980	1421785	1659125	-0.495749124360424	5.6334e-05	ERC1;ERC1;ERC1;ERC1;ERC1;ERC1;CR603195;AX746535;FBXL14;WNT5B;FBXL14;WNT5B;WNT5B;WNT5B;
12	1480061	1421785	1659125	-0.563631172181018	2.7456e-06	ERC1;ERC1;ERC1;ERC1;ERC1;ERC1;CR603195;AX746535;FBXL14;WNT5B;FBXL14;WNT5B;WNT5B;WNT5B;
20	1480595	1489301	1507259	-0.658424787571926	1.07926e-08	SIRPB1;SIRPB1;
12	1481124	1421785	1659125	-0.529940601848913	1.3341e-05	ERC1;ERC1;ERC1;ERC1;ERC1;ERC1;CR603195;AX746535;FBXL14;WNT5B;FBXL14;WNT5B;WNT5B;WNT5B;
20	1487350	1489301	1507259	-0.658424787571926	1.07926e-08	SIRPB1;SIRPB1;
20	1491409	1489301	1507259	-0.478467958523004	0.000110274	SIRPB1;SIRPB1;
20	1493468	1489301	1507259	0.553933787987774	4.405e-06	SIRPB1;SIRPB1;
20	1493617	1489301	1507259	0.546079613670437	6.391e-06	SIRPB1;SIRPB1;
20	1494207	1489301	1507259	0.523991421069516	1.73352e-05	SIRPB1;SIRPB1;
20	1494911	1489301	1507259	0.852727401628123	0	SIRPB1;SIRPB1;
20	1497402	1489301	1507259	0.864529857013979	0	SIRPB1;SIRPB1;
20	1499097	1489301	1507259	0.864529857013979	0	SIRPB1;SIRPB1;
20	1500430	1489301	1507259	0.858404184479047	0	SIRPB1;SIRPB1;
20	1504758	1489301	1507259	0.858404184479047	0	SIRPB1;SIRPB1;
20	1507989	1489301	1507259	0.727750102339222	4.4788e-11	SIRPB1;SIRPB1;
20	1509932	1489301	1507259	0.858404184479047	0	SIRPB1;SIRPB1;
20	1510043	1489301	1507259	0.867480470860443	1.11022e-16	SIRPB1;SIRPB1;
20	1510047	1489301	1507259	0.858404184479047	0	SIRPB1;SIRPB1;
20	1533060	1489301	1507259	0.867480470860443	1.11022e-16	SIRPB1;SIRPB1;
20	1533838	1489301	1507259	0.874255925443519	0	SIRPB1;SIRPB1;
20	1541487	1489301	1507259	0.874255925443519	0	SIRPB1;SIRPB1;
20	1547142	1489301	1507259	0.874255925443519	0	SIRPB1;SIRPB1;
20	1548524	1489301	1507259	0.586410305844641	8.5082e-07	SIRPB1;SIRPB1;
20	1548794	1489301	1507259	0.874255925443519	0	SIRPB1;SIRPB1;
20	1548925	1489301	1507259	0.538459557888287	9.0894e-06	SIRPB1;SIRPB1;
20	1549167	1489301	1507259	0.874255925443519	0	SIRPB1;SIRPB1;
20	1550206	1489301	1507259	-0.583468939631168	9.9476e-07	SIRPB1;SIRPB1;
12	1552438	1421785	1659125	-0.45536677044833	0.00025638	ERC1;ERC1;ERC1;ERC1;ERC1;ERC1;CR603195;AX746535;FBXL14;WNT5B;FBXL14;WNT5B;WNT5B;WNT5B;
20	1556014	1489301	1507259	-0.580799252882413	1.14486e-06	SIRPB1;SIRPB1;
20	1557014	1489301	1507259	-0.556981535112495	3.8028e-06	SIRPB1;SIRPB1;
20	1560323	1489301	1507259	-0.465603097107355	0.000177718	SIRPB1;SIRPB1;
17	1560975	1541109	1560975	0.555548825250209	4.0756e-06	_
17	1562843	1541109	1560975	0.555548825250209	4.0756e-06	_
20	1565069	1489301	1507259	-0.559949211984864	3.2912e-06	SIRPB1;SIRPB1;
17	1568927	1541109	1560975	-0.557428863657367	3.7212e-06	_
6	1575797	1567956	1671622	0.457725620256103	0.00023586	GMDS;
17	1582633	1598447	1604649	-0.77938762662427	2.2126e-13	SERPINF2;
17	1583227	1598447	1604649	-0.77938762662427	2.2126e-13	SERPINF2;
17	1583824	1598447	1604649	-0.654742174402247	1.38818e-08	SERPINF2;
17	1584052	1541109	1560975	0.529842125797125	1.33996e-05	_
17	1584208	1598447	1604649	0.460869479386236	0.00021084	SERPINF2;
6	1584566	1567956	1671622	0.48123969993945	9.925e-05	GMDS;
6	1584641	1567956	1671622	0.48123969993945	9.925e-05	GMDS;
17	1586208	1541109	1560975	0.529842125797125	1.33996e-05	_
17	1587459	1598447	1604649	-0.840472013941896	0	SERPINF2;
17	1587543	1598447	1604649	0.460869479386236	0.00021084	SERPINF2;
20	1588267	1489301	1507259	-0.559949211984864	3.2912e-06	SIRPB1;SIRPB1;
17	1588465	1598447	1604649	0.460869479386236	0.00021084	SERPINF2;
17	1588556	1598447	1604649	0.460869479386236	0.00021084	SERPINF2;
20	1589146	1489301	1507259	-0.559949211984864	3.2912e-06	SIRPB1;SIRPB1;
20	1590302	1489301	1507259	-0.559949211984864	3.2912e-06	SIRPB1;SIRPB1;
20	1592269	1489301	1507259	-0.558698459644592	3.4984e-06	SIRPB1;SIRPB1;
20	1592291	1489301	1507259	-0.558698459644592	3.4984e-06	SIRPB1;SIRPB1;
17	1593067	1598447	1604649	0.460869479386236	0.00021084	SERPINF2;
20	1593830	1489301	1507259	-0.558698459644592	3.4984e-06	SIRPB1;SIRPB1;
17	1595044	1598447	1604649	-0.840472013941896	0	SERPINF2;
17	1595252	1598447	1604649	0.460869479386236	0.00021084	SERPINF2;
17	1596017	1541109	1560975	0.529842125797125	1.33996e-05	_
17	1598447	1598447	1604649	0.460869479386236	0.00021084	SERPINF2;
17	1598530	1541109	1560975	0.507465833966062	3.4988e-05	_
20	1599420	1489301	1507259	0.498326249927	5.0806e-05	SIRPB1;SIRPB1;
20	1599969	1489301	1507259	-0.584185483864212	9.5774e-07	SIRPB1;SIRPB1;
17	1603823	1541109	1560975	0.49566548323636	5.6524e-05	_
6	1603909	1567956	1671622	0.477433269620231	0.00011467	GMDS;
6	1613530	1567956	1671622	0.477433269620231	0.00011467	GMDS;
6	1631107	1567956	1671622	0.477433269620231	0.00011467	GMDS;
20	1632221	1489301	1507259	-0.565636582370953	2.4852e-06	SIRPB1;SIRPB1;
6	1634517	1567956	1671622	0.477433269620231	0.00011467	GMDS;
20	1635450	1489301	1507259	-0.621335732965712	1.17454e-07	SIRPB1;SIRPB1;
6	1637921	1567956	1671622	0.477433269620231	0.00011467	GMDS;
6	1648078	1567956	1671622	0.477433269620231	0.00011467	GMDS;
20	1649628	1489301	1507259	-0.452640614004291	0.00028212	SIRPB1;SIRPB1;
20	1649658	1489301	1507259	-0.452640614004291	0.00028212	SIRPB1;SIRPB1;
20	1649668	1489301	1507259	-0.452640614004291	0.00028212	SIRPB1;SIRPB1;
20	1650792	1489301	1507259	-0.452640614004291	0.00028212	SIRPB1;SIRPB1;
4	1654935	1578183	1626339	-0.501459100141928	4.4762e-05	FAM53A;FAM53A;
4	1655009	1578183	1626339	-0.478495491032418	0.00011016	FAM53A;FAM53A;
20	1655841	1489301	1507259	-0.589172471494545	7.3364e-07	SIRPB1;SIRPB1;
20	1658272	1489301	1507259	-0.584646232692608	9.346e-07	SIRPB1;SIRPB1;
4	1659175	1578183	1626339	-0.478495491032418	0.00011016	FAM53A;FAM53A;
20	1662362	1489301	1507259	-0.45553231921604	0.00025488	SIRPB1;SIRPB1;
16	1662386	1791827	1830057	-0.471760780223134	0.00014176	HAGH;HAGH;HAGH;HAGH;FAHD1;FAHD1;FAHD1;C16ORF73;
16	1662386	1834913	1834962	0.46543566838888	0.000178804	C16ORF73;
16	1670312	1791827	1830057	-0.55028056195021	5.2436e-06	HAGH;HAGH;HAGH;HAGH;FAHD1;FAHD1;FAHD1;C16ORF73;
16	1670312	1834913	1834962	0.59044371108913	6.8496e-07	C16ORF73;
4	1682211	1578183	1626339	-0.4697613268771	0.00015263	FAM53A;FAM53A;
4	1684482	1578183	1626339	-0.45320557560163	0.0002766	FAM53A;FAM53A;
4	1689092	1578183	1626339	-0.45320557560163	0.0002766	FAM53A;FAM53A;
4	1689370	1578183	1626339	-0.476982703060497	0.000116634	FAM53A;FAM53A;
4	1690555	1578183	1626339	-0.476982703060497	0.000116634	FAM53A;FAM53A;
4	1690622	1578183	1626339	-0.476982703060497	0.000116634	FAM53A;FAM53A;
4	1695449	1578183	1626339	-0.476982703060497	0.000116634	FAM53A;FAM53A;
4	1697004	1578183	1626339	-0.45320557560163	0.0002766	FAM53A;FAM53A;
4	1698179	1578183	1626339	-0.45320557560163	0.0002766	FAM53A;FAM53A;
4	1704037	1578183	1626339	-0.45320557560163	0.0002766	FAM53A;FAM53A;
4	1707060	1578183	1626339	-0.45320557560163	0.0002766	FAM53A;FAM53A;
4	1712198	1578183	1626339	-0.476982703060497	0.000116634	FAM53A;FAM53A;
4	1712967	1578183	1626339	-0.45320557560163	0.0002766	FAM53A;FAM53A;
4	1716642	1578183	1626339	-0.476982703060497	0.000116634	FAM53A;FAM53A;
4	1724872	1578183	1626339	0.531017606596338	1.27166e-05	FAM53A;FAM53A;
4	1732085	1578183	1626339	-0.476982703060497	0.000116634	FAM53A;FAM53A;
16	1747897	1791827	1830057	-0.556263774616792	3.9372e-06	HAGH;HAGH;HAGH;HAGH;FAHD1;FAHD1;FAHD1;C16ORF73;
16	1747897	1834913	1834962	0.597586226445468	4.6316e-07	C16ORF73;
16	1754441	1791827	1830057	-0.634140703063142	5.3394e-08	HAGH;HAGH;HAGH;HAGH;FAHD1;FAHD1;FAHD1;C16ORF73;
16	1754441	1834913	1834962	0.691356405595155	9.6416e-10	C16ORF73;
16	1757432	1791827	1830057	-0.471971766694949	0.000140656	HAGH;HAGH;HAGH;HAGH;FAHD1;FAHD1;FAHD1;C16ORF73;
16	1757432	1834913	1834962	0.568425480369473	2.1612e-06	C16ORF73;
16	1759434	1791827	1830057	-0.691775903237415	9.3302e-10	HAGH;HAGH;HAGH;HAGH;FAHD1;FAHD1;FAHD1;C16ORF73;
16	1759434	1834913	1834962	0.701660148699169	4.2364e-10	C16ORF73;
16	1764076	1791827	1830057	-0.458165258232766	0.0002322	HAGH;HAGH;HAGH;HAGH;FAHD1;FAHD1;FAHD1;C16ORF73;
16	1764076	1834913	1834962	0.529357302720499	1.3691e-05	C16ORF73;
16	1766303	1791827	1830057	-0.637583758412583	4.2928e-08	HAGH;HAGH;HAGH;HAGH;FAHD1;FAHD1;FAHD1;C16ORF73;
16	1766303	1834913	1834962	0.651427375001639	1.73614e-08	C16ORF73;
16	1767837	1834913	1834962	0.484949933394589	8.6076e-05	C16ORF73;
16	1770438	1791827	1830057	-0.642609274445494	3.1066e-08	HAGH;HAGH;HAGH;HAGH;FAHD1;FAHD1;FAHD1;C16ORF73;
16	1770438	1834913	1834962	0.590171022625481	6.9514e-07	C16ORF73;
16	1770622	1791827	1830057	-0.48253752271274	9.4444e-05	HAGH;HAGH;HAGH;HAGH;FAHD1;FAHD1;FAHD1;C16ORF73;
16	1770622	1834913	1834962	0.542075771233866	7.6986e-06	C16ORF73;
16	1771654	1791827	1830057	-0.509663225341222	3.1934e-05	HAGH;HAGH;HAGH;HAGH;FAHD1;FAHD1;FAHD1;C16ORF73;
16	1771654	1834913	1834962	0.627103128316092	8.2714e-08	C16ORF73;
16	1774725	1791827	1830057	-0.715084091455418	1.37528e-10	HAGH;HAGH;HAGH;HAGH;FAHD1;FAHD1;FAHD1;C16ORF73;
16	1774725	1834913	1834962	0.693047924228347	8.4436e-10	C16ORF73;
16	1775232	1791827	1830057	-0.715084091455418	1.37528e-10	HAGH;HAGH;HAGH;HAGH;FAHD1;FAHD1;FAHD1;C16ORF73;
16	1775232	1834913	1834962	0.693047924228347	8.4436e-10	C16ORF73;
16	1775394	1791827	1830057	-0.458165258232766	0.0002322	HAGH;HAGH;HAGH;HAGH;FAHD1;FAHD1;FAHD1;C16ORF73;
16	1775394	1834913	1834962	0.529357302720499	1.3691e-05	C16ORF73;
16	1776256	1791827	1830057	-0.554824053430157	4.2204e-06	HAGH;HAGH;HAGH;HAGH;FAHD1;FAHD1;FAHD1;C16ORF73;
16	1776256	1834913	1834962	0.679053109345688	2.4648e-09	C16ORF73;
16	1776710	1791827	1830057	-0.554824053430157	4.2204e-06	HAGH;HAGH;HAGH;HAGH;FAHD1;FAHD1;FAHD1;C16ORF73;
16	1776710	1834913	1834962	0.679053109345688	2.4648e-09	C16ORF73;
16	1776797	1791827	1830057	-0.715084091455418	1.37528e-10	HAGH;HAGH;HAGH;HAGH;FAHD1;FAHD1;FAHD1;C16ORF73;
16	1776797	1834913	1834962	0.693047924228347	8.4436e-10	C16ORF73;
16	1778641	1791827	1830057	-0.537648870899422	9.4316e-06	HAGH;HAGH;HAGH;HAGH;FAHD1;FAHD1;FAHD1;C16ORF73;
16	1778641	1834913	1834962	0.6655588850876	6.5614e-09	C16ORF73;
16	1778837	1791827	1830057	-0.596081578068234	5.0336e-07	HAGH;HAGH;HAGH;HAGH;FAHD1;FAHD1;FAHD1;C16ORF73;
16	1778837	1834913	1834962	0.721437533935983	7.8944e-11	C16ORF73;
16	1779024	1791827	1830057	-0.48834067757724	7.5464e-05	HAGH;HAGH;HAGH;HAGH;FAHD1;FAHD1;FAHD1;C16ORF73;
16	1779024	1834913	1834962	0.617157669077114	1.50756e-07	C16ORF73;
16	1779378	1791827	1830057	-0.73745018985259	1.81694e-11	HAGH;HAGH;HAGH;HAGH;FAHD1;FAHD1;FAHD1;C16ORF73;
16	1779378	1834913	1834962	0.710744541486931	1.99226e-10	C16ORF73;
16	1782210	1791827	1830057	-0.48834067757724	7.5464e-05	HAGH;HAGH;HAGH;HAGH;FAHD1;FAHD1;FAHD1;C16ORF73;
16	1782210	1834913	1834962	0.617157669077114	1.50756e-07	C16ORF73;
16	1784562	1791827	1830057	-0.715084091455418	1.37528e-10	HAGH;HAGH;HAGH;HAGH;FAHD1;FAHD1;FAHD1;C16ORF73;
16	1784562	1834913	1834962	0.693047924228347	8.4436e-10	C16ORF73;
16	1791149	1791827	1830057	-0.638461354448384	4.0588e-08	HAGH;HAGH;HAGH;HAGH;FAHD1;FAHD1;FAHD1;C16ORF73;
16	1791149	1834913	1834962	0.765665940025943	1.03484e-12	C16ORF73;
16	1794541	1791827	1830057	-0.848928442714076	0	HAGH;HAGH;HAGH;HAGH;FAHD1;FAHD1;FAHD1;C16ORF73;
16	1794541	1834913	1834962	0.776368536125919	3.1374e-13	C16ORF73;
16	1794649	1791827	1830057	-0.848928442714076	0	HAGH;HAGH;HAGH;HAGH;FAHD1;FAHD1;FAHD1;C16ORF73;
16	1794649	1834913	1834962	0.776368536125919	3.1374e-13	C16ORF73;
16	1796441	1791827	1830057	-0.895820239997021	0	HAGH;HAGH;HAGH;HAGH;FAHD1;FAHD1;FAHD1;C16ORF73;
16	1796441	1834913	1834962	0.874027914436711	1.11022e-16	C16ORF73;
16	1798070	1791827	1830057	-0.895820239997021	0	HAGH;HAGH;HAGH;HAGH;FAHD1;FAHD1;FAHD1;C16ORF73;
16	1798070	1834913	1834962	0.874027914436711	1.11022e-16	C16ORF73;
16	1798889	1791827	1830057	-0.848928442714076	0	HAGH;HAGH;HAGH;HAGH;FAHD1;FAHD1;FAHD1;C16ORF73;
16	1798889	1834913	1834962	0.776368536125919	3.1374e-13	C16ORF73;
16	1798950	1791827	1830057	-0.848928442714076	0	HAGH;HAGH;HAGH;HAGH;FAHD1;FAHD1;FAHD1;C16ORF73;
16	1798950	1834913	1834962	0.776368536125919	3.1374e-13	C16ORF73;
16	1799433	1791827	1830057	-0.848928442714076	0	HAGH;HAGH;HAGH;HAGH;FAHD1;FAHD1;FAHD1;C16ORF73;
16	1799433	1834913	1834962	0.776368536125919	3.1374e-13	C16ORF73;
16	1799851	1791827	1830057	-0.848928442714076	0	HAGH;HAGH;HAGH;HAGH;FAHD1;FAHD1;FAHD1;C16ORF73;
16	1799851	1834913	1834962	0.776368536125919	3.1374e-13	C16ORF73;
16	1800806	1791827	1830057	-0.701664112115499	4.235e-10	HAGH;HAGH;HAGH;HAGH;FAHD1;FAHD1;FAHD1;C16ORF73;
16	1800806	1834913	1834962	0.819385931768788	9.992e-16	C16ORF73;
16	1802725	1791827	1830057	-0.856958736628355	0	HAGH;HAGH;HAGH;HAGH;FAHD1;FAHD1;FAHD1;C16ORF73;
16	1802725	1834913	1834962	0.833158480030324	0	C16ORF73;
16	1803105	1791827	1830057	-0.716785606720494	1.18704e-10	HAGH;HAGH;HAGH;HAGH;FAHD1;FAHD1;FAHD1;C16ORF73;
16	1803105	1834913	1834962	0.835984986995521	1.11022e-16	C16ORF73;
16	1803521	1791827	1830057	-0.848928442714076	0	HAGH;HAGH;HAGH;HAGH;FAHD1;FAHD1;FAHD1;C16ORF73;
16	1803521	1834913	1834962	0.776368536125919	3.1374e-13	C16ORF73;
16	1805095	1791827	1830057	-0.701664112115499	4.235e-10	HAGH;HAGH;HAGH;HAGH;FAHD1;FAHD1;FAHD1;C16ORF73;
16	1805095	1834913	1834962	0.819385931768788	9.992e-16	C16ORF73;
16	1806272	1791827	1830057	-0.701664112115499	4.235e-10	HAGH;HAGH;HAGH;HAGH;FAHD1;FAHD1;FAHD1;C16ORF73;
16	1806272	1834913	1834962	0.819385931768788	9.992e-16	C16ORF73;
16	1806363	1791827	1830057	-0.701664112115499	4.235e-10	HAGH;HAGH;HAGH;HAGH;FAHD1;FAHD1;FAHD1;C16ORF73;
16	1806363	1834913	1834962	0.819385931768788	9.992e-16	C16ORF73;
16	1806665	1791827	1830057	-0.848928442714076	0	HAGH;HAGH;HAGH;HAGH;FAHD1;FAHD1;FAHD1;C16ORF73;
16	1806665	1834913	1834962	0.776368536125919	3.1374e-13	C16ORF73;
16	1808555	1791827	1830057	-0.701664112115499	4.235e-10	HAGH;HAGH;HAGH;HAGH;FAHD1;FAHD1;FAHD1;C16ORF73;
16	1808555	1834913	1834962	0.819385931768788	9.992e-16	C16ORF73;
16	1811231	1791827	1830057	-0.848928442714076	0	HAGH;HAGH;HAGH;HAGH;FAHD1;FAHD1;FAHD1;C16ORF73;
16	1811231	1834913	1834962	0.776368536125919	3.1374e-13	C16ORF73;
16	1811330	1791827	1830057	-0.701664112115499	4.235e-10	HAGH;HAGH;HAGH;HAGH;FAHD1;FAHD1;FAHD1;C16ORF73;
16	1811330	1834913	1834962	0.819385931768788	9.992e-16	C16ORF73;
16	1813088	1791827	1830057	-0.895820239997021	0	HAGH;HAGH;HAGH;HAGH;FAHD1;FAHD1;FAHD1;C16ORF73;
16	1813088	1834913	1834962	0.874027914436711	1.11022e-16	C16ORF73;
16	1817495	1791827	1830057	-0.716785606720494	1.18704e-10	HAGH;HAGH;HAGH;HAGH;FAHD1;FAHD1;FAHD1;C16ORF73;
16	1817495	1834913	1834962	0.835984986995521	1.11022e-16	C16ORF73;
16	1817559	1791827	1830057	-0.716785606720494	1.18704e-10	HAGH;HAGH;HAGH;HAGH;FAHD1;FAHD1;FAHD1;C16ORF73;
16	1817559	1834913	1834962	0.835984986995521	1.11022e-16	C16ORF73;
16	1822915	1791827	1830057	-0.716785606720494	1.18704e-10	HAGH;HAGH;HAGH;HAGH;FAHD1;FAHD1;FAHD1;C16ORF73;
16	1822915	1834913	1834962	0.835984986995521	1.11022e-16	C16ORF73;
16	1826234	1791827	1830057	-0.701664112115499	4.235e-10	HAGH;HAGH;HAGH;HAGH;FAHD1;FAHD1;FAHD1;C16ORF73;
16	1826234	1834913	1834962	0.819385931768788	9.992e-16	C16ORF73;
16	1826523	1791827	1830057	-0.716785606720494	1.18704e-10	HAGH;HAGH;HAGH;HAGH;FAHD1;FAHD1;FAHD1;C16ORF73;
16	1826523	1834913	1834962	0.835984986995521	1.11022e-16	C16ORF73;
16	1826610	1791827	1830057	-0.701664112115499	4.235e-10	HAGH;HAGH;HAGH;HAGH;FAHD1;FAHD1;FAHD1;C16ORF73;
16	1826610	1834913	1834962	0.819385931768788	9.992e-16	C16ORF73;
16	1826674	1791827	1830057	-0.701664112115499	4.235e-10	HAGH;HAGH;HAGH;HAGH;FAHD1;FAHD1;FAHD1;C16ORF73;
16	1826674	1834913	1834962	0.819385931768788	9.992e-16	C16ORF73;
16	1826967	1791827	1830057	-0.701664112115499	4.235e-10	HAGH;HAGH;HAGH;HAGH;FAHD1;FAHD1;FAHD1;C16ORF73;
16	1826967	1834913	1834962	0.819385931768788	9.992e-16	C16ORF73;
16	1826982	1791827	1830057	-0.716785606720494	1.18704e-10	HAGH;HAGH;HAGH;HAGH;FAHD1;FAHD1;FAHD1;C16ORF73;
16	1826982	1834913	1834962	0.835984986995521	1.11022e-16	C16ORF73;
16	1827017	1791827	1830057	-0.716785606720494	1.18704e-10	HAGH;HAGH;HAGH;HAGH;FAHD1;FAHD1;FAHD1;C16ORF73;
16	1827017	1834913	1834962	0.835984986995521	1.11022e-16	C16ORF73;
16	1827109	1791827	1830057	-0.767174105401961	8.7808e-13	HAGH;HAGH;HAGH;HAGH;FAHD1;FAHD1;FAHD1;C16ORF73;
16	1827109	1834913	1834962	0.89455429801466	0	C16ORF73;
16	1827575	1791827	1830057	-0.701664112115499	4.235e-10	HAGH;HAGH;HAGH;HAGH;FAHD1;FAHD1;FAHD1;C16ORF73;
16	1827575	1834913	1834962	0.819385931768788	9.992e-16	C16ORF73;
16	1829646	1791827	1830057	-0.701664112115499	4.235e-10	HAGH;HAGH;HAGH;HAGH;FAHD1;FAHD1;FAHD1;C16ORF73;
16	1829646	1834913	1834962	0.819385931768788	9.992e-16	C16ORF73;
16	1829822	1791827	1830057	-0.701664112115499	4.235e-10	HAGH;HAGH;HAGH;HAGH;FAHD1;FAHD1;FAHD1;C16ORF73;
16	1829822	1834913	1834962	0.819385931768788	9.992e-16	C16ORF73;
16	1830057	1791827	1830057	-0.716785606720494	1.18704e-10	HAGH;HAGH;HAGH;HAGH;FAHD1;FAHD1;FAHD1;C16ORF73;
16	1830057	1834913	1834962	0.835984986995521	1.11022e-16	C16ORF73;
16	1833344	1791827	1830057	-0.701664112115499	4.235e-10	HAGH;HAGH;HAGH;HAGH;FAHD1;FAHD1;FAHD1;C16ORF73;
16	1833344	1834913	1834962	0.819385931768788	9.992e-16	C16ORF73;
16	1833810	1791827	1830057	-0.701664112115499	4.235e-10	HAGH;HAGH;HAGH;HAGH;FAHD1;FAHD1;FAHD1;C16ORF73;
16	1833810	1834913	1834962	0.819385931768788	9.992e-16	C16ORF73;
16	1834913	1791827	1830057	-0.7864133727846	9.6256e-14	HAGH;HAGH;HAGH;HAGH;FAHD1;FAHD1;FAHD1;C16ORF73;
16	1834913	1834913	1834962	0.917780762658776	0	C16ORF73;
16	1834962	1791827	1830057	-0.726019107599065	5.2402e-11	HAGH;HAGH;HAGH;HAGH;FAHD1;FAHD1;FAHD1;C16ORF73;
16	1834962	1834913	1834962	0.849928248954265	0	C16ORF73;
16	1837495	1791827	1830057	-0.701664112115499	4.235e-10	HAGH;HAGH;HAGH;HAGH;FAHD1;FAHD1;FAHD1;C16ORF73;
16	1837495	1834913	1834962	0.819385931768788	9.992e-16	C16ORF73;
16	1838098	1791827	1830057	-0.898068560001458	0	HAGH;HAGH;HAGH;HAGH;FAHD1;FAHD1;FAHD1;C16ORF73;
16	1838098	1834913	1834962	0.872514860869065	0	C16ORF73;
16	1838377	1791827	1830057	-0.701664112115499	4.235e-10	HAGH;HAGH;HAGH;HAGH;FAHD1;FAHD1;FAHD1;C16ORF73;
16	1838377	1834913	1834962	0.819385931768788	9.992e-16	C16ORF73;
16	1839951	1791827	1830057	-0.701664112115499	4.235e-10	HAGH;HAGH;HAGH;HAGH;FAHD1;FAHD1;FAHD1;C16ORF73;
16	1839951	1834913	1834962	0.819385931768788	9.992e-16	C16ORF73;
16	1840036	1791827	1830057	-0.701664112115499	4.235e-10	HAGH;HAGH;HAGH;HAGH;FAHD1;FAHD1;FAHD1;C16ORF73;
16	1840036	1834913	1834962	0.819385931768788	9.992e-16	C16ORF73;
16	1841212	1791827	1830057	-0.878587578619896	0	HAGH;HAGH;HAGH;HAGH;FAHD1;FAHD1;FAHD1;C16ORF73;
16	1841212	1834913	1834962	0.857308256900358	0	C16ORF73;
16	1841479	1791827	1830057	-0.701664112115499	4.235e-10	HAGH;HAGH;HAGH;HAGH;FAHD1;FAHD1;FAHD1;C16ORF73;
16	1841479	1834913	1834962	0.819385931768788	9.992e-16	C16ORF73;
16	1841810	1791827	1830057	-0.701664112115499	4.235e-10	HAGH;HAGH;HAGH;HAGH;FAHD1;FAHD1;FAHD1;C16ORF73;
16	1841810	1834913	1834962	0.819385931768788	9.992e-16	C16ORF73;
16	1841845	1791827	1830057	-0.701664112115499	4.235e-10	HAGH;HAGH;HAGH;HAGH;FAHD1;FAHD1;FAHD1;C16ORF73;
16	1841845	1834913	1834962	0.819385931768788	9.992e-16	C16ORF73;
16	1841894	1791827	1830057	-0.701664112115499	4.235e-10	HAGH;HAGH;HAGH;HAGH;FAHD1;FAHD1;FAHD1;C16ORF73;
16	1841894	1834913	1834962	0.819385931768788	9.992e-16	C16ORF73;
16	1842106	1791827	1830057	-0.767174105401961	8.7808e-13	HAGH;HAGH;HAGH;HAGH;FAHD1;FAHD1;FAHD1;C16ORF73;
16	1842106	1834913	1834962	0.89455429801466	0	C16ORF73;
16	1842890	1791827	1830057	-0.701664112115499	4.235e-10	HAGH;HAGH;HAGH;HAGH;FAHD1;FAHD1;FAHD1;C16ORF73;
16	1842890	1834913	1834962	0.819385931768788	9.992e-16	C16ORF73;
16	1843652	1791827	1830057	-0.716785606720494	1.18704e-10	HAGH;HAGH;HAGH;HAGH;FAHD1;FAHD1;FAHD1;C16ORF73;
16	1843652	1834913	1834962	0.835984986995521	1.11022e-16	C16ORF73;
16	1843935	1791827	1830057	-0.701664112115499	4.235e-10	HAGH;HAGH;HAGH;HAGH;FAHD1;FAHD1;FAHD1;C16ORF73;
16	1843935	1834913	1834962	0.819385931768788	9.992e-16	C16ORF73;
16	1843939	1791827	1830057	-0.701664112115499	4.235e-10	HAGH;HAGH;HAGH;HAGH;FAHD1;FAHD1;FAHD1;C16ORF73;
16	1843939	1834913	1834962	0.819385931768788	9.992e-16	C16ORF73;
16	1844240	1791827	1830057	-0.898068560001458	0	HAGH;HAGH;HAGH;HAGH;FAHD1;FAHD1;FAHD1;C16ORF73;
16	1844240	1834913	1834962	0.872514860869065	0	C16ORF73;
16	1844323	1791827	1830057	-0.701664112115499	4.235e-10	HAGH;HAGH;HAGH;HAGH;FAHD1;FAHD1;FAHD1;C16ORF73;
16	1844323	1834913	1834962	0.819385931768788	9.992e-16	C16ORF73;
8	1844329	1837143	1859902	-0.565517168456111	2.5e-06	ARHGEF10;ARHGEF10;ARHGEF10;ARHGEF10;ARHGEF10;
16	1844546	1791827	1830057	-0.701664112115499	4.235e-10	HAGH;HAGH;HAGH;HAGH;FAHD1;FAHD1;FAHD1;C16ORF73;
16	1844546	1834913	1834962	0.819385931768788	9.992e-16	C16ORF73;
16	1844557	1791827	1830057	-0.701664112115499	4.235e-10	HAGH;HAGH;HAGH;HAGH;FAHD1;FAHD1;FAHD1;C16ORF73;
16	1844557	1834913	1834962	0.819385931768788	9.992e-16	C16ORF73;
16	1844588	1791827	1830057	-0.701664112115499	4.235e-10	HAGH;HAGH;HAGH;HAGH;FAHD1;FAHD1;FAHD1;C16ORF73;
16	1844588	1834913	1834962	0.819385931768788	9.992e-16	C16ORF73;
16	1844641	1791827	1830057	-0.701664112115499	4.235e-10	HAGH;HAGH;HAGH;HAGH;FAHD1;FAHD1;FAHD1;C16ORF73;
16	1844641	1834913	1834962	0.819385931768788	9.992e-16	C16ORF73;
16	1844812	1791827	1830057	-0.701664112115499	4.235e-10	HAGH;HAGH;HAGH;HAGH;FAHD1;FAHD1;FAHD1;C16ORF73;
16	1844812	1834913	1834962	0.819385931768788	9.992e-16	C16ORF73;
8	1844955	1837143	1859902	0.69452220657102	7.516e-10	ARHGEF10;ARHGEF10;ARHGEF10;ARHGEF10;ARHGEF10;
16	1844960	1791827	1830057	-0.701664112115499	4.235e-10	HAGH;HAGH;HAGH;HAGH;FAHD1;FAHD1;FAHD1;C16ORF73;
16	1844960	1834913	1834962	0.819385931768788	9.992e-16	C16ORF73;
16	1845007	1791827	1830057	-0.716785606720494	1.18704e-10	HAGH;HAGH;HAGH;HAGH;FAHD1;FAHD1;FAHD1;C16ORF73;
16	1845007	1834913	1834962	0.835984986995521	1.11022e-16	C16ORF73;
8	1845056	1837143	1859902	0.532800444031605	1.1742e-05	ARHGEF10;ARHGEF10;ARHGEF10;ARHGEF10;ARHGEF10;
16	1845764	1791827	1830057	-0.701664112115499	4.235e-10	HAGH;HAGH;HAGH;HAGH;FAHD1;FAHD1;FAHD1;C16ORF73;
16	1845764	1834913	1834962	0.819385931768788	9.992e-16	C16ORF73;
16	1845875	1791827	1830057	-0.701664112115499	4.235e-10	HAGH;HAGH;HAGH;HAGH;FAHD1;FAHD1;FAHD1;C16ORF73;
16	1845875	1834913	1834962	0.819385931768788	9.992e-16	C16ORF73;
8	1846655	1837143	1859902	0.69452220657102	7.516e-10	ARHGEF10;ARHGEF10;ARHGEF10;ARHGEF10;ARHGEF10;
16	1847224	1791827	1830057	-0.701664112115499	4.235e-10	HAGH;HAGH;HAGH;HAGH;FAHD1;FAHD1;FAHD1;C16ORF73;
16	1847224	1834913	1834962	0.819385931768788	9.992e-16	C16ORF73;
8	1847269	1837143	1859902	0.532800444031605	1.1742e-05	ARHGEF10;ARHGEF10;ARHGEF10;ARHGEF10;ARHGEF10;
16	1847303	1791827	1830057	-0.701664112115499	4.235e-10	HAGH;HAGH;HAGH;HAGH;FAHD1;FAHD1;FAHD1;C16ORF73;
16	1847303	1834913	1834962	0.819385931768788	9.992e-16	C16ORF73;
8	1847607	1837143	1859902	0.532800444031605	1.1742e-05	ARHGEF10;ARHGEF10;ARHGEF10;ARHGEF10;ARHGEF10;
16	1847653	1791827	1830057	-0.716785606720494	1.18704e-10	HAGH;HAGH;HAGH;HAGH;FAHD1;FAHD1;FAHD1;C16ORF73;
16	1847653	1834913	1834962	0.835984986995521	1.11022e-16	C16ORF73;
16	1847701	1791827	1830057	-0.716785606720494	1.18704e-10	HAGH;HAGH;HAGH;HAGH;FAHD1;FAHD1;FAHD1;C16ORF73;
16	1847701	1834913	1834962	0.835984986995521	1.11022e-16	C16ORF73;
16	1847947	1791827	1830057	-0.716785606720494	1.18704e-10	HAGH;HAGH;HAGH;HAGH;FAHD1;FAHD1;FAHD1;C16ORF73;
16	1847947	1834913	1834962	0.835984986995521	1.11022e-16	C16ORF73;
16	1848219	1791827	1830057	-0.716785606720494	1.18704e-10	HAGH;HAGH;HAGH;HAGH;FAHD1;FAHD1;FAHD1;C16ORF73;
16	1848219	1834913	1834962	0.835984986995521	1.11022e-16	C16ORF73;
16	1848257	1791827	1830057	-0.690250198713291	1.05104e-09	HAGH;HAGH;HAGH;HAGH;FAHD1;FAHD1;FAHD1;C16ORF73;
16	1848257	1834913	1834962	0.807364529419938	6.6614e-15	C16ORF73;
16	1848340	1791827	1830057	-0.716785606720494	1.18704e-10	HAGH;HAGH;HAGH;HAGH;FAHD1;FAHD1;FAHD1;C16ORF73;
16	1848340	1834913	1834962	0.835984986995521	1.11022e-16	C16ORF73;
16	1848432	1791827	1830057	-0.779085207404063	2.2926e-13	HAGH;HAGH;HAGH;HAGH;FAHD1;FAHD1;FAHD1;C16ORF73;
16	1848432	1834913	1834962	0.907163865374899	0	C16ORF73;
16	1848452	1791827	1830057	-0.751857577137441	4.4116e-12	HAGH;HAGH;HAGH;HAGH;FAHD1;FAHD1;FAHD1;C16ORF73;
16	1848452	1834913	1834962	0.885009371478939	1.11022e-16	C16ORF73;
16	1848501	1791827	1830057	-0.716785606720494	1.18704e-10	HAGH;HAGH;HAGH;HAGH;FAHD1;FAHD1;FAHD1;C16ORF73;
16	1848501	1834913	1834962	0.835984986995521	1.11022e-16	C16ORF73;
16	1848669	1791827	1830057	-0.716785606720494	1.18704e-10	HAGH;HAGH;HAGH;HAGH;FAHD1;FAHD1;FAHD1;C16ORF73;
16	1848669	1834913	1834962	0.835984986995521	1.11022e-16	C16ORF73;
16	1848750	1791827	1830057	-0.716785606720494	1.18704e-10	HAGH;HAGH;HAGH;HAGH;FAHD1;FAHD1;FAHD1;C16ORF73;
16	1848750	1834913	1834962	0.835984986995521	1.11022e-16	C16ORF73;
16	1848888	1791827	1830057	-0.716785606720494	1.18704e-10	HAGH;HAGH;HAGH;HAGH;FAHD1;FAHD1;FAHD1;C16ORF73;
16	1848888	1834913	1834962	0.835984986995521	1.11022e-16	C16ORF73;
16	1849108	1791827	1830057	-0.716785606720494	1.18704e-10	HAGH;HAGH;HAGH;HAGH;FAHD1;FAHD1;FAHD1;C16ORF73;
16	1849108	1834913	1834962	0.835984986995521	1.11022e-16	C16ORF73;
16	1849658	1791827	1830057	-0.779085207404063	2.2926e-13	HAGH;HAGH;HAGH;HAGH;FAHD1;FAHD1;FAHD1;C16ORF73;
16	1849658	1834913	1834962	0.907163865374899	0	C16ORF73;
16	1849841	1791827	1830057	-0.716785606720494	1.18704e-10	HAGH;HAGH;HAGH;HAGH;FAHD1;FAHD1;FAHD1;C16ORF73;
16	1849841	1834913	1834962	0.835984986995521	1.11022e-16	C16ORF73;
16	1850374	1791827	1830057	-0.716785606720494	1.18704e-10	HAGH;HAGH;HAGH;HAGH;FAHD1;FAHD1;FAHD1;C16ORF73;
16	1850374	1834913	1834962	0.835984986995521	1.11022e-16	C16ORF73;
16	1850806	1791827	1830057	-0.716785606720494	1.18704e-10	HAGH;HAGH;HAGH;HAGH;FAHD1;FAHD1;FAHD1;C16ORF73;
16	1850806	1834913	1834962	0.835984986995521	1.11022e-16	C16ORF73;
16	1851365	1791827	1830057	-0.716785606720494	1.18704e-10	HAGH;HAGH;HAGH;HAGH;FAHD1;FAHD1;FAHD1;C16ORF73;
16	1851365	1834913	1834962	0.835984986995521	1.11022e-16	C16ORF73;
16	1851435	1791827	1830057	-0.716785606720494	1.18704e-10	HAGH;HAGH;HAGH;HAGH;FAHD1;FAHD1;FAHD1;C16ORF73;
16	1851435	1834913	1834962	0.835984986995521	1.11022e-16	C16ORF73;
16	1854890	1791827	1830057	-0.716785606720494	1.18704e-10	HAGH;HAGH;HAGH;HAGH;FAHD1;FAHD1;FAHD1;C16ORF73;
16	1854890	1834913	1834962	0.835984986995521	1.11022e-16	C16ORF73;
16	1855035	1791827	1830057	-0.716785606720494	1.18704e-10	HAGH;HAGH;HAGH;HAGH;FAHD1;FAHD1;FAHD1;C16ORF73;
16	1855035	1834913	1834962	0.835984986995521	1.11022e-16	C16ORF73;
16	1855056	1791827	1830057	-0.716785606720494	1.18704e-10	HAGH;HAGH;HAGH;HAGH;FAHD1;FAHD1;FAHD1;C16ORF73;
16	1855056	1834913	1834962	0.835984986995521	1.11022e-16	C16ORF73;
16	1855459	1791827	1830057	-0.716785606720494	1.18704e-10	HAGH;HAGH;HAGH;HAGH;FAHD1;FAHD1;FAHD1;C16ORF73;
16	1855459	1834913	1834962	0.835984986995521	1.11022e-16	C16ORF73;
16	1856104	1791827	1830057	-0.716785606720494	1.18704e-10	HAGH;HAGH;HAGH;HAGH;FAHD1;FAHD1;FAHD1;C16ORF73;
16	1856104	1834913	1834962	0.835984986995521	1.11022e-16	C16ORF73;
16	1857175	1791827	1830057	-0.716785606720494	1.18704e-10	HAGH;HAGH;HAGH;HAGH;FAHD1;FAHD1;FAHD1;C16ORF73;
16	1857175	1834913	1834962	0.835984986995521	1.11022e-16	C16ORF73;
8	1857395	1907797	1942690	0.51343445922048	2.7264e-05	KBTBD11;KBTBD11;
8	1857796	1907797	1942690	0.51343445922048	2.7264e-05	KBTBD11;KBTBD11;
16	1860317	1791827	1830057	-0.716785606720494	1.18704e-10	HAGH;HAGH;HAGH;HAGH;FAHD1;FAHD1;FAHD1;C16ORF73;
16	1860317	1834913	1834962	0.835984986995521	1.11022e-16	C16ORF73;
16	1860630	1791827	1830057	-0.716785606720494	1.18704e-10	HAGH;HAGH;HAGH;HAGH;FAHD1;FAHD1;FAHD1;C16ORF73;
16	1860630	1834913	1834962	0.835984986995521	1.11022e-16	C16ORF73;
16	1860679	1791827	1830057	-0.716785606720494	1.18704e-10	HAGH;HAGH;HAGH;HAGH;FAHD1;FAHD1;FAHD1;C16ORF73;
16	1860679	1834913	1834962	0.835984986995521	1.11022e-16	C16ORF73;
16	1860741	1791827	1830057	-0.716785606720494	1.18704e-10	HAGH;HAGH;HAGH;HAGH;FAHD1;FAHD1;FAHD1;C16ORF73;
16	1860741	1834913	1834962	0.835984986995521	1.11022e-16	C16ORF73;
16	1860758	1791827	1830057	-0.716785606720494	1.18704e-10	HAGH;HAGH;HAGH;HAGH;FAHD1;FAHD1;FAHD1;C16ORF73;
16	1860758	1834913	1834962	0.835984986995521	1.11022e-16	C16ORF73;
16	1860793	1791827	1830057	-0.716785606720494	1.18704e-10	HAGH;HAGH;HAGH;HAGH;FAHD1;FAHD1;FAHD1;C16ORF73;
16	1860793	1834913	1834962	0.835984986995521	1.11022e-16	C16ORF73;
16	1865280	1791827	1830057	-0.716785606720494	1.18704e-10	HAGH;HAGH;HAGH;HAGH;FAHD1;FAHD1;FAHD1;C16ORF73;
16	1865280	1834913	1834962	0.835984986995521	1.11022e-16	C16ORF73;
8	1867143	1907797	1942690	0.493661113787891	6.1214e-05	KBTBD11;KBTBD11;
16	1871057	1791827	1830057	-0.893987229178404	0	HAGH;HAGH;HAGH;HAGH;FAHD1;FAHD1;FAHD1;C16ORF73;
16	1871057	1834913	1834962	0.875508197229174	0	C16ORF73;
16	1874429	1791827	1830057	-0.716785606720494	1.18704e-10	HAGH;HAGH;HAGH;HAGH;FAHD1;FAHD1;FAHD1;C16ORF73;
16	1874429	1834913	1834962	0.835984986995521	1.11022e-16	C16ORF73;
11	1874448	1937144	1960117	0.62891857623244	7.396e-08	AK126380;
17	1879764	1785102	1913002	-0.751534084522495	4.559e-12	RTN4RL1;BC040634;DPH2L1;DPH1;DPH1;DPH1;DPH1;DPH1;DPH1;OVCA2;HIC1;HIC1;HIC1;HIC1;
17	1880949	1785102	1913002	-0.627492909813741	8.0756e-08	RTN4RL1;BC040634;DPH2L1;DPH1;DPH1;DPH1;DPH1;DPH1;DPH1;OVCA2;HIC1;HIC1;HIC1;HIC1;
16	1883419	1791827	1830057	-0.889880578941431	0	HAGH;HAGH;HAGH;HAGH;FAHD1;FAHD1;FAHD1;C16ORF73;
16	1883419	1834913	1834962	0.870175437709058	0	C16ORF73;
11	1884793	1937144	1960117	0.598734093721346	4.3454e-07	AK126380;
16	1885827	1791827	1830057	-0.716596115473243	1.20672e-10	HAGH;HAGH;HAGH;HAGH;FAHD1;FAHD1;FAHD1;C16ORF73;
16	1885827	1834913	1834962	0.832652763390257	1.11022e-16	C16ORF73;
16	1886063	1791827	1830057	-0.716596115473243	1.20672e-10	HAGH;HAGH;HAGH;HAGH;FAHD1;FAHD1;FAHD1;C16ORF73;
16	1886063	1834913	1834962	0.832652763390257	1.11022e-16	C16ORF73;
17	1886293	1785102	1913002	0.538962604528645	8.8828e-06	RTN4RL1;BC040634;DPH2L1;DPH1;DPH1;DPH1;DPH1;DPH1;DPH1;OVCA2;HIC1;HIC1;HIC1;HIC1;
16	1886752	1791827	1830057	-0.716596115473243	1.20672e-10	HAGH;HAGH;HAGH;HAGH;FAHD1;FAHD1;FAHD1;C16ORF73;
16	1886752	1834913	1834962	0.832652763390257	1.11022e-16	C16ORF73;
16	1887017	1791827	1830057	-0.716596115473243	1.20672e-10	HAGH;HAGH;HAGH;HAGH;FAHD1;FAHD1;FAHD1;C16ORF73;
16	1887017	1834913	1834962	0.832652763390257	1.11022e-16	C16ORF73;
16	1887154	1791827	1830057	-0.716596115473243	1.20672e-10	HAGH;HAGH;HAGH;HAGH;FAHD1;FAHD1;FAHD1;C16ORF73;
16	1887154	1834913	1834962	0.832652763390257	1.11022e-16	C16ORF73;
16	1887260	1791827	1830057	-0.716596115473243	1.20672e-10	HAGH;HAGH;HAGH;HAGH;FAHD1;FAHD1;FAHD1;C16ORF73;
16	1887260	1834913	1834962	0.832652763390257	1.11022e-16	C16ORF73;
16	1887336	1791827	1830057	-0.716596115473243	1.20672e-10	HAGH;HAGH;HAGH;HAGH;FAHD1;FAHD1;FAHD1;C16ORF73;
16	1887336	1834913	1834962	0.832652763390257	1.11022e-16	C16ORF73;
16	1887414	1791827	1830057	-0.716596115473243	1.20672e-10	HAGH;HAGH;HAGH;HAGH;FAHD1;FAHD1;FAHD1;C16ORF73;
16	1887414	1834913	1834962	0.832652763390257	1.11022e-16	C16ORF73;
17	1887463	1785102	1913002	-0.623673010032287	1.01982e-07	RTN4RL1;BC040634;DPH2L1;DPH1;DPH1;DPH1;DPH1;DPH1;DPH1;OVCA2;HIC1;HIC1;HIC1;HIC1;
17	1887798	1785102	1913002	-0.623673010032287	1.01982e-07	RTN4RL1;BC040634;DPH2L1;DPH1;DPH1;DPH1;DPH1;DPH1;DPH1;OVCA2;HIC1;HIC1;HIC1;HIC1;
16	1889481	1791827	1830057	-0.716596115473243	1.20672e-10	HAGH;HAGH;HAGH;HAGH;FAHD1;FAHD1;FAHD1;C16ORF73;
16	1889481	1834913	1834962	0.832652763390257	1.11022e-16	C16ORF73;
16	1890301	1791827	1830057	-0.716596115473243	1.20672e-10	HAGH;HAGH;HAGH;HAGH;FAHD1;FAHD1;FAHD1;C16ORF73;
16	1890301	1834913	1834962	0.832652763390257	1.11022e-16	C16ORF73;
16	1890480	1791827	1830057	-0.716596115473243	1.20672e-10	HAGH;HAGH;HAGH;HAGH;FAHD1;FAHD1;FAHD1;C16ORF73;
16	1890480	1834913	1834962	0.832652763390257	1.11022e-16	C16ORF73;
17	1891975	1785102	1913002	-0.675159012574745	3.2868e-09	RTN4RL1;BC040634;DPH2L1;DPH1;DPH1;DPH1;DPH1;DPH1;DPH1;OVCA2;HIC1;HIC1;HIC1;HIC1;
16	1893041	1791827	1830057	-0.716596115473243	1.20672e-10	HAGH;HAGH;HAGH;HAGH;FAHD1;FAHD1;FAHD1;C16ORF73;
16	1893041	1834913	1834962	0.832652763390257	1.11022e-16	C16ORF73;
16	1893096	1791827	1830057	-0.716596115473243	1.20672e-10	HAGH;HAGH;HAGH;HAGH;FAHD1;FAHD1;FAHD1;C16ORF73;
16	1893096	1834913	1834962	0.832652763390257	1.11022e-16	C16ORF73;
16	1893152	1791827	1830057	-0.716596115473243	1.20672e-10	HAGH;HAGH;HAGH;HAGH;FAHD1;FAHD1;FAHD1;C16ORF73;
16	1893152	1834913	1834962	0.832652763390257	1.11022e-16	C16ORF73;
17	1893253	1785102	1913002	-0.605881266236028	2.9048e-07	RTN4RL1;BC040634;DPH2L1;DPH1;DPH1;DPH1;DPH1;DPH1;DPH1;OVCA2;HIC1;HIC1;HIC1;HIC1;
16	1893439	1791827	1830057	-0.716596115473243	1.20672e-10	HAGH;HAGH;HAGH;HAGH;FAHD1;FAHD1;FAHD1;C16ORF73;
16	1893439	1834913	1834962	0.832652763390257	1.11022e-16	C16ORF73;
16	1894509	1791827	1830057	-0.716596115473243	1.20672e-10	HAGH;HAGH;HAGH;HAGH;FAHD1;FAHD1;FAHD1;C16ORF73;
16	1894509	1834913	1834962	0.832652763390257	1.11022e-16	C16ORF73;
16	1894800	1791827	1830057	-0.716596115473243	1.20672e-10	HAGH;HAGH;HAGH;HAGH;FAHD1;FAHD1;FAHD1;C16ORF73;
16	1894800	1834913	1834962	0.832652763390257	1.11022e-16	C16ORF73;
8	1895262	1907797	1942690	0.457066654537081	0.00024144	KBTBD11;KBTBD11;
17	1895351	1785102	1913002	-0.595169951711899	5.2928e-07	RTN4RL1;BC040634;DPH2L1;DPH1;DPH1;DPH1;DPH1;DPH1;DPH1;OVCA2;HIC1;HIC1;HIC1;HIC1;
8	1896185	1907797	1942690	0.457066654537081	0.00024144	KBTBD11;KBTBD11;
8	1896311	1907797	1942690	0.457066654537081	0.00024144	KBTBD11;KBTBD11;
16	1897257	1791827	1830057	-0.716596115473243	1.20672e-10	HAGH;HAGH;HAGH;HAGH;FAHD1;FAHD1;FAHD1;C16ORF73;
16	1897257	1834913	1834962	0.832652763390257	1.11022e-16	C16ORF73;
17	1898829	1785102	1913002	-0.557669874226349	3.678e-06	RTN4RL1;BC040634;DPH2L1;DPH1;DPH1;DPH1;DPH1;DPH1;DPH1;OVCA2;HIC1;HIC1;HIC1;HIC1;
16	1899620	1791827	1830057	-0.882151703895638	0	HAGH;HAGH;HAGH;HAGH;FAHD1;FAHD1;FAHD1;C16ORF73;
16	1899620	1834913	1834962	0.859099063065382	1.11022e-16	C16ORF73;
16	1901552	1791827	1830057	-0.716596115473243	1.20672e-10	HAGH;HAGH;HAGH;HAGH;FAHD1;FAHD1;FAHD1;C16ORF73;
16	1901552	1834913	1834962	0.832652763390257	1.11022e-16	C16ORF73;
16	1901675	1791827	1830057	-0.891080863784239	0	HAGH;HAGH;HAGH;HAGH;FAHD1;FAHD1;FAHD1;C16ORF73;
16	1901675	1834913	1834962	0.877097161545237	0	C16ORF73;
16	1902047	1791827	1830057	-0.891080863784239	0	HAGH;HAGH;HAGH;HAGH;FAHD1;FAHD1;FAHD1;C16ORF73;
16	1902047	1834913	1834962	0.877097161545237	0	C16ORF73;
16	1902133	1791827	1830057	-0.891080863784239	0	HAGH;HAGH;HAGH;HAGH;FAHD1;FAHD1;FAHD1;C16ORF73;
16	1902133	1834913	1834962	0.877097161545237	0	C16ORF73;
16	1903153	1791827	1830057	-0.891080863784239	0	HAGH;HAGH;HAGH;HAGH;FAHD1;FAHD1;FAHD1;C16ORF73;
16	1903153	1834913	1834962	0.877097161545237	0	C16ORF73;
11	1905537	1937144	1960117	0.463869146994083	0.000189254	AK126380;
16	1905720	1791827	1830057	-0.716596115473243	1.20672e-10	HAGH;HAGH;HAGH;HAGH;FAHD1;FAHD1;FAHD1;C16ORF73;
16	1905720	1834913	1834962	0.832652763390257	1.11022e-16	C16ORF73;
11	1906046	1937144	1960117	0.455162066777955	0.00025824	AK126380;
16	1909084	1791827	1830057	-0.891080863784239	0	HAGH;HAGH;HAGH;HAGH;FAHD1;FAHD1;FAHD1;C16ORF73;
16	1909084	1834913	1834962	0.877097161545237	0	C16ORF73;
16	1910518	1791827	1830057	-0.891080863784239	0	HAGH;HAGH;HAGH;HAGH;FAHD1;FAHD1;FAHD1;C16ORF73;
16	1910518	1834913	1834962	0.877097161545237	0	C16ORF73;
16	1911122	1791827	1830057	-0.900478615804448	0	HAGH;HAGH;HAGH;HAGH;FAHD1;FAHD1;FAHD1;C16ORF73;
16	1911122	1834913	1834962	0.879557985300642	0	C16ORF73;
16	1912549	1791827	1830057	-0.687639829683802	1.28642e-09	HAGH;HAGH;HAGH;HAGH;FAHD1;FAHD1;FAHD1;C16ORF73;
16	1912549	1834913	1834962	0.808907884192108	5.218e-15	C16ORF73;
16	1912817	1791827	1830057	-0.821437816758531	7.7716e-16	HAGH;HAGH;HAGH;HAGH;FAHD1;FAHD1;FAHD1;C16ORF73;
16	1912817	1834913	1834962	0.737744622035387	1.76678e-11	C16ORF73;
16	1914796	1791827	1830057	-0.781105234628193	1.81188e-13	HAGH;HAGH;HAGH;HAGH;FAHD1;FAHD1;FAHD1;C16ORF73;
16	1914796	1834913	1834962	0.801598109605131	1.42108e-14	C16ORF73;
16	1916217	1791827	1830057	-0.781105234628193	1.81188e-13	HAGH;HAGH;HAGH;HAGH;FAHD1;FAHD1;FAHD1;C16ORF73;
16	1916217	1834913	1834962	0.801598109605131	1.42108e-14	C16ORF73;
16	1916224	1791827	1830057	-0.770857251258271	5.8464e-13	HAGH;HAGH;HAGH;HAGH;FAHD1;FAHD1;FAHD1;C16ORF73;
16	1916224	1834913	1834962	0.782868531142835	1.47104e-13	C16ORF73;
12	1916360	1919710	1930841	0.883628568389896	0	DCP1B;
16	1916375	1791827	1830057	-0.781105234628193	1.81188e-13	HAGH;HAGH;HAGH;HAGH;FAHD1;FAHD1;FAHD1;C16ORF73;
16	1916375	1834913	1834962	0.801598109605131	1.42108e-14	C16ORF73;
16	1916511	1791827	1830057	-0.781105234628193	1.81188e-13	HAGH;HAGH;HAGH;HAGH;FAHD1;FAHD1;FAHD1;C16ORF73;
16	1916511	1834913	1834962	0.801598109605131	1.42108e-14	C16ORF73;
12	1916543	1919710	1930841	-0.475394697847416	0.000123804	DCP1B;
16	1916868	1791827	1830057	-0.781105234628193	1.81188e-13	HAGH;HAGH;HAGH;HAGH;FAHD1;FAHD1;FAHD1;C16ORF73;
16	1916868	1834913	1834962	0.801598109605131	1.42108e-14	C16ORF73;
11	1918445	1937144	1960117	0.781578584244845	1.71418e-13	AK126380;
12	1919710	1919710	1930841	0.868433078579622	0	DCP1B;
16	1920365	1791827	1830057	-0.595020337216576	5.3364e-07	HAGH;HAGH;HAGH;HAGH;FAHD1;FAHD1;FAHD1;C16ORF73;
16	1920365	1834913	1834962	0.747064845989362	7.1396e-12	C16ORF73;
11	1920888	1937144	1960117	0.799489268918388	1.88738e-14	AK126380;
17	1921134	1785102	1913002	-0.58441895387545	9.4594e-07	RTN4RL1;BC040634;DPH2L1;DPH1;DPH1;DPH1;DPH1;DPH1;DPH1;OVCA2;HIC1;HIC1;HIC1;HIC1;
11	1923847	1937144	1960117	0.845000008429787	0	AK126380;
11	1924592	1937144	1960117	0.802299264888389	1.29896e-14	AK126380;
12	1925527	1919710	1930841	0.883628568389896	0	DCP1B;
11	1926464	1937144	1960117	0.845000008429787	0	AK126380;
11	1927307	1937144	1960117	0.792064793261388	4.8184e-14	AK126380;
12	1927548	1919710	1930841	0.586714335468515	8.3712e-07	DCP1B;
12	1927803	1919710	1930841	0.917778464752791	0	DCP1B;
12	1927853	1919710	1930841	0.917778464752791	0	DCP1B;
12	1927962	1919710	1930841	0.917778464752791	0	DCP1B;
12	1928506	1919710	1930841	0.823157217520432	5.5512e-16	DCP1B;
12	1928956	1919710	1930841	0.917778464752791	0	DCP1B;
12	1929078	1919710	1930841	0.51506603446721	2.5446e-05	DCP1B;
11	1929495	1937144	1960117	0.799489268918388	1.88738e-14	AK126380;
12	1930841	1919710	1930841	0.799408478231131	1.89848e-14	DCP1B;
11	1931118	1937144	1960117	0.799428071942914	1.87628e-14	AK126380;
11	1931682	1937144	1960117	0.532346895470873	1.19832e-05	AK126380;
11	1932882	1937144	1960117	0.798332759425154	2.176e-14	AK126380;
16	1933478	1791827	1830057	-0.501036743891391	4.5536e-05	HAGH;HAGH;HAGH;HAGH;FAHD1;FAHD1;FAHD1;C16ORF73;
16	1933478	1834913	1834962	0.54009372679434	8.4342e-06	C16ORF73;
12	1935631	1919710	1930841	0.507362059780991	3.5138e-05	DCP1B;
11	1935694	1937144	1960117	0.870369551355717	0	AK126380;
11	1935799	1937144	1960117	0.880098666058851	0	AK126380;
16	1936076	1791827	1830057	-0.488426345367075	7.5212e-05	HAGH;HAGH;HAGH;HAGH;FAHD1;FAHD1;FAHD1;C16ORF73;
16	1936076	1834913	1834962	0.520158387671587	2.0468e-05	C16ORF73;
11	1937144	1937144	1960117	0.829734531904765	1.11022e-16	AK126380;
12	1937696	1919710	1930841	0.799408478231131	1.89848e-14	DCP1B;
11	1938361	1937144	1960117	0.880098666058851	0	AK126380;
12	1939971	1919710	1930841	0.549992923477886	5.3156e-06	DCP1B;
11	1941703	1937144	1960117	0.828339239810595	3.3306e-16	AK126380;
11	1942816	1937144	1960117	0.756493964792555	2.7404e-12	AK126380;
12	1944283	1919710	1930841	0.573536052236495	1.6676e-06	DCP1B;
11	1945152	1937144	1960117	0.774615883859079	3.8324e-13	AK126380;
12	1945913	1919710	1930841	0.917778464752791	0	DCP1B;
12	1946245	1919710	1930841	0.917778464752791	0	DCP1B;
11	1947564	1937144	1960117	0.756493964792555	2.7404e-12	AK126380;
12	1948158	1919710	1930841	0.799408478231131	1.89848e-14	DCP1B;
12	1954189	1919710	1930841	0.573536052236495	1.6676e-06	DCP1B;
11	1954699	1937144	1960117	0.654409610082631	1.41986e-08	AK126380;
11	1954747	1937144	1960117	0.46051942560988	0.0002135	AK126380;
11	1955536	1937144	1960117	0.72386343732291	6.361e-11	AK126380;
12	1956243	1919710	1930841	0.507362059780991	3.5138e-05	DCP1B;
12	1957306	1919710	1930841	0.57593894384137	1.47396e-06	DCP1B;
11	1958156	1937144	1960117	0.72386343732291	6.361e-11	AK126380;
11	1958471	1937144	1960117	0.541456348246021	7.9218e-06	AK126380;
12	1959491	1919710	1930841	0.549992923477886	5.3156e-06	DCP1B;
11	1959551	1937144	1960117	0.723231814648716	6.7304e-11	AK126380;
11	1959596	1937144	1960117	0.723231814648716	6.7304e-11	AK126380;
11	1960117	1937144	1960117	0.723231814648716	6.7304e-11	AK126380;
12	1961137	1919710	1930841	0.549992923477886	5.3156e-06	DCP1B;
12	1962321	1919710	1930841	0.459264269536844	0.0002233	DCP1B;
4	1962804	2107839	2179863	0.580110920777615	1.18686e-06	POLN;POLN;POLN;
12	1962806	1919710	1930841	0.549992923477886	5.3156e-06	DCP1B;
4	1963783	2107839	2179863	0.580110920777615	1.18686e-06	POLN;POLN;POLN;
4	1963900	2107839	2179863	0.580110920777615	1.18686e-06	POLN;POLN;POLN;
4	1966468	2107839	2179863	0.580110920777615	1.18686e-06	POLN;POLN;POLN;
11	1966471	1937144	1960117	0.678050693612884	2.6554e-09	AK126380;
4	1967887	2107839	2179863	0.580110920777615	1.18686e-06	POLN;POLN;POLN;
12	1967977	1919710	1930841	0.572157025320128	1.7892e-06	DCP1B;
12	1969140	1919710	1930841	0.549992923477886	5.3156e-06	DCP1B;
4	1970056	2107839	2179863	0.580110920777615	1.18686e-06	POLN;POLN;POLN;
12	1970284	1919710	1930841	0.57593894384137	1.47396e-06	DCP1B;
11	1971222	1937144	1960117	0.594410763966285	5.518e-07	AK126380;
12	1971759	1919710	1930841	0.519773502419714	2.081e-05	DCP1B;
5	1973054	1987490	1989116	-0.488151264971869	7.6024e-05	_
11	1973195	1937144	1960117	0.608982270650918	2.4316e-07	AK126380;
11	1973593	1937144	1960117	0.609990503635262	2.294e-07	AK126380;
11	1973686	1937144	1960117	0.578856241927764	1.26716e-06	AK126380;
12	1974729	1919710	1930841	0.519773502419714	2.081e-05	DCP1B;
11	1974744	1937144	1960117	0.578856241927764	1.26716e-06	AK126380;
5	1974814	1987490	1989116	0.517366733661331	2.3072e-05	_
11	1974912	1937144	1960117	0.545723775039103	6.4982e-06	AK126380;
11	1975429	1937144	1960117	0.590836060181233	6.7056e-07	AK126380;
12	1976116	1919710	1930841	0.549992923477886	5.3156e-06	DCP1B;
12	1976377	1919710	1930841	-0.489178249539136	7.3036e-05	DCP1B;
11	1977203	1937144	1960117	0.595184368895399	5.2886e-07	AK126380;
4	1977522	2107839	2179863	0.580110920777615	1.18686e-06	POLN;POLN;POLN;
11	1977531	1937144	1960117	0.595184368895399	5.2886e-07	AK126380;
12	1977562	1919710	1930841	0.519773502419714	2.081e-05	DCP1B;
11	1977740	1937144	1960117	0.595184368895399	5.2886e-07	AK126380;
11	1978201	1937144	1960117	0.595184368895399	5.2886e-07	AK126380;
4	1978893	2107839	2179863	0.580110920777615	1.18686e-06	POLN;POLN;POLN;
5	1980412	1987490	1989116	-0.488151264971869	7.6024e-05	_
11	1981120	1937144	1960117	0.591077602806788	6.6184e-07	AK126380;
11	1981155	1937144	1960117	0.591077602806788	6.6184e-07	AK126380;
11	1981259	1937144	1960117	0.591077602806788	6.6184e-07	AK126380;
12	1981630	1919710	1930841	0.57593894384137	1.47396e-06	DCP1B;
12	1983408	1919710	1930841	0.456588066808843	0.00024556	DCP1B;
11	1984719	1937144	1960117	0.591077602806788	6.6184e-07	AK126380;
12	1984867	1919710	1930841	0.519773502419714	2.081e-05	DCP1B;
12	1985971	1919710	1930841	0.519773502419714	2.081e-05	DCP1B;
12	1986022	1919710	1930841	0.488690140094624	7.4442e-05	DCP1B;
12	1986881	1919710	1930841	0.528112305712295	1.44668e-05	DCP1B;
12	1987029	1919710	1930841	0.649611395436346	1.96018e-08	DCP1B;
12	1988091	1919710	1930841	0.57593894384137	1.47396e-06	DCP1B;
12	1988395	1919710	1930841	0.57593894384137	1.47396e-06	DCP1B;
12	1988694	1919710	1930841	0.62505863873979	9.3738e-08	DCP1B;
12	1988706	1919710	1930841	0.545700217463433	6.5054e-06	DCP1B;
12	1991985	1919710	1930841	0.519773502419714	2.081e-05	DCP1B;
12	1993943	1919710	1930841	0.780845797195161	1.86518e-13	DCP1B;
12	1995216	1919710	1930841	0.550622721659407	5.1592e-06	DCP1B;
11	1995850	1937144	1960117	0.627286002773415	8.179e-08	AK126380;
4	1996145	2107839	2179863	0.513767841353206	2.6882e-05	POLN;POLN;POLN;
4	2005395	2107839	2179863	0.513767841353206	2.6882e-05	POLN;POLN;POLN;
4	2010027	2107839	2179863	-0.475461129381968	0.000123496	POLN;POLN;POLN;
4	2022910	2107839	2179863	0.543282082451985	7.2806e-06	POLN;POLN;POLN;
4	2024171	2107839	2179863	0.543282082451985	7.2806e-06	POLN;POLN;POLN;
17	2025392	1785102	1913002	-0.454658812700595	0.00026286	RTN4RL1;BC040634;DPH2L1;DPH1;DPH1;DPH1;DPH1;DPH1;DPH1;OVCA2;HIC1;HIC1;HIC1;HIC1;
4	2028273	2107839	2179863	0.538381962310067	9.1216e-06	POLN;POLN;POLN;
4	2028475	2107839	2179863	0.556939763502479	3.8106e-06	POLN;POLN;POLN;
11	2029080	2053283	2065370	-0.53628092747291	1.00366e-05	_
11	2030489	2053283	2065370	-0.53628092747291	1.00366e-05	_
11	2031152	2053283	2065370	-0.53628092747291	1.00366e-05	_
11	2031725	2053283	2065370	-0.53628092747291	1.00366e-05	_
11	2031828	2053283	2065370	-0.53628092747291	1.00366e-05	_
4	2035054	2107839	2179863	0.556939763502479	3.8106e-06	POLN;POLN;POLN;
4	2035744	2107839	2179863	0.54059647220594	8.2416e-06	POLN;POLN;POLN;
4	2038135	2107839	2179863	0.556939763502479	3.8106e-06	POLN;POLN;POLN;
4	2039772	2107839	2179863	0.556939763502479	3.8106e-06	POLN;POLN;POLN;
11	2040590	2053283	2065370	-0.522315590578846	1.8646e-05	_
4	2041453	2107839	2179863	0.534523217980257	1.08668e-05	POLN;POLN;POLN;
4	2043095	2107839	2179863	0.556939763502479	3.8106e-06	POLN;POLN;POLN;
11	2044303	2053283	2065370	-0.53628092747291	1.00366e-05	_
11	2044487	2053283	2065370	-0.53628092747291	1.00366e-05	_
11	2046437	2053283	2065370	-0.522315590578846	1.8646e-05	_
11	2046912	2053283	2065370	-0.522315590578846	1.8646e-05	_
4	2048651	2107839	2179863	0.556939763502479	3.8106e-06	POLN;POLN;POLN;
4	2056402	2107839	2179863	0.538409592978948	9.11e-06	POLN;POLN;POLN;
4	2056847	2107839	2179863	0.538409592978948	9.11e-06	POLN;POLN;POLN;
4	2057000	2107839	2179863	0.538409592978948	9.11e-06	POLN;POLN;POLN;
4	2059158	2107839	2179863	0.538409592978948	9.11e-06	POLN;POLN;POLN;
4	2059850	2107839	2179863	0.538409592978948	9.11e-06	POLN;POLN;POLN;
11	2060714	2053283	2065370	-0.636755111018926	4.5252e-08	_
4	2063055	2107839	2179863	0.538409592978948	9.11e-06	POLN;POLN;POLN;
4	2063487	2107839	2179863	0.538409592978948	9.11e-06	POLN;POLN;POLN;
4	2063826	2107839	2179863	0.538409592978948	9.11e-06	POLN;POLN;POLN;
11	2064337	2053283	2065370	-0.636755111018926	4.5252e-08	_
11	2064648	2053283	2065370	-0.687466954909174	1.30366e-09	_
11	2067700	2053283	2065370	-0.636755111018926	4.5252e-08	_
11	2068107	2053283	2065370	-0.636755111018926	4.5252e-08	_
4	2070161	2107839	2179863	0.538409592978948	9.11e-06	POLN;POLN;POLN;
4	2070326	2107839	2179863	0.538409592978948	9.11e-06	POLN;POLN;POLN;
11	2070507	2053283	2065370	-0.571095237966516	1.88844e-06	_
11	2071147	2053283	2065370	-0.571095237966516	1.88844e-06	_
4	2072095	2107839	2179863	0.538409592978948	9.11e-06	POLN;POLN;POLN;
4	2076032	2107839	2179863	0.538409592978948	9.11e-06	POLN;POLN;POLN;
4	2076127	2107839	2179863	0.538409592978948	9.11e-06	POLN;POLN;POLN;
11	2082805	2053283	2065370	-0.454934528071919	0.00026032	_
11	2084885	2053283	2065370	-0.454934528071919	0.00026032	_
11	2085261	2053283	2065370	-0.454934528071919	0.00026032	_
4	2085951	2107839	2179863	0.538409592978948	9.11e-06	POLN;POLN;POLN;
11	2087414	2053283	2065370	-0.480599094784383	0.000101704	_
4	2088879	2107839	2179863	0.538409592978948	9.11e-06	POLN;POLN;POLN;
11	2093181	2053283	2065370	-0.465461583534961	0.000178636	_
11	2093370	2053283	2065370	-0.465461583534961	0.000178636	_
11	2097522	2053283	2065370	-0.469138172877223	0.00015617	_
11	2098179	2053283	2065370	-0.456133526318358	0.00024954	_
4	2103867	2107839	2179863	0.521988996249702	1.89118e-05	POLN;POLN;POLN;
4	2103902	2107839	2179863	0.521988996249702	1.89118e-05	POLN;POLN;POLN;
4	2107839	2107839	2179863	0.592239279557777	6.2134e-07	POLN;POLN;POLN;
4	2108845	2107839	2179863	0.503048314442575	4.1956e-05	POLN;POLN;POLN;
4	2109684	2107839	2179863	0.724992256831169	5.7482e-11	POLN;POLN;POLN;
4	2110540	2107839	2179863	0.614948302212228	1.71778e-07	POLN;POLN;POLN;
4	2115518	2107839	2179863	0.803672357133333	1.07692e-14	POLN;POLN;POLN;
4	2116234	2107839	2179863	0.614948302212228	1.71778e-07	POLN;POLN;POLN;
4	2117180	2107839	2179863	-0.468493943540593	0.000159908	POLN;POLN;POLN;
4	2119482	2107839	2179863	-0.468493943540593	0.000159908	POLN;POLN;POLN;
4	2121785	2107839	2179863	0.803672357133333	1.07692e-14	POLN;POLN;POLN;
4	2122247	2107839	2179863	0.803672357133333	1.07692e-14	POLN;POLN;POLN;
4	2124815	2107839	2179863	0.614948302212228	1.71778e-07	POLN;POLN;POLN;
4	2125959	2107839	2179863	0.803672357133333	1.07692e-14	POLN;POLN;POLN;
4	2128206	2107839	2179863	0.614948302212228	1.71778e-07	POLN;POLN;POLN;
4	2130692	2107839	2179863	0.618226936112429	1.41476e-07	POLN;POLN;POLN;
4	2131227	2107839	2179863	0.803672357133333	1.07692e-14	POLN;POLN;POLN;
4	2131777	2107839	2179863	0.803672357133333	1.07692e-14	POLN;POLN;POLN;
4	2134739	2107839	2179863	0.618226936112429	1.41476e-07	POLN;POLN;POLN;
4	2135124	2107839	2179863	0.803672357133333	1.07692e-14	POLN;POLN;POLN;
4	2137166	2107839	2179863	0.614948302212228	1.71778e-07	POLN;POLN;POLN;
4	2140122	2107839	2179863	0.808015922179913	5.9952e-15	POLN;POLN;POLN;
4	2144280	2107839	2179863	0.803672357133333	1.07692e-14	POLN;POLN;POLN;
4	2145531	2107839	2179863	0.803672357133333	1.07692e-14	POLN;POLN;POLN;
4	2145589	2107839	2179863	0.803672357133333	1.07692e-14	POLN;POLN;POLN;
4	2145590	2107839	2179863	0.803672357133333	1.07692e-14	POLN;POLN;POLN;
4	2145824	2107839	2179863	0.803672357133333	1.07692e-14	POLN;POLN;POLN;
4	2146252	2107839	2179863	0.803672357133333	1.07692e-14	POLN;POLN;POLN;
4	2146304	2107839	2179863	0.711341588157614	1.89398e-10	POLN;POLN;POLN;
4	2146683	2107839	2179863	0.803672357133333	1.07692e-14	POLN;POLN;POLN;
4	2147727	2107839	2179863	0.614948302212228	1.71778e-07	POLN;POLN;POLN;
4	2147947	2107839	2179863	0.803672357133333	1.07692e-14	POLN;POLN;POLN;
4	2150878	2107839	2179863	0.803672357133333	1.07692e-14	POLN;POLN;POLN;
4	2151111	2107839	2179863	0.803672357133333	1.07692e-14	POLN;POLN;POLN;
4	2151157	2107839	2179863	0.803672357133333	1.07692e-14	POLN;POLN;POLN;
4	2155712	2107839	2179863	0.803672357133333	1.07692e-14	POLN;POLN;POLN;
4	2158186	2107839	2179863	0.803672357133333	1.07692e-14	POLN;POLN;POLN;
4	2161835	2107839	2179863	0.711341588157614	1.89398e-10	POLN;POLN;POLN;
4	2164744	2107839	2179863	0.803672357133333	1.07692e-14	POLN;POLN;POLN;
4	2164822	2107839	2179863	0.803672357133333	1.07692e-14	POLN;POLN;POLN;
4	2164887	2107839	2179863	0.803672357133333	1.07692e-14	POLN;POLN;POLN;
4	2165463	2107839	2179863	0.803672357133333	1.07692e-14	POLN;POLN;POLN;
4	2165536	2107839	2179863	-0.468493943540593	0.000159908	POLN;POLN;POLN;
4	2165548	2107839	2179863	0.803672357133333	1.07692e-14	POLN;POLN;POLN;
4	2165566	2107839	2179863	0.803672357133333	1.07692e-14	POLN;POLN;POLN;
4	2167111	2107839	2179863	0.803672357133333	1.07692e-14	POLN;POLN;POLN;
4	2182966	2107839	2179863	0.803672357133333	1.07692e-14	POLN;POLN;POLN;
4	2183617	2107839	2179863	0.614948302212228	1.71778e-07	POLN;POLN;POLN;
4	2184216	2107839	2179863	0.803672357133333	1.07692e-14	POLN;POLN;POLN;
4	2188686	2107839	2179863	0.614948302212228	1.71778e-07	POLN;POLN;POLN;
19	2189667	2199882	2209223	0.492176396060565	6.4918e-05	JSRP1;JSRP1;
4	2190887	2107839	2179863	0.803672357133333	1.07692e-14	POLN;POLN;POLN;
4	2191612	2107839	2179863	0.78293812816347	1.45884e-13	POLN;POLN;POLN;
19	2192327	2199882	2209223	0.647778051668509	2.214e-08	JSRP1;JSRP1;
4	2193985	2107839	2179863	0.803672357133333	1.07692e-14	POLN;POLN;POLN;
19	2195072	2199882	2209223	0.667186284485118	5.8462e-09	JSRP1;JSRP1;
19	2197652	2199882	2209223	0.683959124039213	1.70454e-09	JSRP1;JSRP1;
4	2197981	2107839	2179863	0.803672357133333	1.07692e-14	POLN;POLN;POLN;
4	2199004	2107839	2179863	-0.468493943540593	0.000159908	POLN;POLN;POLN;
19	2199683	2199882	2209223	0.570087215609783	1.9874e-06	JSRP1;JSRP1;
19	2200477	2199882	2209223	0.633919921414066	5.414e-08	JSRP1;JSRP1;
4	2201398	2107839	2179863	0.803672357133333	1.07692e-14	POLN;POLN;POLN;
9	2201628	2186932	2227390	0.473636301375497	0.000132214	_
4	2202398	2107839	2179863	0.614948302212228	1.71778e-07	POLN;POLN;POLN;
9	2202546	2186932	2227390	0.519450453684356	2.1102e-05	_
9	2202574	2186932	2227390	0.462108088705714	0.00020166	_
4	2202807	2107839	2179863	0.614948302212228	1.71778e-07	POLN;POLN;POLN;
4	2203164	2107839	2179863	0.824859711503185	6.6614e-16	POLN;POLN;POLN;
4	2203507	2107839	2179863	-0.468493943540593	0.000159908	POLN;POLN;POLN;
9	2204289	2186932	2227390	0.609640001521651	2.341e-07	_
4	2204449	2107839	2179863	0.803672357133333	1.07692e-14	POLN;POLN;POLN;
19	2204590	2199882	2209223	0.606970140257736	2.7296e-07	JSRP1;JSRP1;
9	2204608	2186932	2227390	0.577598355199849	1.35276e-06	_
9	2204693	2186932	2227390	0.516043554493563	2.441e-05	_
9	2205095	2186932	2227390	0.603597150404223	3.3074e-07	_
4	2205488	2107839	2179863	0.803672357133333	1.07692e-14	POLN;POLN;POLN;
4	2205997	2107839	2179863	0.614948302212228	1.71778e-07	POLN;POLN;POLN;
4	2207355	2107839	2179863	0.614948302212228	1.71778e-07	POLN;POLN;POLN;
9	2208152	2186932	2227390	0.506201631154433	3.6864e-05	_
4	2208721	2107839	2179863	0.803672357133333	1.07692e-14	POLN;POLN;POLN;
4	2209534	2107839	2179863	-0.468493943540593	0.000159908	POLN;POLN;POLN;
4	2209643	2107839	2179863	-0.468493943540593	0.000159908	POLN;POLN;POLN;
9	2210211	2186932	2227390	0.545515540753161	6.5618e-06	_
9	2210592	2186932	2227390	0.572341096210683	1.7725e-06	_
4	2212719	2107839	2179863	0.803672357133333	1.07692e-14	POLN;POLN;POLN;
4	2214663	2107839	2179863	-0.468493943540593	0.000159908	POLN;POLN;POLN;
4	2217631	2107839	2179863	0.56744265020559	2.2706e-06	POLN;POLN;POLN;
9	2217896	2186932	2227390	0.680183318702278	2.2654e-09	_
9	2219694	2186932	2227390	0.545049736175703	6.706e-06	_
4	2219907	2107839	2179863	0.738647199087412	1.62106e-11	POLN;POLN;POLN;
4	2220540	2107839	2179863	0.738647199087412	1.62106e-11	POLN;POLN;POLN;
19	2222741	2199882	2209223	0.458367074528689	0.00023054	JSRP1;JSRP1;
4	2222778	2107839	2179863	0.697072901580503	6.1354e-10	POLN;POLN;POLN;
4	2224288	2107839	2179863	0.56744265020559	2.2706e-06	POLN;POLN;POLN;
4	2224861	2107839	2179863	0.716772726620593	1.18838e-10	POLN;POLN;POLN;
4	2226514	2107839	2179863	0.760309824894772	1.8372e-12	POLN;POLN;POLN;
4	2226596	2107839	2179863	0.738647199087412	1.62106e-11	POLN;POLN;POLN;
4	2227715	2107839	2179863	0.697072901580503	6.1354e-10	POLN;POLN;POLN;
4	2228648	2107839	2179863	0.760309824894772	1.8372e-12	POLN;POLN;POLN;
4	2229255	2107839	2179863	0.697072901580503	6.1354e-10	POLN;POLN;POLN;
4	2231518	2107839	2179863	0.56744265020559	2.2706e-06	POLN;POLN;POLN;
9	2233963	2235401	2239770	-0.737213262231633	1.8583e-11	_
9	2235401	2235401	2239770	-0.737213262231633	1.8583e-11	_
4	2235898	2107839	2179863	0.711424609026577	1.88068e-10	POLN;POLN;POLN;
9	2235919	2235401	2239770	-0.737213262231633	1.8583e-11	_
9	2237756	2235401	2239770	-0.737213262231633	1.8583e-11	_
9	2238103	2235401	2239770	-0.737213262231633	1.8583e-11	_
9	2239784	2235401	2239770	-0.737213262231633	1.8583e-11	_
9	2243087	2235401	2239770	-0.715125990212844	1.37032e-10	_
9	2243249	2235401	2239770	-0.715125990212844	1.37032e-10	_
9	2243678	2235401	2239770	-0.715125990212844	1.37032e-10	_
9	2243996	2235401	2239770	-0.715125990212844	1.37032e-10	_
9	2244498	2235401	2239770	-0.715125990212844	1.37032e-10	_
9	2245184	2235401	2239770	-0.664170560953459	7.2362e-09	_
9	2246269	2235401	2239770	-0.715125990212844	1.37032e-10	_
9	2246575	2235401	2239770	-0.715125990212844	1.37032e-10	_
9	2246975	2235401	2239770	-0.715125990212844	1.37032e-10	_
9	2247250	2235401	2239770	-0.715125990212844	1.37032e-10	_
9	2247307	2235401	2239770	-0.715125990212844	1.37032e-10	_
1	2247587	2264998	2279181	-0.612692706007652	1.96062e-07	NM_001127577;MORN1;MORN1;
1	2248333	2264998	2279181	-0.612692706007652	1.96062e-07	NM_001127577;MORN1;MORN1;
9	2248824	2235401	2239770	-0.691413719396589	9.5984e-10	_
7	2251704	2268515	2300912	0.513520751470394	2.7164e-05	SNX8;
9	2253160	2235401	2239770	-0.691413719396589	9.5984e-10	_
9	2253591	2235401	2239770	-0.673136168213995	3.8102e-09	_
9	2254009	2235401	2239770	-0.652990312705246	1.5629e-08	_
1	2255829	2264998	2279181	-0.591719166915884	6.3918e-07	NM_001127577;MORN1;MORN1;
7	2257925	2268515	2300912	0.516423115502052	2.402e-05	SNX8;
9	2259108	2235401	2239770	-0.713300345778111	1.6029e-10	_
1	2259958	2264998	2279181	-0.640707229484048	3.5136e-08	NM_001127577;MORN1;MORN1;
7	2260649	2268515	2300912	0.516423115502052	2.402e-05	SNX8;
9	2261325	2235401	2239770	-0.713300345778111	1.6029e-10	_
9	2263915	2235401	2239770	-0.708543474712856	2.3982e-10	_
9	2264082	2235401	2239770	-0.637750146701545	4.2474e-08	_
7	2264753	2268515	2300912	0.516423115502052	2.402e-05	SNX8;
1	2264998	2264998	2279181	-0.80178536320147	1.39888e-14	NM_001127577;MORN1;MORN1;
7	2268010	2268515	2300912	0.556650391342982	3.8644e-06	SNX8;
7	2268104	2268515	2300912	0.508344056447845	3.3736e-05	SNX8;
1	2270283	2264998	2279181	-0.549691495887287	5.392e-06	NM_001127577;MORN1;MORN1;
1	2270521	2264998	2279181	-0.806506297786754	7.4384e-15	NM_001127577;MORN1;MORN1;
9	2271163	2235401	2239770	-0.487033901190795	7.9402e-05	_
1	2271838	2264998	2279181	-0.806506297786754	7.4384e-15	NM_001127577;MORN1;MORN1;
1	2272636	2264998	2279181	-0.549691495887287	5.392e-06	NM_001127577;MORN1;MORN1;
1	2272977	2264998	2279181	0.685822772878557	1.47892e-09	NM_001127577;MORN1;MORN1;
7	2273181	2268515	2300912	0.559184970502172	3.4164e-06	SNX8;
1	2273863	2264998	2279181	-0.549691495887287	5.392e-06	NM_001127577;MORN1;MORN1;
1	2274055	2264998	2279181	-0.80178536320147	1.39888e-14	NM_001127577;MORN1;MORN1;
1	2275274	2264998	2279181	-0.549691495887287	5.392e-06	NM_001127577;MORN1;MORN1;
9	2275570	2235401	2239770	-0.487033901190795	7.9402e-05	_
11	2275931	2319366	2353571	0.522677843415802	1.8355e-05	BC019904;
1	2275987	2264998	2279181	0.685822772878557	1.47892e-09	NM_001127577;MORN1;MORN1;
1	2276807	2264998	2279181	-0.549691495887287	5.392e-06	NM_001127577;MORN1;MORN1;
1	2277377	2264998	2279181	-0.549691495887287	5.392e-06	NM_001127577;MORN1;MORN1;
7	2277500	2268515	2300912	0.559184970502172	3.4164e-06	SNX8;
1	2280520	2264998	2279181	-0.513942459202422	2.6684e-05	NM_001127577;MORN1;MORN1;
7	2281178	2268515	2300912	0.555364177716913	4.112e-06	SNX8;
1	2281540	2264998	2279181	-0.549691495887287	5.392e-06	NM_001127577;MORN1;MORN1;
7	2283378	2268515	2300912	0.559184970502172	3.4164e-06	SNX8;
1	2289487	2264998	2279181	-0.80178536320147	1.39888e-14	NM_001127577;MORN1;MORN1;
1	2289511	2264998	2279181	-0.513942459202422	2.6684e-05	NM_001127577;MORN1;MORN1;
11	2290251	2319366	2353571	0.579753566947579	1.20924e-06	BC019904;
1	2291331	2264998	2279181	-0.489901247116954	7.0996e-05	NM_001127577;MORN1;MORN1;
11	2296398	2319366	2353571	0.494521091507055	5.916e-05	BC019904;
11	2298308	2319366	2353571	0.540075015628618	8.4414e-06	BC019904;
11	2298932	2319366	2353571	0.634290680641211	5.2892e-08	BC019904;
11	2306898	2319366	2353571	0.585297166592991	9.0284e-07	BC019904;
7	2320126	2318916	2356661	-0.487113150998742	7.9158e-05	_
11	2320810	2319366	2353571	0.634290680641211	5.2892e-08	BC019904;
7	2337482	2268515	2300912	0.476255171995642	0.00011987	SNX8;
11	2343176	2319366	2353571	0.586975433702718	8.255e-07	BC019904;
11	2353571	2319366	2353571	0.493660363134556	6.1216e-05	BC019904;
11	2356234	2319366	2353571	0.476656177364606	0.000118076	BC019904;
11	2359323	2319366	2353571	0.515340223878765	2.5152e-05	BC019904;
19	2360920	2360865	2367377	-0.53725476128352	9.6024e-06	TMPRSS9;
19	2361105	2360865	2367377	-0.53725476128352	9.6024e-06	TMPRSS9;
19	2361119	2360865	2367377	-0.53725476128352	9.6024e-06	TMPRSS9;
19	2361332	2360865	2367377	0.638511677461905	4.0456e-08	TMPRSS9;
19	2361704	2360865	2367377	-0.53725476128352	9.6024e-06	TMPRSS9;
19	2361731	2360865	2367377	-0.496371562522504	5.4952e-05	TMPRSS9;
19	2361829	2360865	2367377	-0.53725476128352	9.6024e-06	TMPRSS9;
7	2362035	2318916	2356661	-0.663261933030018	7.7128e-09	_
19	2363034	2360865	2367377	0.674747816667134	3.3872e-09	TMPRSS9;
19	2363618	2360865	2367377	-0.53725476128352	9.6024e-06	TMPRSS9;
19	2364228	2360865	2367377	0.669644567013052	4.9042e-09	TMPRSS9;
19	2364961	2360865	2367377	0.696361200759172	6.4942e-10	TMPRSS9;
7	2365687	2318916	2356661	-0.637814586312449	4.23e-08	_
7	2365705	2318916	2356661	-0.663261933030018	7.7128e-09	_
11	2365826	2319366	2353571	0.50612594094378	3.6978e-05	BC019904;
19	2365932	2360865	2367377	-0.576864248336965	1.40518e-06	TMPRSS9;
19	2366448	2360865	2367377	-0.576864248336965	1.40518e-06	TMPRSS9;
11	2366675	2319366	2353571	0.50612594094378	3.6978e-05	BC019904;
7	2366832	2318916	2356661	-0.663261933030018	7.7128e-09	_
11	2367517	2319366	2353571	0.479799310746503	0.000104846	BC019904;
19	2369031	2360865	2367377	-0.576864248336965	1.40518e-06	TMPRSS9;
16	2369058	2400424	2428694	-0.644791527275213	2.6948e-08	ABCA17P;CCNF;CCNF;
16	2369180	2400424	2428694	-0.644791527275213	2.6948e-08	ABCA17P;CCNF;CCNF;
16	2369895	2400424	2428694	-0.644791527275213	2.6948e-08	ABCA17P;CCNF;CCNF;
16	2370177	2400424	2428694	-0.68423930574559	1.66864e-09	ABCA17P;CCNF;CCNF;
7	2370981	2318916	2356661	-0.663261933030018	7.7128e-09	_
19	2371674	2360865	2367377	0.726576363682469	4.9826e-11	TMPRSS9;
7	2372411	2318916	2356661	-0.663261933030018	7.7128e-09	_
19	2373177	2360865	2367377	-0.576864248336965	1.40518e-06	TMPRSS9;
19	2374439	2360865	2367377	-0.593257640024821	5.8776e-07	TMPRSS9;
19	2375938	2360865	2367377	0.726576363682469	4.9826e-11	TMPRSS9;
7	2378558	2318916	2356661	-0.663261933030018	7.7128e-09	_
19	2378815	2360865	2367377	0.726576363682469	4.9826e-11	TMPRSS9;
7	2379092	2318916	2356661	-0.460639660772805	0.00021258	_
16	2380034	2400424	2428694	-0.809938166376885	4.663e-15	ABCA17P;CCNF;CCNF;
7	2380474	2318916	2356661	-0.663261933030018	7.7128e-09	_
19	2381232	2360865	2367377	0.700954576444347	4.4866e-10	TMPRSS9;
19	2383555	2360865	2367377	0.605084045287618	3.0398e-07	TMPRSS9;
11	2383560	2319366	2353571	0.484785132583732	8.6626e-05	BC019904;
16	2383771	2400424	2428694	-0.473923211910473	0.000130808	ABCA17P;CCNF;CCNF;
19	2383781	2360865	2367377	-0.499679642466189	4.8108e-05	TMPRSS9;
16	2385364	2400424	2428694	-0.473923211910473	0.000130808	ABCA17P;CCNF;CCNF;
16	2385481	2400424	2428694	-0.512958145985573	2.7816e-05	ABCA17P;CCNF;CCNF;
16	2386022	2400424	2428694	-0.83579722515871	0	ABCA17P;CCNF;CCNF;
7	2390412	2318916	2356661	-0.619365404063742	1.32186e-07	_
19	2392710	2360865	2367377	0.605084045287618	3.0398e-07	TMPRSS9;
16	2394106	2400424	2428694	-0.512958145985573	2.7816e-05	ABCA17P;CCNF;CCNF;
19	2394398	2360865	2367377	0.605084045287618	3.0398e-07	TMPRSS9;
16	2394511	2400424	2428694	-0.852049515418378	1.11022e-16	ABCA17P;CCNF;CCNF;
19	2395363	2360865	2367377	0.605084045287618	3.0398e-07	TMPRSS9;
19	2395608	2360865	2367377	-0.576864248336965	1.40518e-06	TMPRSS9;
19	2398987	2360865	2367377	0.605084045287618	3.0398e-07	TMPRSS9;
16	2399935	2400424	2428694	-0.538791424446939	8.9526e-06	ABCA17P;CCNF;CCNF;
16	2400394	2400424	2428694	-0.538791424446939	8.9526e-06	ABCA17P;CCNF;CCNF;
16	2400424	2400424	2428694	-0.852049515418378	1.11022e-16	ABCA17P;CCNF;CCNF;
7	2402712	2318916	2356661	-0.574686058221403	1.57214e-06	_
19	2403200	2360865	2367377	-0.576864248336965	1.40518e-06	TMPRSS9;
16	2407028	2400424	2428694	-0.852049515418378	1.11022e-16	ABCA17P;CCNF;CCNF;
16	2411515	2400424	2428694	-0.827630240291491	2.2204e-16	ABCA17P;CCNF;CCNF;
16	2412315	2400424	2428694	-0.538791424446939	8.9526e-06	ABCA17P;CCNF;CCNF;
16	2413926	2400424	2428694	-0.852049515418378	1.11022e-16	ABCA17P;CCNF;CCNF;
7	2414843	2318916	2356661	0.46051942560988	0.0002135	_
7	2415019	2318916	2356661	0.512187895981782	2.8732e-05	_
16	2415788	2400424	2428694	-0.852049515418378	1.11022e-16	ABCA17P;CCNF;CCNF;
16	2416137	2400424	2428694	-0.852049515418378	1.11022e-16	ABCA17P;CCNF;CCNF;
7	2417987	2318916	2356661	0.512187895981782	2.8732e-05	_
16	2418254	2400424	2428694	-0.852049515418378	1.11022e-16	ABCA17P;CCNF;CCNF;
16	2420949	2400424	2428694	-0.566648428462887	2.3626e-06	ABCA17P;CCNF;CCNF;
16	2424784	2400424	2428694	-0.852049515418378	1.11022e-16	ABCA17P;CCNF;CCNF;
16	2426183	2400424	2428694	-0.862856350480224	1.11022e-16	ABCA17P;CCNF;CCNF;
16	2426999	2400424	2428694	-0.538791424446939	8.9526e-06	ABCA17P;CCNF;CCNF;
16	2428212	2400424	2428694	-0.852049515418378	1.11022e-16	ABCA17P;CCNF;CCNF;
16	2428694	2400424	2428694	-0.852049515418378	1.11022e-16	ABCA17P;CCNF;CCNF;
[truncated: 93,950 more rows]
