# Supplementary material for: The relationship between DNA methylation, genetic and expression inter-individual variation in untransformed human fibroblasts
Source: Genome Biol. 2014 Feb 20;15(2):R37. doi: 10.1186/gb-2014-15-2-r37 (PMC4053980; doi:10.1186/gb-2014-15-2-r37)
Supplement: Additional file 13 — Signficant CpG probe-Ref8 gene methylation-expression correlation pairs. [file gb-2014-15-2-r37-S13.txt]

#chr	cpg	tstart	tend	strand	spearmanRho	pval	genename	probeloc
1	1086890	1233856	1236920	+	0.533113906918084	1.6439e-05	PUSL1	1236597-1236622:1236623-1236646
1	2222026	2313073	2326734	+	-0.52265526469593	2.5688e-05	RER1	2324636-2324685
1	2997893	2975603	3345045	+	0.549478605924513	7.9302e-06	PRDM16	3344615-3344664
1	3000904	2975603	3345045	+	0.561721369466917	4.4802e-06	PRDM16	3344615-3344664
1	3016014	2975603	3345045	+	0.52394721461749	2.433e-05	PRDM16	3344615-3344664
1	3017331	2975603	3345045	+	0.584730382355655	1.43726e-06	PRDM16	3344615-3344664
1	3026028	2975603	3345045	+	0.60780091666923	4.1962e-07	PRDM16	3344615-3344664
1	3048011	2975603	3345045	+	0.537297363806946	1.36934e-05	PRDM16	3344615-3344664
1	3048911	2975603	3345045	+	0.674121012642653	6.61e-09	PRDM16	3344615-3344664
1	3048969	2975603	3345045	+	0.603863545479713	5.213e-07	PRDM16	3344615-3344664
1	3058220	2975603	3345045	+	0.512604395834045	3.8916e-05	PRDM16	3344615-3344664
1	3100727	2975603	3345045	+	0.567236261352603	3.4382e-06	PRDM16	3344615-3344664
1	3132878	2975603	3345045	+	0.640591836106924	6.104e-08	PRDM16	3344615-3344664
1	3133542	2975603	3345045	+	0.515457257990095	3.4634e-05	PRDM16	3344615-3344664
1	3133668	2975603	3345045	+	0.600602909963395	6.2256e-07	PRDM16	3344615-3344664
1	3138670	2975603	3345045	+	0.535336911947904	1.49222e-05	PRDM16	3344615-3344664
1	3148943	2975603	3345045	+	0.552247070042142	6.9834e-06	PRDM16	3344615-3344664
1	3153570	2975603	3345045	+	0.518594850656741	3.043e-05	PRDM16	3344615-3344664
1	3155051	2975603	3345045	+	0.624903872773693	1.57852e-07	PRDM16	3344615-3344664
1	3155251	2975603	3345045	+	0.581961918238026	1.6556e-06	PRDM16	3344615-3344664
1	3156459	2975603	3345045	+	0.539081485127196	1.26572e-05	PRDM16	3344615-3344664
1	3171392	2975603	3345045	+	0.599126395767326	6.7424e-07	PRDM16	3344615-3344664
1	3178948	2975603	3345045	+	0.553046848565013	6.73e-06	PRDM16	3344615-3344664
1	3266367	2975603	3345045	+	0.630194715309607	1.15254e-07	PRDM16	3344615-3344664
1	3266395	2975603	3345045	+	0.622012365806392	1.86994e-07	PRDM16	3344615-3344664
1	3266547	2975603	3345045	+	0.643114214525208	5.213e-08	PRDM16	3344615-3344664
1	3271181	2975603	3345045	+	0.581777353963518	1.6712e-06	PRDM16	3344615-3344664
1	3294975	2975603	3345045	+	0.528069150081516	2.0426e-05	PRDM16	3344615-3344664
1	3313666	2975603	3345045	+	0.540927127872281	1.16624e-05	PRDM16	3344615-3344664
1	3319999	2975603	3345045	+	0.571257190316528	2.8262e-06	PRDM16	3344615-3344664
1	3338675	2975603	3345045	+	0.547017748931065	8.8708e-06	PRDM16	3344615-3344664
1	6475814	6443800	6448842	-	-0.518348764957396	3.0742e-05	TNFRSF25	6444014-6444063
1	6313380	6538020	6562404	+	-0.521178750499862	2.7328e-05	TAS1R1	6562110-6562159
1	6537851	6538020	6562404	+	-0.686425297609893	2.7158e-09	TAS1R1	6562110-6562159
1	6537941	6538020	6562404	+	-0.58060844689163	1.77328e-06	TAS1R1	6562110-6562159
1	6538005	6538020	6562404	+	-0.546217970408195	9.198e-06	TAS1R1	6562110-6562159
1	6537851	6538020	6562404	+	-0.622750622904427	1.79106e-07	TAS1R1	6562360-6562404
1	6537941	6538020	6562404	+	-0.55212402719247	7.0232e-06	TAS1R1	6562360-6562404
1	6538005	6538020	6562404	+	-0.512750315297302	3.8686e-05	TAS1R1	6562360-6562404
1	7835668	7994380	8008943	-	-0.520625057676336	2.7966e-05	ERRFI1	7994689-7994738
1	12469210	12550525	12600407	-	-0.50825925128426	4.6384e-05	DHRS3	12550720-12550769
1	16218904	16140950	16175214	-	0.548617305976806	8.2484e-06	ZBTB17	16141275-16141324
1	19209190	19070512	19101659	-	-0.507520994186225	4.7778e-05	ALDH4A1	19070574-19070623
1	19459980	19273586	19409333	-	-0.549909255898367	7.7754e-06	UBR4	19275902-19275951
1	19574343	19481643	19487867	-	-0.533729121166446	1.60056e-05	AKR7A3	19481771-19481811:19481812-19481820
1	19600144	19481643	19487867	-	-0.527884585807007	2.0588e-05	AKR7A3	19481771-19481811:19481812-19481820
1	19618791	19481643	19487867	-	-0.559322033898305	5.0198e-06	AKR7A3	19481771-19481811:19481812-19481820
1	19625399	19481643	19487867	-	-0.538343228029161	1.30768e-05	AKR7A3	19481771-19481811:19481812-19481820
1	19574343	19503048	19511227	-	-0.670860377126334	8.3084e-09	AKR7A2	19503098-19503147
1	19600144	19503048	19511227	-	-0.541480820695807	1.13784e-05	AKR7A2	19503098-19503147
1	19618791	19503048	19511227	-	-0.619489987388108	2.1648e-07	AKR7A2	19503098-19503147
1	19625399	19503048	19511227	-	-0.56344396936233	4.1268e-06	AKR7A2	19503098-19503147
1	19647576	19503048	19511227	-	-0.535144113937679	1.50484e-05	AKR7A2	19503098-19503147
1	19666922	19503048	19511227	-	-0.54289581346704	1.06814e-05	AKR7A2	19503098-19503147
1	19605373	19796053	19857532	+	-0.509674244055492	4.3818e-05	NBL1	19857334-19857383
1	19618791	19796053	19857532	+	-0.532560214094558	1.68384e-05	NBL1	19857334-19857383
1	19625399	19796053	19857532	+	-0.570272847519149	2.9658e-06	NBL1	19857334-19857383
1	20080992	19796053	19857532	+	-0.510658586852871	4.2112e-05	NBL1	19857334-19857383
1	25101779	25098588	25164088	-	0.56572026208127	3.6996e-06	RUNX3	25098725-25098774
1	25222149	25098588	25164088	-	-0.566950690577994	3.4862e-06	RUNX3	25098725-25098774
1	25222268	25098588	25164088	-	-0.602079424159464	5.7462e-07	RUNX3	25098725-25098774
1	26219399	26220857	26235541	+	-0.557660955427728	5.428e-06	EXTL1	26235325-26235374
1	26220128	26220857	26235541	+	-0.516441600787474	3.3262e-05	EXTL1	26235325-26235374
1	28840991	28867830	28913974	+	-0.519640714878957	2.9138e-05	GMEB1	28913701-28913750
1	29437686	29435633	29525903	+	-0.525669814512904	2.2622e-05	PTPRU	29525614-29525663
1	37873853	37774728	37792490	-	0.515026608016242	3.5252e-05	SNIP1	37774920-37774969
1	37795194	37795106	37805045	+	-0.582638653911225	1.59954e-06	DNALI1	37804885-37804934
1	39878254	39861689	39877935	-	-0.524377864591344	2.3892e-05	HEYL	39862460-39862509
1	44312999	44229866	44234785	+	0.557599434002891	5.4438e-06	CCDC24	44234655-44234704
1	47681821	47674275	47678950	+	0.507397951336553	4.8014e-05	FOXD2	47678781-47678830
1	47684036	47674275	47678950	+	0.555507705558461	6.0034e-06	FOXD2	47678781-47678830
1	65504424	65658905	65875410	+	-0.540804085022609	1.17264e-05	LEPR	65861193-65861242
1	70913277	71090623	71286079	-	0.677689255283152	5.1294e-09	PTGER3	71285001-71285050
1	70913277	71090623	71286079	-	0.704697160786244	6.6716e-10	PTGER3	71209284-71209333
1	75367119	75366706	75399806	+	0.656464363714664	2.206e-08	LHX8	75395285-75395334
1	100320354	100088227	100162167	+	-0.522470700421422	2.5888e-05	AGL	100161399-100161448
1	100320354	100208127	100261594	+	-0.522163093297241	2.6224e-05	SLC35A3	100261283-100261332
1	109968094	109653714	109742086	-	0.50647512996401	4.9818e-05	SORT1	109654053-109654102
1	110031924	110000225	110027729	+	-0.721184902642345	1.7109e-10	GSTM2	110019386-110019431
1	110031979	110000225	110027729	+	-0.63677750776708	7.7284e-08	GSTM2	110019386-110019431
1	110031924	110031964	110037890	+	-0.721738595465871	1.63174e-10	GSTM1	110037838-110037887
1	110031979	110031964	110037890	+	-0.644959857270294	4.6402e-08	GSTM1	110037838-110037887
1	110031924	110031964	110037890	+	-0.816112461164601	5.8842e-15	GSTM1	110034608-110034657
1	110031979	110031964	110037890	+	-0.702236303792796	8.1096e-10	GSTM1	110034608-110034657
1	110083797	110078076	110084656	-	-0.612845673505798	3.1638e-07	GSTM3	110078131-110078180
1	119328405	119227188	119333702	-	-0.511458365375742	4.077e-05	TBX15	119227617-119227666
1	119333380	119227188	119333702	-	-0.57101988717399	2.8592e-06	TBX15	119227617-119227666
1	119333567	119227188	119333702	-	-0.590697960564767	1.05488e-06	TBX15	119227617-119227666
1	119333579	119227188	119333702	-	-0.520809621950844	2.7752e-05	TBX15	119227617-119227666
1	119333616	119227188	119333702	-	-0.558522255375435	5.2126e-06	TBX15	119227617-119227666
1	119333639	119227188	119333702	-	-0.548494263127134	8.2948e-06	TBX15	119227617-119227666
1	119333712	119227188	119333702	-	-0.583992125257621	1.4927e-06	TBX15	119227617-119227666
1	119333875	119227188	119333702	-	-0.560244855270848	4.8054e-06	TBX15	119227617-119227666
1	119334065	119227188	119333702	-	-0.509797286905165	4.3602e-05	TBX15	119227617-119227666
1	119334259	119227188	119333702	-	-0.509612722630656	4.3928e-05	TBX15	119227617-119227666
1	119334373	119227188	119333702	-	-0.611492202159402	3.4146e-07	TBX15	119227617-119227666
1	119334448	119227188	119333702	-	-0.570949583192347	2.8692e-06	TBX15	119227617-119227666
1	149302022	149405140	149408238	+	-0.511642929650251	4.0466e-05	SCNM1	149406078-149406122:149406221-149406225
1	151596136	151782718	151784906	-	-0.54240364206835	1.09192e-05	S100A4	151784855-151784904
1	151596136	151782718	151784906	-	-0.551508812944108	7.225e-06	S100A4	151783859-151783894:151783895-151783908
1	152647329	152644292	152706812	+	-0.528868928604387	1.97396e-05	IL6R	152706667-152706716
1	154239910	154318992	154376502	+	-0.508320772709096	4.627e-05	LMNA	154373587-154373636
1	168901483	168899936	168975165	+	-0.577286289950475	2.096e-06	PRRX1	168974817-168974866
1	168902847	168899936	168975165	+	-0.613214802054816	3.0986e-07	PRRX1	168974817-168974866
1	168904224	168899936	168975165	+	-0.512750315297302	3.8686e-05	PRRX1	168974817-168974866
1	168905431	168899936	168975165	+	-0.563074840813313	4.2004e-06	PRRX1	168974817-168974866
1	168905541	168899936	168975165	+	-0.529115014303731	1.95326e-05	PRRX1	168974817-168974866
1	168905913	168899936	168975165	+	-0.507151865637208	4.8488e-05	PRRX1	168974817-168974866
1	168906955	168899936	168975165	+	-0.543141899166385	1.05644e-05	PRRX1	168974817-168974866
1	168901483	168899936	168975165	+	-0.531760435571688	1.74312e-05	PRRX1	168966044-168966093
1	168902847	168899936	168975165	+	-0.609400473714971	3.8388e-07	PRRX1	168966044-168966093
1	168904224	168899936	168975165	+	-0.549970777323203	7.7536e-06	PRRX1	168966044-168966093
1	168904347	168899936	168975165	+	-0.518717893506414	3.0276e-05	PRRX1	168966044-168966093
1	168904420	168899936	168975165	+	-0.532990864068412	1.6527e-05	PRRX1	168966044-168966093
1	168905431	168899936	168975165	+	-0.603740502630041	5.2484e-07	PRRX1	168966044-168966093
1	168905541	168899936	168975165	+	-0.534036728290627	1.57928e-05	PRRX1	168966044-168966093
1	168905913	168899936	168975165	+	-0.538958442277523	1.27264e-05	PRRX1	168966044-168966093
1	168906955	168899936	168975165	+	-0.587006675074595	1.27824e-06	PRRX1	168966044-168966093
1	169372549	169550109	169577847	+	0.559137469623797	5.0636e-06	FMO4	169577661-169577710
1	171195974	171419492	171443094	-	-0.589467532068043	1.12492e-06	TNFSF4	171419727-171419776
1	181515216	181484001	181654360	-	-0.711279953243717	3.919e-10	NMNAT2	181484199-181484248
1	182238259	181871830	182164289	-	0.606139838198653	4.6e-07	RGL1	182164152-182164201
1	182238259	182171588	182273501	-	-0.692515918668676	1.72044e-09	GLT25D2	182171897-182171946
1	199737090	199719282	199742873	-	-0.557353348303547	5.507e-06	CSRP1	199719534-199719583
1	199986981	199719282	199742873	-	-0.536805192408256	1.39928e-05	CSRP1	199719534-199719583
1	205079862	204875503	204889165	+	-0.540988649297118	1.16304e-05	DYRK3	204888905-204888933:204888934-204888954
1	212644344	212597633	212791265	-	-0.547879048878772	8.5304e-06	PTPN14	212597985-212598016:212604478-212604495
1	212807382	212597633	212791265	-	-0.5069673013627	4.8848e-05	PTPN14	212597985-212598016:212604478-212604495
1	225228422	225124895	225150427	+	-0.549294041650005	7.9974e-06	PSEN2	225150258-225150307
1	225228422	225124895	225150427	+	-0.534467378264481	1.54994e-05	PSEN2	225149928-225149977
1	231831822	231816372	231874607	+	0.644037035897751	4.9186e-08	KCNK1	231874164-231874213
1	231922510	231816372	231874607	+	0.521055707650189	2.7468e-05	KCNK1	231874164-231874213
1	238337188	238321603	238705112	+	-0.547694484604263	8.6022e-06	FMN2	238704440-238704489
1	240317131	240078157	240119671	+	0.516380079362638	3.3346e-05	EXO1	240109035-240109084
2	5758278	5750249	5758968	+	0.579870189793596	1.8407e-06	SOX11	5758793-5758842
2	5778730	5750249	5758968	+	0.5985727029438	6.9464e-07	SOX11	5758793-5758842
2	5782893	5750249	5758968	+	0.624165615675659	1.64856e-07	SOX11	5758793-5758842
2	5787392	5750249	5758968	+	0.560429419545357	4.7636e-06	SOX11	5758793-5758842
2	5799483	5750249	5758968	+	0.616229351871789	2.6108e-07	SOX11	5758793-5758842
2	6933960	6897953	6923387	-	0.525300685963887	2.2978e-05	CMPK2	6907485-6907534
2	6933960	6935246	6955814	+	0.566273954904796	3.602e-06	RSAD2	6954553-6954602
2	8593050	8786510	8895181	-	-0.532314128395214	1.70188e-05	KIDINS220	8786942-8786991
2	9276028	9264344	9463263	+	-0.516687686486819	3.2926e-05	NM_003887	9462928-9462977
2	10443904	10360490	10485194	+	-0.516810729336491	3.276e-05	HPCAL1	10485061-10485110
2	17345936	17585287	17701187	+	0.554769448460426	6.2134e-06	VSNL1	17701065-17701114
2	17356312	17585287	17701187	+	0.610015687963333	3.7092e-07	VSNL1	17701065-17701114
2	17559506	17585287	17701187	+	0.552185548617306	7.0032e-06	VSNL1	17701065-17701114
2	17635337	17585287	17701187	+	0.594389246054939	8.6846e-07	VSNL1	17701065-17701114
2	17652078	17585287	17701187	+	0.605278538250946	4.8236e-07	VSNL1	17701065-17701114
2	25154917	24895541	24995559	-	0.509366636931311	4.4366e-05	ADCY3	24895600-24895649
2	25237797	25237225	25245063	-	-0.518102679258052	3.1056e-05	POMC	25237442-25237453:25237454-25237491
2	25237797	25237225	25245063	-	-0.595004460303301	8.4056e-07	POMC	25237567-25237616
2	25280612	25237225	25245063	-	-0.520932664800517	2.761e-05	POMC	25237567-25237616
2	27358700	27207128	27211046	-	0.506844258513027	4.9088e-05	PREB	27207318-27207367
2	31350659	31310706	31344764	+	0.553723584238211	6.5224e-06	EHD3	31344444-31344493
2	31350659	31410691	31491115	-	0.568427204774063	3.2452e-06	XDH	31412008-31412057
2	32726141	32435599	32697469	+	-0.514165308068535	3.6516e-05	BIRC6	32697326-32697375
2	36455394	36436900	36631782	+	-0.541911470669661	1.11618e-05	CRIM1	36630135-36630184
2	36549697	36436900	36631782	+	-0.560429419545357	4.7636e-06	CRIM1	36630135-36630184
2	36730958	36436900	36631782	+	-0.5305915284998	1.83324e-05	CRIM1	36630135-36630184
2	36777332	36777417	36895434	+	-0.70956826684493	4.5068e-10	VIT	36895012-36895061
2	42130492	42128664	42139172	+	-0.583069303885078	1.56478e-06	NM_138370	42138814-42138863
2	54714107	54536957	54752087	+	-0.522716786120767	2.5622e-05	SPTBN1	54738575-54738624
2	54941092	54536957	54752087	+	-0.525608293088068	2.268e-05	SPTBN1	54738575-54738624
2	60434063	60531805	60634137	-	0.517587707891481	3.1726e-05	BCL11A	60537857-60537906
2	70104987	69995706	70023580	+	-0.534836506813498	1.52518e-05	MXD1	70023242-70023291
2	70982505	71016505	71046069	+	-0.623919529976314	1.67256e-07	ATP6V1B1	71045957-71046006
2	70988032	71016505	71046069	+	0.569719154695623	3.0472e-06	ATP6V1B1	71045957-71046006
2	70988138	71016505	71046069	+	0.536620628133748	1.41066e-05	ATP6V1B1	71045957-71046006
2	70988202	71016505	71046069	+	0.646928542865053	4.0948e-08	ATP6V1B1	71045957-71046006
2	70988299	71016505	71046069	+	0.658125442185241	1.97624e-08	ATP6V1B1	71045957-71046006
2	70988444	71016505	71046069	+	0.575009997231536	2.348e-06	ATP6V1B1	71045957-71046006
2	74634125	74610039	74614191	+	0.52007136485281	2.862e-05	HTRA2	74612504-74612553
2	74634125	74610039	74614191	+	0.523885693192654	2.4394e-05	HTRA2	74611618-74611667
2	74633975	74613453	74634570	-	-0.577778461349165	2.045e-06	LOXL3	74614196-74614240:74614241-74614245
2	74634125	74613453	74634570	-	-0.519640714878957	2.9138e-05	LOXL3	74614196-74614240:74614241-74614245
2	88251429	88253772	88267271	+	-0.644529207296441	4.7682e-08	NM_018271	88267171-88267220
2	88254986	88253772	88267271	+	0.714232981635855	3.0722e-10	NM_018271	88267171-88267220
2	96371757	96280038	96295459	-	-0.524746993140361	2.3522e-05	TMEM127	96280078-96280127
2	96568128	96566190	96582098	+	-0.522593743271094	2.5756e-05	ARID5A	96581659-96581708
2	96568128	96566190	96582098	+	-0.561106155218555	4.6132e-06	ARID5A	96578857-96578906
2	96568128	96566190	96582098	+	-0.525300685963887	2.2978e-05	ARID5A	96581733-96581777:96581778-96581782
2	102380886	102294393	102381649	+	0.51035097972869	4.2638e-05	IL18R1	102381204-102381253
2	105359779	105343714	105421392	-	-0.55514711543549	6.105e-06	FHL2	105346294-105346343
2	109730798	109729199	109733853	+	-0.550032298748039	7.7318e-06	ANKRD57	109733728-109733777
2	110264702	110198735	110230937	-	-0.552985327140177	6.7492e-06	MALL	110199078-110199127
2	113709233	113690044	113752968	-	-0.664400627518533	1.29618e-08	PAX8	113690073-113690122
2	113709392	113690044	113752968	-	-0.723338152511612	1.42212e-10	PAX8	113690073-113690122
2	113709401	113690044	113752968	-	-0.733858316158602	5.6186e-11	PAX8	113690073-113690122
2	113709613	113690044	113752968	-	-0.692762004368021	1.6886e-09	PAX8	113690073-113690122
2	113709775	113690044	113752968	-	-0.652342428250638	2.89e-08	PAX8	113690073-113690122
2	113709784	113690044	113752968	-	-0.549179445440782	8.0394e-06	PAX8	113690073-113690122
2	113747294	113690044	113752968	-	0.557660955427728	5.428e-06	PAX8	113690073-113690122
2	113748324	113690044	113752968	-	0.652096342551293	2.9366e-08	PAX8	113690073-113690122
2	113749830	113690044	113752968	-	0.679719462302747	4.4334e-09	PAX8	113690073-113690122
2	113749960	113690044	113752968	-	0.600972038512412	6.1024e-07	PAX8	113690073-113690122
2	113750051	113690044	113752968	-	0.738841551570334	3.5638e-11	PAX8	113690073-113690122
2	113750300	113690044	113752968	-	0.56879633332308	3.1874e-06	PAX8	113690073-113690122
2	113709233	113690044	113752968	-	-0.823987203543634	1.9984e-15	PAX8	113691657-113691706
2	113709392	113690044	113752968	-	-0.84994924482451	0	PAX8	113691657-113691706
2	113709401	113690044	113752968	-	-0.876280414654403	0	PAX8	113691657-113691706
2	113709613	113690044	113752968	-	-0.84201298102064	1.11022e-16	PAX8	113691657-113691706
2	113709775	113690044	113752968	-	-0.80171644775293	3.9858e-14	PAX8	113691657-113691706
2	113709784	113690044	113752968	-	-0.706615193033116	5.7222e-10	PAX8	113691657-113691706
2	113747294	113690044	113752968	-	0.720077516995294	1.8803e-10	PAX8	113691657-113691706
2	113748324	113690044	113752968	-	0.726721830877603	1.05984e-10	PAX8	113691657-113691706
2	113749830	113690044	113752968	-	0.691347011596789	1.8796e-09	PAX8	113691657-113691706
2	113749960	113690044	113752968	-	0.603494416930696	5.3194e-07	PAX8	113691657-113691706
2	113750051	113690044	113752968	-	0.853332923190501	0	PAX8	113691657-113691706
2	113750300	113690044	113752968	-	0.672582977021748	7.3656e-09	PAX8	113691657-113691706
2	119306314	119316216	119322229	-	0.507705558460734	4.7426e-05	EN1	119316506-119316555
2	119307567	119316216	119322229	-	0.617275216094005	2.459e-07	EN1	119316506-119316555
2	119307614	119316216	119322229	-	0.59986465286536	6.4792e-07	EN1	119316506-119316555
2	119315659	119316216	119322229	-	-0.732258759112861	6.4888e-11	EN1	119316506-119316555
2	119315929	119316216	119322229	-	-0.612107416407764	3.2984e-07	EN1	119316506-119316555
2	119316214	119316216	119322229	-	-0.600910517087576	6.1228e-07	EN1	119316506-119316555
2	119316218	119316216	119322229	-	-0.577963025623673	2.0262e-06	EN1	119316506-119316555
2	119316289	119316216	119322229	-	-0.624596265649512	1.60736e-07	EN1	119316506-119316555
2	119316472	119316216	119322229	-	-0.625088437048202	1.56144e-07	EN1	119316506-119316555
2	119316818	119316216	119322229	-	-0.55212402719247	7.0232e-06	EN1	119316506-119316555
2	119316878	119316216	119322229	-	-0.622258451505737	1.8433e-07	EN1	119316506-119316555
2	119316989	119316216	119322229	-	-0.65732566366237	2.0838e-08	EN1	119316506-119316555
2	119317056	119316216	119322229	-	-0.601402688486265	5.9616e-07	EN1	119316506-119316555
2	119317097	119316216	119322229	-	-0.610323295087514	3.6458e-07	EN1	119316506-119316555
2	119317418	119316216	119322229	-	-0.654618720969578	2.4908e-08	EN1	119316506-119316555
2	119318682	119316216	119322229	-	-0.681011412224307	4.038e-09	EN1	119316506-119316555
2	119318950	119316216	119322229	-	-0.681072933649143	4.02e-09	EN1	119316506-119316555
2	119319016	119316216	119322229	-	-0.622873665754099	1.77824e-07	EN1	119316506-119316555
2	119319115	119316216	119322229	-	-0.585407118028854	1.38816e-06	EN1	119316506-119316555
2	119319578	119316216	119322229	-	-0.589221446368698	1.13944e-06	EN1	119316506-119316555
2	119319603	119316216	119322229	-	-0.651604171152604	3.0318e-08	EN1	119316506-119316555
2	119319853	119316216	119322229	-	-0.603802024054877	5.2306e-07	EN1	119316506-119316555
2	119319959	119316216	119322229	-	-0.625949736995909	1.48406e-07	EN1	119316506-119316555
2	119320143	119316216	119322229	-	-0.662924113322465	1.4327e-08	EN1	119316506-119316555
2	119327075	119316216	119322229	-	-0.573348918760959	2.5496e-06	EN1	119316506-119316555
2	119327571	119316216	119322229	-	-0.536989756682765	1.38798e-05	EN1	119316506-119316555
2	119327832	119316216	119322229	-	-0.543387984865729	1.04484e-05	EN1	119316506-119316555
2	119328350	119316216	119322229	-	-0.516195515088129	3.36e-05	EN1	119316506-119316555
2	119330347	119316216	119322229	-	0.506905779937863	4.8968e-05	EN1	119316506-119316555
2	119330959	119316216	119322229	-	0.623365837152788	1.72774e-07	EN1	119316506-119316555
2	119331064	119316216	119322229	-	0.554338798486573	6.339e-06	EN1	119316506-119316555
2	119331966	119316216	119322229	-	0.583869082407949	1.50212e-06	EN1	119316506-119316555
2	119332075	119316216	119322229	-	0.544064720538928	1.01358e-05	EN1	119316506-119316555
2	119332359	119316216	119322229	-	0.605955273924144	4.6472e-07	EN1	119316506-119316555
2	119332468	119316216	119322229	-	0.557414869728383	5.491e-06	EN1	119316506-119316555
2	119332712	119316216	119322229	-	0.522224614722077	2.6158e-05	EN1	119316506-119316555
2	119333239	119316216	119322229	-	0.522532221846258	2.5822e-05	EN1	119316506-119316555
2	120940797	120820188	120825853	+	-0.516380079362638	3.3346e-05	INHBB	120825124-120825173
2	120941118	120820188	120825853	+	-0.514719000892061	3.5698e-05	INHBB	120825124-120825173
2	127890220	127731335	127768222	-	0.579931711218432	1.835e-06	ERCC3	127731656-127731705
2	171384799	171381445	171425905	+	0.614322187701867	2.9102e-07	GAD1	171395897-171395946
2	171385055	171381445	171425905	+	0.613768494878341	3.003e-07	GAD1	171395897-171395946
2	171385848	171381445	171425905	+	0.516257036512966	3.3514e-05	GAD1	171395897-171395946
2	171386997	171381445	171425905	+	0.580423882617121	1.78992e-06	GAD1	171395897-171395946
2	171387360	171381445	171425905	+	0.569842197545295	3.029e-06	GAD1	171395897-171395946
2	171387837	171381445	171425905	+	0.569719154695623	3.0472e-06	GAD1	171395897-171395946
2	171388583	171381445	171425905	+	0.556676612630349	5.6844e-06	GAD1	171395897-171395946
2	171379224	171381445	171425905	+	0.523578086068473	2.4712e-05	GAD1	171407416-171407465
2	171384799	171381445	171425905	+	0.665384970315912	1.2121e-08	GAD1	171407416-171407465
2	171385055	171381445	171425905	+	0.643790950198407	4.9956e-08	GAD1	171407416-171407465
2	171385848	171381445	171425905	+	0.552308591466978	6.9636e-06	GAD1	171407416-171407465
2	171386997	171381445	171425905	+	0.576178904303424	2.2154e-06	GAD1	171407416-171407465
2	171387360	171381445	171425905	+	0.590574917715094	1.0617e-06	GAD1	171407416-171407465
2	171387837	171381445	171425905	+	0.573779568734812	2.4958e-06	GAD1	171407416-171407465
2	171388583	171381445	171425905	+	0.56959611184595	3.0656e-06	GAD1	171407416-171407465
2	172653944	172658453	172662647	+	0.570641976068166	2.9128e-06	DLX1	172662265-172662314
2	172654178	172658453	172662647	+	0.527638500107662	2.0806e-05	DLX1	172662265-172662314
2	172661638	172658453	172662647	+	0.513057922421483	3.8204e-05	DLX1	172662265-172662314
2	172662171	172658453	172662647	+	0.622812144329263	1.78464e-07	DLX1	172662265-172662314
2	172665514	172658453	172662647	+	0.675597526838722	5.954e-09	DLX1	172662265-172662314
2	172665829	172658453	172662647	+	0.615368051924083	2.7422e-07	DLX1	172662265-172662314
2	172666255	172658453	172662647	+	0.59291273185887	9.3898e-07	DLX1	172662265-172662314
2	176662779	176677495	176682562	+	0.595558153126826	8.1618e-07	HOXD11	176682422-176682471
2	176664642	176677495	176682562	+	0.684210526315789	3.1976e-09	HOXD11	176682422-176682471
2	176664819	176677495	176682562	+	0.769110092589744	1.76758e-12	HOXD11	176682422-176682471
2	176664924	176677495	176682562	+	0.803808176197361	3.0642e-14	HOXD11	176682422-176682471
2	176665007	176677495	176682562	+	0.635547079270356	8.3338e-08	HOXD11	176682422-176682471
2	176665087	176677495	176682562	+	0.779138084838045	5.8998e-13	HOXD11	176682422-176682471
2	176666798	176677495	176682562	+	0.537358885231782	1.36564e-05	HOXD11	176682422-176682471
2	176667475	176677495	176682562	+	0.779076563413209	5.9408e-13	HOXD11	176682422-176682471
2	176668501	176677495	176682562	+	0.679657940877911	4.453e-09	HOXD11	176682422-176682471
2	176671829	176677495	176682562	+	0.626872558368452	1.40516e-07	HOXD11	176682422-176682471
2	176672194	176677495	176682562	+	0.724568581008336	1.27856e-10	HOXD11	176682422-176682471
2	176672347	176677495	176682562	+	0.608846780891445	3.9592e-07	HOXD11	176682422-176682471
2	176672383	176677495	176682562	+	0.690485711649082	2.0056e-09	HOXD11	176682422-176682471
2	176672650	176677495	176682562	+	0.758036236119229	5.5798e-12	HOXD11	176682422-176682471
2	176672702	176677495	176682562	+	0.764619028576702	2.8386e-12	HOXD11	176682422-176682471
2	176672748	176677495	176682562	+	0.711383176791774	3.886e-10	HOXD11	176682422-176682471
2	176672752	176677495	176682562	+	0.699283275400658	1.02234e-09	HOXD11	176682422-176682471
2	176672758	176677495	176682562	+	0.709311267648959	4.602e-10	HOXD11	176682422-176682471
2	176672834	176677495	176682562	+	0.70609225287894	5.9674e-10	HOXD11	176682422-176682471
2	176672966	176677495	176682562	+	0.687225076132763	2.5594e-09	HOXD11	176682422-176682471
2	176673975	176677495	176682562	+	0.716755360054139	2.4892e-10	HOXD11	176682422-176682471
2	176676298	176677495	176682562	+	-0.657694792211388	2.0336e-08	HOXD11	176682422-176682471
2	176676990	176677495	176682562	+	-0.698360454028115	1.09846e-09	HOXD11	176682422-176682471
2	176677060	176677495	176682562	+	-0.741302408563782	2.8356e-11	HOXD11	176682422-176682471
2	176677166	176677495	176682562	+	-0.739518287243533	3.3476e-11	HOXD11	176682422-176682471
2	176678310	176677495	176682562	+	-0.813282475622135	8.6598e-15	HOXD11	176682422-176682471
2	176678754	176677495	176682562	+	-0.824233289242979	1.9984e-15	HOXD11	176682422-176682471
2	176679550	176677495	176682562	+	-0.782890891753053	3.8546e-13	HOXD11	176682422-176682471
2	176679599	176677495	176682562	+	-0.750961272263066	1.12692e-11	HOXD11	176682422-176682471
2	176679601	176677495	176682562	+	-0.776554184994924	7.8682e-13	HOXD11	176682422-176682471
2	176691765	176677495	176682562	+	-0.53807465746094	1.32326e-05	HOXD11	176682422-176682471
2	176732363	176677495	176682562	+	0.575563690055062	2.2844e-06	HOXD11	176682422-176682471
2	176732418	176677495	176682562	+	0.573533483035467	2.5264e-06	HOXD11	176682422-176682471
2	176735956	176677495	176682562	+	0.508136208434587	4.6614e-05	HOXD11	176682422-176682471
2	176744682	176677495	176682562	+	0.546587098957212	9.0456e-06	HOXD11	176682422-176682471
2	176664819	176689737	176692916	+	0.57624042572826	2.2086e-06	HOXD10	176692272-176692321
2	176664924	176689737	176692916	+	0.604663324002584	4.9894e-07	HOXD10	176692272-176692321
2	176665087	176689737	176692916	+	0.547448398904919	8.699e-06	HOXD10	176692272-176692321
2	176667475	176689737	176692916	+	0.577224768525639	2.1026e-06	HOXD10	176692272-176692321
2	176668501	176689737	176692916	+	0.513796179519518	3.7072e-05	HOXD10	176692272-176692321
2	176671829	176689737	176692916	+	0.512196622473777	3.9566e-05	HOXD10	176692272-176692321
2	176672194	176689737	176692916	+	0.54855578455197	8.2714e-06	HOXD10	176692272-176692321
2	176672383	176689737	176692916	+	0.546341013257867	9.147e-06	HOXD10	176692272-176692321
2	176672650	176689737	176692916	+	0.592174474760836	9.7622e-07	HOXD10	176692272-176692321
2	176672702	176689737	176692916	+	0.575317604355717	2.3124e-06	HOXD10	176692272-176692321
2	176672748	176689737	176692916	+	0.507128904807973	4.8534e-05	HOXD10	176692272-176692321
2	176672758	176689737	176692916	+	0.508136208434587	4.6614e-05	HOXD10	176692272-176692321
2	176672834	176689737	176692916	+	0.525247243090873	2.303e-05	HOXD10	176692272-176692321
2	176673975	176689737	176692916	+	0.596050324525516	7.9506e-07	HOXD10	176692272-176692321
2	176676298	176689737	176692916	+	-0.604847888277092	4.9392e-07	HOXD10	176692272-176692321
2	176677060	176689737	176692916	+	-0.534098249715463	1.57506e-05	HOXD10	176692272-176692321
2	176677166	176689737	176692916	+	-0.552370112891815	6.9438e-06	HOXD10	176692272-176692321
2	176678310	176689737	176692916	+	-0.609215909440463	3.8786e-07	HOXD10	176692272-176692321
2	176678754	176689737	176692916	+	-0.663170199021809	1.40904e-08	HOXD10	176692272-176692321
2	176679550	176689737	176692916	+	-0.570641976068166	2.9128e-06	HOXD10	176692272-176692321
2	176679599	176689737	176692916	+	-0.539512135101049	1.24184e-05	HOXD10	176692272-176692321
2	176679601	176689737	176692916	+	-0.570272847519149	2.9658e-06	HOXD10	176692272-176692321
2	176682838	176689737	176692916	+	-0.554461841336245	6.3028e-06	HOXD10	176692272-176692321
2	176687139	176689737	176692916	+	-0.635854686394537	8.1784e-08	HOXD10	176692272-176692321
2	176687155	176689737	176692916	+	-0.512073579624104	3.9766e-05	HOXD10	176692272-176692321
2	176688034	176689737	176692916	+	-0.542772770617368	1.07404e-05	HOXD10	176692272-176692321
2	176691765	176689737	176692916	+	-0.643585523862211	5.0606e-08	HOXD10	176692272-176692321
2	176694199	176689737	176692916	+	-0.556738134055185	5.668e-06	HOXD10	176692272-176692321
2	176694507	176689737	176692916	+	-0.556430526931004	5.7502e-06	HOXD10	176692272-176692321
2	176701457	176695333	176697770	+	-0.514842043741733	3.552e-05	HOXD9	176697547-176697596
2	176724238	176724358	176726195	+	-0.680211633701437	4.2786e-09	HOXD4	176725987-176726036
2	176724413	176724358	176726195	+	-0.824356332092651	1.77636e-15	HOXD4	176725987-176726036
2	176724663	176724358	176726195	+	-0.717124488603156	2.4134e-10	HOXD4	176725987-176726036
2	176724736	176724358	176726195	+	-0.790088898458888	1.66644e-13	HOXD4	176725987-176726036
2	176724865	176724358	176726195	+	-0.777723092066812	6.9122e-13	HOXD4	176725987-176726036
2	176725577	176724358	176726195	+	-0.787135870066751	2.3582e-13	HOXD4	176725987-176726036
2	176725598	176724358	176726195	+	-0.793595619674552	1.09246e-13	HOXD4	176725987-176726036
2	176725635	176724358	176726195	+	-0.711464517518226	3.8602e-10	HOXD4	176725987-176726036
2	176725695	176724358	176726195	+	-0.747927465212972	1.51252e-11	HOXD4	176725987-176726036
2	176665007	176737050	176746072	+	-0.520009843427974	2.8694e-05	HOXD3	176745798-176745847
2	176679601	176737050	176746072	+	0.50905902980713	4.4918e-05	HOXD3	176745798-176745847
2	176684374	176737050	176746072	+	-0.542034513519333	1.11008e-05	HOXD3	176745798-176745847
2	176704531	176737050	176746072	+	-0.533852164016119	1.59202e-05	HOXD3	176745798-176745847
2	176713244	176737050	176746072	+	-0.58368451813344	1.51638e-06	HOXD3	176745798-176745847
2	176732363	176737050	176746072	+	-0.596542495924206	7.7446e-07	HOXD3	176745798-176745847
2	176732748	176737050	176746072	+	-0.625149958473038	1.5558e-07	HOXD3	176745798-176745847
2	176733444	176737050	176746072	+	-0.508505336983605	4.5928e-05	HOXD3	176745798-176745847
2	176733854	176737050	176746072	+	-0.573902611584484	2.4806e-06	HOXD3	176745798-176745847
2	176745055	176737050	176746072	+	-0.595865760251007	8.0292e-07	HOXD3	176745798-176745847
2	188754397	188864640	189168897	+	0.682118797871359	3.7258e-09	GULP1	189157315-189157364
2	188924861	188864640	189168897	+	0.64778984281276	3.8758e-08	GULP1	189157315-189157364
2	190788101	190710730	190776455	+	-0.519948322003138	2.8766e-05	MGC13057	190773015-190773064
2	200037899	199842468	200038076	-	0.540127349349411	1.20842e-05	SATB2	199842795-199842844
2	200037915	199842468	200038076	-	0.507090344212372	4.8608e-05	SATB2	199842795-199842844
2	200038095	199842468	200038076	-	0.551324248669599	7.2866e-06	SATB2	199842795-199842844
2	200039096	199842468	200038076	-	0.529400003138737	1.92954e-05	SATB2	199842795-199842844
2	207190875	207016612	207190924	+	0.67449014119167	6.4398e-09	ADAM23	207190600-207190649
2	215982992	215933423	216009036	-	-0.567688947676028	3.3636e-06	FN1	215992332-215992353:215993641-215993668
2	215982992	215933423	216009036	-	-0.572056968839398	2.7172e-06	FN1	215992327-215992353:215993641-215993663
2	218654966	218843358	218919760	+	-0.571318711741364	2.8176e-06	PNKD	218919403-218919452
2	218832516	218843358	218919760	+	0.543818634839583	1.02486e-05	PNKD	218919403-218919452
2	218895676	218843358	218919760	+	-0.629394936786736	1.20912e-07	PNKD	218919403-218919452
2	219990487	219823244	219826882	-	-0.608231566643083	4.097e-07	TUBA4A	219823282-219823317:219823318-219823331
2	222142547	221990990	222145254	-	0.539881263650066	1.22168e-05	EPHA4	221991620-221991669
2	227294764	227304276	227371750	-	-0.554769448460426	6.2134e-06	IRS1	227308884-227308933
2	231698044	231681198	231698068	-	-0.651481128302931	3.056e-08	HTR2B	231681552-231681601
2	231698068	231681198	231698068	-	-0.567442861976683	3.404e-06	HTR2B	231681552-231681601
2	237046332	236897532	237080831	-	0.609338952290135	3.852e-07	IQCA1	236897853-236897902
2	237843919	237897393	237987589	-	-0.530406964225291	1.84786e-05	COL6A3	237897833-237897882
2	237988139	238059791	238128700	+	-0.507459472761389	4.7896e-05	MLPH	238127146-238127195
2	238056849	238059791	238128700	+	-0.541296256421299	1.14722e-05	MLPH	238127146-238127195
3	8535168	8767094	8786300	-	-0.543941677689255	1.0192e-05	OXTR	8767196-8767245
3	9951241	9950505	9962090	+	-0.652342428250638	2.89e-08	CRELD1	9961533-9961582
3	12388887	12304348	12450855	+	0.643298778799717	5.1528e-08	PPARG	12450522-12450571
3	12388887	12304348	12450855	+	0.654618720969578	2.4908e-08	PPARG	12450653-12450702
3	32342049	32255174	32386817	+	0.543634070565074	1.03338e-05	CMTM8	32384472-32384484:32386380-32386416
3	38055207	38139210	38153619	-	-0.549478605924513	7.9302e-06	ACAA1	38139593-38139617:38142060-38142084
3	42821911	42617150	42665237	+	0.505921437140484	5.093e-05	NKTR	42664903-42664952
3	43072998	43095732	43122569	-	0.542772770617368	1.07404e-05	C3ORF39	43095960-43096009
3	48669677	48448583	48456533	-	0.510289458303854	4.2744e-05	CCDC51	48448802-48448821:48448822-48448851
3	48576589	48530120	48569231	-	-0.518656372081577	3.0352e-05	PFKFB4	48530189-48530238
3	48608445	48530120	48569231	-	-0.625313379651612	1.54088e-07	PFKFB4	48530189-48530238
3	48606838	48576509	48607597	-	-0.575809775754407	2.2564e-06	COL7A1	48576675-48576724
3	48611491	48576509	48607597	-	-0.508628379833277	4.5702e-05	COL7A1	48576675-48576724
3	49102368	49002344	49019585	+	0.529914792826602	1.88738e-05	NM_177938	49019449-49019498
3	49915857	49899439	49916310	-	-0.72272293826325	1.49952e-10	MST1R	49899719-49899743:49899744-49899768
3	49915923	49899439	49916310	-	-0.630071672459934	1.16108e-07	MST1R	49899719-49899743:49899744-49899768
3	49916617	49899439	49916310	-	-0.557107262604202	5.5708e-06	MST1R	49899719-49899743:49899744-49899768
3	50683859	50570465	50583426	-	-0.577593897074656	2.064e-06	C3ORF18	50570792-50570841
3	50683859	50624342	50661723	+	-0.521055707650189	2.7468e-05	MAPKAPK3	50661612-50661661
3	55718575	55474782	55496371	-	0.572610661662924	2.6442e-06	WNT5A	55475376-55475425
3	57138567	56736485	57088376	-	-0.547879048878772	8.5304e-06	ARHGEF3	56736615-56736664
3	62376146	62359060	62836094	-	0.551693377218616	7.1638e-06	CADPS	62359434-62359483
3	62442708	62359060	62836094	-	0.53009935710111	1.87248e-05	CADPS	62359434-62359483
3	62777601	62359060	62836094	-	0.616413916146298	2.5834e-07	CADPS	62359434-62359483
3	62839433	62359060	62836094	-	0.550032298748039	7.7318e-06	CADPS	62359434-62359483
3	63007148	62359060	62836094	-	0.59777292442093	7.2512e-07	CADPS	62359434-62359483
3	64686424	64476370	64648405	-	0.507028822787536	4.8728e-05	ADAMTS9	64476575-64476624
3	64878226	64476370	64648405	-	0.533359992617429	1.62644e-05	ADAMTS9	64476575-64476624
3	66538428	66511910	66633535	-	-0.509305115506475	4.4476e-05	LRIG1	66512189-66512238
3	100710846	100840143	100997848	+	-0.573348918760959	2.5496e-06	COL8A1	100877194-100877243
3	100710846	100840143	100997848	+	-0.551139684395091	7.3488e-06	COL8A1	100997567-100997616
3	113806309	113763584	113785693	+	0.521670921898551	2.6772e-05	SLC35A5	113785439-113785488
3	122862435	122832935	122862481	-	-0.817158325386816	5.218e-15	HCLS1	122833112-122833161
3	122862467	122832935	122862481	-	-0.542834292042204	1.0711e-05	HCLS1	122833112-122833161
3	122862481	122832935	122862481	-	-0.53932757082654	1.25202e-05	HCLS1	122833112-122833161
3	129693231	129680959	129694718	-	0.623919529976314	1.67256e-07	GATA2	129681589-129681638
3	129693578	129680959	129694718	-	0.591866867636654	9.9214e-07	GATA2	129681589-129681638
3	129693816	129680959	129694718	-	0.539512135101049	1.24184e-05	GATA2	129681589-129681638
3	129694376	129680959	129694718	-	0.513673136669845	3.7258e-05	GATA2	129681589-129681638
3	129694691	129680959	129694718	-	0.590144267741241	1.08588e-06	GATA2	129681589-129681638
3	129694963	129680959	129694718	-	0.528684364329878	1.98962e-05	GATA2	129681589-129681638
3	130615656	130516304	130517807	-	0.612291980682273	3.2642e-07	H1FX	130516558-130516607
3	137898914	138063762	138150658	+	0.534282813989972	1.56244e-05	NCK1	138150158-138150207
3	140138517	140145755	140148491	-	0.725552923805715	1.17374e-10	FOXL2	140146049-140146098
3	140138732	140145755	140148491	-	0.793349533975207	1.12466e-13	FOXL2	140146049-140146098
3	140139046	140145755	140148491	-	0.714971238733889	2.8894e-10	FOXL2	140146049-140146098
3	140139161	140145755	140148491	-	0.766218585622443	2.4008e-12	FOXL2	140146049-140146098
3	140139318	140145755	140148491	-	0.78633609154388	2.5902e-13	FOXL2	140146049-140146098
3	140139981	140145755	140148491	-	0.844104709465071	0	FOXL2	140146049-140146098
3	140140119	140145755	140148491	-	0.82761696760897	1.22124e-15	FOXL2	140146049-140146098
3	140140231	140145755	140148491	-	0.806207511765972	2.2204e-14	FOXL2	140146049-140146098
3	140140356	140145755	140148491	-	0.783998277400105	3.395e-13	FOXL2	140146049-140146098
3	140140464	140145755	140148491	-	0.814758989818204	7.2164e-15	FOXL2	140146049-140146098
3	140140933	140145755	140148491	-	0.719288801475484	2.0106e-10	FOXL2	140146049-140146098
3	140141035	140145755	140148491	-	0.743332615583377	2.3436e-11	FOXL2	140146049-140146098
3	140141160	140145755	140148491	-	0.77501614937402	9.3248e-13	FOXL2	140146049-140146098
3	140141244	140145755	140148491	-	0.782890891753053	3.8546e-13	FOXL2	140146049-140146098
3	140141394	140145755	140148491	-	0.816358546863945	5.6622e-15	FOXL2	140146049-140146098
3	140141568	140145755	140148491	-	0.747577593897075	1.56432e-11	FOXL2	140146049-140146098
3	140141631	140145755	140148491	-	0.76658771417146	2.3094e-12	FOXL2	140146049-140146098
3	140141711	140145755	140148491	-	0.587375803623612	1.25406e-06	FOXL2	140146049-140146098
3	140143971	140145755	140148491	-	0.656402842289827	2.215e-08	FOXL2	140146049-140146098
3	140144972	140145755	140148491	-	0.520686579101172	2.7896e-05	FOXL2	140146049-140146098
3	140145005	140145755	140148491	-	0.687471161832108	2.513e-09	FOXL2	140146049-140146098
3	140145560	140145755	140148491	-	0.711956688916915	3.7074e-10	FOXL2	140146049-140146098
3	140145565	140145755	140148491	-	0.602633116982989	5.5756e-07	FOXL2	140146049-140146098
3	140145630	140145755	140148491	-	0.679842505152419	4.3942e-09	FOXL2	140146049-140146098
3	140145920	140145755	140148491	-	0.75120735796241	1.10014e-11	FOXL2	140146049-140146098
3	140146090	140145755	140148491	-	0.65215786397613	2.9248e-08	FOXL2	140146049-140146098
3	140149163	140145755	140148491	-	-0.66089390630287	1.6427e-08	FOXL2	140146049-140146098
3	140149422	140145755	140148491	-	-0.527700021532499	2.075e-05	FOXL2	140146049-140146098
3	140151039	140145755	140148491	-	0.701067396720908	8.8912e-10	FOXL2	140146049-140146098
3	140151522	140145755	140148491	-	0.551201205819927	7.328e-06	FOXL2	140146049-140146098
3	140151827	140145755	140148491	-	0.51521117229075	3.4986e-05	FOXL2	140146049-140146098
3	140152012	140145755	140148491	-	0.541480820695807	1.13784e-05	FOXL2	140146049-140146098
3	140138517	140145755	140148491	-	0.729244209295887	8.4884e-11	FOXL2	140146804-140146853
3	140138732	140145755	140148491	-	0.811252268602541	1.15464e-14	FOXL2	140146804-140146853
3	140139046	140145755	140148491	-	0.729613337844904	8.2152e-11	FOXL2	140146804-140146853
3	140139161	140145755	140148491	-	0.788243255713802	2.0694e-13	FOXL2	140146804-140146853
3	140139318	140145755	140148491	-	0.838014088406287	3.3306e-16	FOXL2	140146804-140146853
3	140139981	140145755	140148491	-	0.854255744563044	0	FOXL2	140146804-140146853
3	140140119	140145755	140148491	-	0.840536466824572	1.11022e-16	FOXL2	140146804-140146853
3	140140231	140145755	140148491	-	0.842874280968347	2.2204e-16	FOXL2	140146804-140146853
3	140140356	140145755	140148491	-	0.801962533452275	3.8636e-14	FOXL2	140146804-140146853
3	140140464	140145755	140148491	-	0.842197545295149	2.2204e-16	FOXL2	140146804-140146853
3	140140933	140145755	140148491	-	0.787455588631524	2.2726e-13	FOXL2	140146804-140146853
3	140141035	140145755	140148491	-	0.77015595681196	1.5804e-12	FOXL2	140146804-140146853
3	140141160	140145755	140148491	-	0.768802485465563	1.82642e-12	FOXL2	140146804-140146853
3	140141244	140145755	140148491	-	0.803869697622197	3.0198e-14	FOXL2	140146804-140146853
3	140141394	140145755	140148491	-	0.844842966563106	1.11022e-16	FOXL2	140146804-140146853
3	140141568	140145755	140148491	-	0.748008243870928	1.5008e-11	FOXL2	140146804-140146853
3	140141631	140145755	140148491	-	0.796794733766034	7.394e-14	FOXL2	140146804-140146853
3	140141711	140145755	140148491	-	0.602756159832662	5.5382e-07	FOXL2	140146804-140146853
3	140143971	140145755	140148491	-	0.651973299701621	2.96e-08	FOXL2	140146804-140146853
3	140144972	140145755	140148491	-	0.56572026208127	3.6996e-06	FOXL2	140146804-140146853
3	140145005	140145755	140148491	-	0.704020425113046	7.0408e-10	FOXL2	140146804-140146853
3	140145560	140145755	140148491	-	0.763388600079978	3.2262e-12	FOXL2	140146804-140146853
3	140145565	140145755	140148491	-	0.610692423636531	3.5712e-07	FOXL2	140146804-140146853
3	140145630	140145755	140148491	-	0.721554031191362	1.65774e-10	FOXL2	140146804-140146853
3	140145920	140145755	140148491	-	0.769848349687779	1.63336e-12	FOXL2	140146804-140146853
3	140146090	140145755	140148491	-	0.693561782890892	1.58894e-09	FOXL2	140146804-140146853
3	140149163	140145755	140148491	-	-0.697745239779753	1.15216e-09	FOXL2	140146804-140146853
3	140149422	140145755	140148491	-	-0.578455197022363	1.9767e-06	FOXL2	140146804-140146853
3	140151039	140145755	140148491	-	0.741425451413455	2.8032e-11	FOXL2	140146804-140146853
3	140151522	140145755	140148491	-	0.60958503798948	3.7996e-07	FOXL2	140146804-140146853
3	140151827	140145755	140148491	-	0.529730228552093	1.9024e-05	FOXL2	140146804-140146853
3	140152012	140145755	140148491	-	0.564243747885201	3.9718e-06	FOXL2	140146804-140146853
3	145298539	145173602	145193895	+	0.52394721461749	2.433e-05	C3ORF58	145193472-145193521
3	147366179	147269917	147361972	-	-0.530160878525947	1.86752e-05	PLOD2	147270216-147270265
3	147366179	147269917	147361972	-	-0.535021071088006	1.51296e-05	PLOD2	147278341-147278390
3	148589179	148586526	148607097	-	0.537789535205635	1.34e-05	ZIC4	148587019-148587068
3	150578263	150569494	150578258	-	-0.614506751976376	2.8798e-07	TM4SF1	150569550-150569599
3	150578433	150569494	150578258	-	-0.580977575440647	1.74042e-06	TM4SF1	150569550-150569599
3	159873023	159866899	159873176	-	-0.87584976468055	1.11022e-16	LXN	159867177-159867226
3	159873026	159866899	159873176	-	-0.726229659478913	1.10646e-10	LXN	159867177-159867226
3	159873030	159866899	159873176	-	-0.828293703282168	9.992e-16	LXN	159867177-159867226
3	159873204	159866899	159873176	-	-0.562951797963641	4.225e-06	LXN	159867177-159867226
3	159873219	159866899	159873176	-	-0.793472576824879	1.10912e-13	LXN	159867177-159867226
3	159873326	159866899	159873176	-	-0.660340213479344	1.70484e-08	LXN	159867177-159867226
3	167093338	166973385	167037947	-	0.520932664800517	2.761e-05	BCHE	166973519-166973568
3	173723763	173706157	173723963	-	-0.541788427819988	1.12234e-05	TNFSF10	173706550-173706599
3	185369368	185515049	185535840	+	-0.55729182687871	5.5228e-06	EIF4G1	185535478-185535527
3	185773288	185536410	185546757	+	0.516318557937802	3.343e-05	FAM131A	185546602-185546651
3	186937720	186691492	186699496	-	-0.526715678735119	2.164e-05	TMEM41A	186695642-186695691
3	188041841	188131209	188279035	+	0.580423882617121	1.78992e-06	ST6GAL1	188278587-188278636
3	188041880	188131209	188279035	+	0.579008889845889	1.9224e-06	ST6GAL1	188278587-188278636
3	188042777	188131209	188279035	+	0.536005413885386	1.44922e-05	ST6GAL1	188278587-188278636
3	188043003	188131209	188279035	+	0.729121166446215	8.5812e-11	ST6GAL1	188278587-188278636
3	188141932	188131209	188279035	+	0.67805838383217	4.9956e-09	ST6GAL1	188278587-188278636
3	188177352	188131209	188279035	+	0.583130825309914	1.55988e-06	ST6GAL1	188278587-188278636
3	188221723	188131209	188279035	+	0.582946261035406	1.57464e-06	ST6GAL1	188278587-188278636
3	188222293	188131209	188279035	+	0.631302100956658	1.07832e-07	ST6GAL1	188278587-188278636
3	188278246	188131209	188279035	+	0.601341167061429	5.9814e-07	ST6GAL1	188278587-188278636
3	190831630	190831909	191097762	+	-0.523024393244948	2.5294e-05	NM_003722	191097228-191097277
4	1148069	1040041	1097350	-	0.625149958473038	1.5558e-07	RNF212	1055595-1055644
4	1157409	1150720	1156980	-	-0.53108369989849	1.79478e-05	SPON2	1151074-1151123
4	1157423	1195227	1232908	-	-0.515887907963948	3.4028e-05	CTBP1	1195411-1195460
4	2783522	2764547	2812621	+	-0.527207850133809	2.119e-05	SH3BP2	2810234-2810283
4	2783920	2764547	2812621	+	-0.512381186748285	3.9272e-05	SH3BP2	2810234-2810283
4	5186545	5104427	5553626	+	0.534590421114153	1.54164e-05	STK32B	5553507-5553556
4	7338393	7245274	7795464	+	0.5131888583593	3.8002e-05	SORCS2	7795162-7795211
4	7858338	7811339	7992553	-	-0.540004306499739	1.21504e-05	AFAP1	7924830-7924879
4	7858338	7811339	7992553	-	-0.62625734412009	1.4573e-07	AFAP1	7811362-7811411
4	7897569	7811339	7992553	-	-0.560798548094374	4.681e-06	AFAP1	7811362-7811411
4	13151981	12978479	13095054	-	0.53625149958473	1.43368e-05	RAB28	13071427-13071476
4	13151981	13151551	13155212	-	0.529545664277585	1.91752e-05	NM_001189	13151656-13151705
4	13152217	13151551	13155212	-	0.522470700421422	2.5888e-05	NM_001189	13151656-13151705
4	13152828	13151551	13155212	-	0.764865114276047	2.7668e-12	NM_001189	13151656-13151705
4	13153083	13151551	13155212	-	0.722538373988742	1.52352e-10	NM_001189	13151656-13151705
4	13153399	13151551	13155212	-	0.615183487649574	2.7712e-07	NM_001189	13151656-13151705
4	23620687	23402741	23500798	-	0.520255929127319	2.84e-05	PPARGC1A	23402860-23402909
4	30333939	30331134	30757519	+	0.579870189793596	1.8407e-06	PCDH7	30341546-30341595
4	30334013	30331134	30757519	+	0.573779568734812	2.4958e-06	PCDH7	30341546-30341595
4	30430046	30331134	30757519	+	0.831369774523978	6.6614e-16	PCDH7	30341546-30341595
4	30448000	30331134	30757519	+	0.668532845334931	9.7648e-09	PCDH7	30341546-30341595
4	30464239	30331134	30757519	+	0.830262388876926	7.7716e-16	PCDH7	30341546-30341595
4	30561682	30331134	30757519	+	0.756867329047341	6.2774e-12	PCDH7	30341546-30341595
4	30632103	30331134	30757519	+	0.79507213387062	9.1372e-14	PCDH7	30341546-30341595
4	30679115	30331134	30757519	+	0.699960011073857	9.6972e-10	PCDH7	30341546-30341595
4	30755967	30331134	30757519	+	0.695099818511797	1.41274e-09	PCDH7	30341546-30341595
4	30333939	30331134	30757519	+	0.555692269832969	5.9518e-06	PCDH7	30753443-30753492
4	30430046	30331134	30757519	+	0.81888092528223	4.1078e-15	PCDH7	30753443-30753492
4	30448000	30331134	30757519	+	0.675915529864466	5.821e-09	PCDH7	30753443-30753492
4	30464239	30331134	30757519	+	0.816973761112307	5.329e-15	PCDH7	30753443-30753492
4	30561682	30331134	30757519	+	0.747146943923221	1.63038e-11	PCDH7	30753443-30753492
4	30632103	30331134	30757519	+	0.781045249007967	4.7562e-13	PCDH7	30753443-30753492
4	30679115	30331134	30757519	+	0.679596419453075	4.4728e-09	PCDH7	30753443-30753492
4	30755967	30331134	30757519	+	0.697191546956228	1.20262e-09	PCDH7	30753443-30753492
4	30430046	30331134	30757519	+	0.709311267648959	4.602e-10	PCDH7	30334977-30335026
4	30464239	30331134	30757519	+	0.674859269740687	6.274e-09	PCDH7	30334977-30335026
4	30561682	30331134	30757519	+	0.635177950721339	8.524e-08	PCDH7	30334977-30335026
4	30632103	30331134	30757519	+	0.687840290381125	2.445e-09	PCDH7	30334977-30335026
4	30679115	30331134	30757519	+	0.561413762342736	4.5462e-06	PCDH7	30334977-30335026
4	30755967	30331134	30757519	+	0.609031345165954	3.9186e-07	PCDH7	30334977-30335026
4	41167573	40953685	40965203	+	0.540681042172937	1.17906e-05	UCHL1	40964838-40964847:40964848-40964887
4	54119233	54021193	54152481	-	-0.507213387062044	4.837e-05	LNX1	54020655-54020704
4	57626056	57592000	57671296	-	-0.511581408225415	4.0568e-05	IGFBP7	57594170-57594219
4	71806586	71806561	71891787	+	-0.560983112368882	4.6402e-06	RUFY3	71891361-71891410
4	71806590	71806561	71891787	+	-0.589098403519026	1.14676e-06	RUFY3	71891361-71891410
4	89646093	89732669	89848709	+	-0.506659694238519	4.9452e-05	HERC3	89847589-89847638
4	100793619	100957003	101010369	+	-0.516687686486819	3.2926e-05	DAPP1	101010052-101010101
4	102930796	102560140	103214992	+	-0.536313021009567	1.42982e-05	BANK1	103214492-103214541
4	109276453	109188149	109309027	-	0.569042419022425	3.1494e-06	LEF1	109188515-109188564
4	163137127	162524498	163304636	-	0.538466270878834	1.3006e-05	FSTL5	162524545-162524594
4	163146130	162524498	163304636	-	0.589529053492879	1.12132e-06	FSTL5	162524545-162524594
4	166638623	166519546	166638932	+	0.726906395152112	1.04286e-10	CPE	166638605-166638654
4	166753141	166519546	166638932	+	0.558030083976745	5.3348e-06	CPE	166638605-166638654
4	174677046	174684226	174687953	-	-0.53625149958473	1.43368e-05	HAND2	174684921-174684970
4	174677173	174684226	174687953	-	-0.59242056046018	9.6366e-07	HAND2	174684921-174684970
4	174680741	174684226	174687953	-	-0.537851056630472	1.33636e-05	HAND2	174684921-174684970
4	174680882	174684226	174687953	-	-0.539081485127196	1.26572e-05	HAND2	174684921-174684970
4	174684659	174684226	174687953	-	-0.525977421637085	2.2328e-05	HAND2	174684921-174684970
4	174684703	174684226	174687953	-	-0.580177796917777	1.81232e-06	HAND2	174684921-174684970
4	174684916	174684226	174687953	-	-0.571687840290381	2.767e-06	HAND2	174684921-174684970
4	174685124	174684226	174687953	-	-0.511581408225415	4.0568e-05	HAND2	174684921-174684970
4	174685280	174684226	174687953	-	-0.506905779937863	4.8968e-05	HAND2	174684921-174684970
4	183415355	183299800	183302613	-	0.573718047309976	2.5034e-06	MGC45800	183300011-183300060
4	183451567	183299800	183302613	-	0.526838721584792	2.1526e-05	MGC45800	183300011-183300060
4	186796701	186743591	187114516	-	0.548494263127134	8.2948e-06	SORBS2	186743943-186743992
5	2800922	2799280	2804769	-	-0.60521701682611	4.84e-07	IRX2	2800055-2800104
5	2801066	2799280	2804769	-	-0.572795225937433	2.6202e-06	IRX2	2800055-2800104
5	2802302	2799280	2804769	-	-0.56086006951921	4.6674e-06	IRX2	2800055-2800104
5	2803163	2799280	2804769	-	-0.615798701897936	2.6758e-07	IRX2	2800055-2800104
5	2803203	2799280	2804769	-	-0.518471807807069	3.0586e-05	IRX2	2800055-2800104
5	2803263	2799280	2804769	-	-0.597711402996093	7.275e-07	IRX2	2800055-2800104
5	2806876	2799280	2804769	-	-0.507644037035898	4.7542e-05	IRX2	2800055-2800104
5	3654357	3649167	3654517	+	-0.515088129441078	3.5162e-05	IRX1	3654135-3654154:3654155-3654184
5	17211319	17270749	17329943	+	0.610138730813006	3.6838e-07	BASP1	17329556-17329605
5	19922239	19508911	20611739	-	-0.55827616967609	5.2734e-06	CDH18	19509200-19509249
5	20017186	19508911	20611739	-	0.552862284290504	6.7878e-06	CDH18	19509200-19509249
5	20024701	19508911	20611739	-	0.515395736565259	3.4722e-05	CDH18	19509200-19509249
5	20025276	19508911	20611739	-	0.512319665323449	3.937e-05	CDH18	19509200-19509249
5	24523764	24522966	24680668	-	0.623242794303116	1.74024e-07	CDH10	24523185-24523234
5	24523833	24522966	24680668	-	0.555742805289085	7.2022e-06	CDH10	24523185-24523234
5	24560607	24522966	24680668	-	0.558460733950598	5.2278e-06	CDH10	24523185-24523234
5	24799947	24522966	24680668	-	0.580977575440647	1.74042e-06	CDH10	24523185-24523234
5	33014992	32746516	32823011	+	-0.512873358146975	3.8492e-05	NPR3	32822687-32822736
5	34043972	34023656	34043963	-	0.586822110800086	1.2905e-06	AMACR	34040506-34040555
5	34047796	34053719	34079074	-	-0.51035097972869	4.2638e-05	C1QTNF3	34055421-34055470
5	36027952	36187945	36219904	+	0.567196776277339	3.4448e-06	SKP2	36219702-36219751
5	38481320	38294289	38501338	+	-0.551262727244763	7.3072e-06	EGFLAM	38481504-38481553
5	38481369	38294289	38501338	+	-0.616783044695315	2.5294e-07	EGFLAM	38481504-38481553
5	38481673	38294289	38501338	+	-0.589282967793534	1.1358e-06	EGFLAM	38481504-38481553
5	38481949	38294289	38501338	+	-0.540434956473592	1.19204e-05	EGFLAM	38481504-38481553
5	38481320	38294289	38501338	+	-0.588606232120336	1.1765e-06	EGFLAM	38500312-38500361
5	38481369	38294289	38501338	+	-0.572426097388416	2.6684e-06	EGFLAM	38500312-38500361
5	38481673	38294289	38501338	+	-0.82146482512535	2.6646e-15	EGFLAM	38500312-38500361
5	38481949	38294289	38501338	+	-0.710664738995355	4.1214e-10	EGFLAM	38500312-38500361
5	40868993	40877166	40891213	+	-0.512996400996647	3.83e-05	CARD6	40890718-40890767
5	40877336	40877166	40891213	+	-0.548125134578117	8.4354e-06	CARD6	40890718-40890767
5	40877347	40877166	40891213	+	-0.678796640930204	4.7378e-09	CARD6	40890718-40890767
5	42212563	42459782	42757683	+	0.583315389584423	1.54526e-06	GHR	42757566-42757615
5	53787676	53787201	53787964	+	-0.678735119505368	4.7588e-09	HSPB3	53787838-53787887
5	53787890	53787201	53787964	+	-0.735334830354671	4.9148e-11	HSPB3	53787838-53787887
5	68746564	68746698	68775592	+	-0.59469685317912	8.544e-07	MARVELD2	68775340-68775389
5	68746569	68746698	68775592	+	-0.563136362238149	4.188e-06	MARVELD2	68775340-68775389
5	68746574	68746698	68775592	+	-0.719277738472423	2.0124e-10	MARVELD2	68775340-68775389
5	68746587	68746698	68775592	+	-0.719400781322095	1.99154e-10	MARVELD2	68775340-68775389
5	68746663	68746698	68775592	+	-0.68322618351841	3.4366e-09	MARVELD2	68775340-68775389
5	68746668	68746698	68775592	+	-0.708388446276416	4.9596e-10	MARVELD2	68775340-68775389
5	68747033	68746698	68775592	+	-0.69682241840721	1.2374e-09	MARVELD2	68775340-68775389
5	83251091	82972499	83052454	-	0.580054754068104	1.82362e-06	HAPLN1	82972810-82972859
5	83052765	83273881	83716367	-	0.532806299793903	1.66598e-05	EDIL3	83273885-83273934
5	92931996	92944798	92955542	+	0.600541388538559	6.2464e-07	NR2F1	92955430-92955479
5	92933309	92944798	92955542	+	0.59420468178043	8.77e-07	NR2F1	92955430-92955479
5	92933607	92944798	92955542	+	0.512258143898613	3.9468e-05	NR2F1	92955430-92955479
5	92933637	92944798	92955542	+	0.547364535493938	8.7322e-06	NR2F1	92955430-92955479
5	92934148	92944798	92955542	+	0.50825925128426	4.6384e-05	NR2F1	92955430-92955479
5	92935185	92944798	92955542	+	0.577163247100803	2.109e-06	NR2F1	92955430-92955479
5	92936290	92944798	92955542	+	0.530653049924636	1.8284e-05	NR2F1	92955430-92955479
5	92944316	92944798	92955542	+	-0.522532221846258	2.5822e-05	NR2F1	92955430-92955479
5	92944666	92944798	92955542	+	-0.569657633270787	3.0564e-06	NR2F1	92955430-92955479
5	92944683	92944798	92955542	+	-0.543449506290566	1.04198e-05	NR2F1	92955430-92955479
5	92949379	92944798	92955542	+	0.53625149958473	1.43368e-05	NR2F1	92955430-92955479
5	92949847	92944798	92955542	+	0.530714571349472	1.82356e-05	NR2F1	92955430-92955479
5	92955075	92944798	92955542	+	0.606324402473161	4.5534e-07	NR2F1	92955430-92955479
5	92955435	92944798	92955542	+	0.560060290996339	4.8476e-06	NR2F1	92955430-92955479
5	92956569	92944798	92955542	+	0.553116877189868	6.7084e-06	NR2F1	92955430-92955479
5	92956929	92944798	92955542	+	0.547817527453936	8.5542e-06	NR2F1	92955430-92955479
5	92957157	92944798	92955542	+	0.544495370512781	9.9414e-06	NR2F1	92955430-92955479
5	92957379	92944798	92955542	+	0.52929957857824	1.93788e-05	NR2F1	92955430-92955479
5	92960235	92944798	92955542	+	0.556184441231659	5.8166e-06	NR2F1	92955430-92955479
5	92961039	92944798	92955542	+	0.582269525362207	1.6299e-06	NR2F1	92955430-92955479
5	92961065	92944798	92955542	+	0.516072472238457	3.377e-05	NR2F1	92955430-92955479
5	115177088	115168328	115180304	-	0.514349872343043	3.6242e-05	CDO1	115168394-115168443
5	121733028	121675718	121827693	+	0.53723584238211	1.37304e-05	SNCAIP	121827524-121827573
5	121787670	121675718	121827693	+	0.538343228029161	1.30768e-05	SNCAIP	121827524-121827573
5	124023735	124000508	124108764	-	-0.510104894029346	4.3064e-05	ZNF608	124000727-124000776
5	124109650	124000508	124108764	-	-0.521117229075025	2.7398e-05	ZNF608	124000727-124000776
5	125836063	125786999	125857947	+	-0.544802977636962	9.8048e-06	GRAMD3	125857223-125857272
5	127626406	127621499	127901634	-	0.789965855609216	1.68976e-13	FBN2	127621695-127621744
5	127896881	127621499	127901634	-	0.812359654249592	9.992e-15	FBN2	127621695-127621744
5	127906767	127621499	127901634	-	0.523024393244948	2.5294e-05	FBN2	127621695-127621744
5	127937488	127621499	127901634	-	0.52880740717955	1.97916e-05	FBN2	127621695-127621744
5	127942554	127621499	127901634	-	0.542649727767695	1.07998e-05	FBN2	127621695-127621744
5	127950611	127621499	127901634	-	0.728321387923344	9.2092e-11	FBN2	127621695-127621744
5	128036960	127621499	127901634	-	0.619920637361961	2.1114e-07	FBN2	127621695-127621744
5	131753224	131556202	131591455	-	0.516380079362638	3.3346e-05	P4HA2	131591388-131591437
5	138154459	138310308	138561964	-	-0.547940570303608	8.5066e-06	SIL1	138310686-138310704:138310705-138310735
5	138154459	138310308	138561964	-	-0.559814205296995	4.9044e-06	SIL1	138310574-138310623
5	140494995	140494983	140497888	+	-0.52622350733643	2.2096e-05	PCDHB5	140497524-140497573
5	146239737	145949260	146441226	-	0.564243747885201	3.9718e-06	PPP2R2B	145949378-145949427
5	148813077	148501246	148620192	+	-0.554892491310099	6.1778e-06	ABLIM3	148619956-148620005
5	149605297	149579247	149649529	-	-0.541788427819988	1.12234e-05	CAMK2A	149579515-149579564
5	153549090	153550487	153780003	+	0.586945153649759	1.28232e-06	GALNT10	153779768-153779817
5	170991968	170779271	170816769	+	0.555630748408133	5.969e-06	FGF18	170816435-170816484
5	176807726	176806401	176815889	+	-0.513796179519518	3.7072e-05	PRR7	176815672-176815721
5	176831279	176816219	176833300	-	-0.540865606447445	1.16944e-05	DBN1	176833066-176833115
5	177630006	177597224	177950162	-	0.508997508382294	4.503e-05	COL23A1	177597555-177597604
5	177640910	177597224	177950162	-	-0.661139992002215	1.61578e-08	COL23A1	177597555-177597604
5	177756470	177597224	177950162	-	-0.508628379833277	4.5702e-05	COL23A1	177597555-177597604
5	177823209	177597224	177950162	-	-0.548002091728444	8.4828e-06	COL23A1	177597555-177597604
5	177862414	177597224	177950162	-	-0.519702236303793	2.9062e-05	COL23A1	177597555-177597604
5	177876904	177597224	177950162	-	0.544556891937617	9.914e-06	COL23A1	177597555-177597604
6	1325897	1257674	1259993	+	0.533852164016119	1.59202e-05	FOXQ1	1259749-1259798
6	1328063	1257674	1259993	+	0.539143006552032	1.26228e-05	FOXQ1	1259749-1259798
6	1328532	1257674	1259993	+	0.520440493401827	2.8182e-05	FOXQ1	1259749-1259798
6	1328692	1257674	1259993	+	0.522962871820111	2.536e-05	FOXQ1	1259749-1259798
6	1328981	1257674	1259993	+	0.559445076747977	4.9906e-06	FOXQ1	1259749-1259798
6	1329490	1257674	1259993	+	0.707158017779692	5.4776e-10	FOXQ1	1259749-1259798
6	1329590	1257674	1259993	+	0.622443015780246	1.82354e-07	FOXQ1	1259749-1259798
6	1329704	1257674	1259993	+	0.598265095819619	7.0622e-07	FOXQ1	1259749-1259798
6	1329779	1257674	1259993	+	0.729059645021379	8.628e-11	FOXQ1	1259749-1259798
6	1330350	1257674	1259993	+	0.674305576917161	6.5244e-09	FOXQ1	1259749-1259798
6	1331086	1257674	1259993	+	0.650127656956535	3.3356e-08	FOXQ1	1259749-1259798
6	1338027	1257674	1259993	+	0.527638500107662	2.0806e-05	FOXQ1	1259749-1259798
6	1339070	1257674	1259993	+	0.555692269832969	5.9518e-06	FOXQ1	1259749-1259798
6	1328981	1335067	1340832	+	0.51748746500969	3.1858e-05	FOXF2	1340322-1340371
6	1329490	1335067	1340832	+	0.565904826355778	3.6668e-06	FOXF2	1340322-1340371
6	1329779	1335067	1340832	+	0.603555938355532	5.3016e-07	FOXF2	1340322-1340371
6	1330350	1335067	1340832	+	0.517241379310345	3.2182e-05	FOXF2	1340322-1340371
6	1331086	1335067	1340832	+	0.513488572395337	3.754e-05	FOXF2	1340322-1340371
6	2968775	2945065	2964993	-	-0.82275677504691	2.4424e-15	NM_000904	2964502-2964551
6	2968893	2945065	2964993	-	-0.604478759728075	5.0402e-07	NM_000904	2964502-2964551
6	10489182	10504901	10527783	-	0.597711402996093	7.275e-07	TFAP2A	10506312-10506361
6	10490724	10504901	10527783	-	0.524808514565197	2.3462e-05	TFAP2A	10506312-10506361
6	10503933	10504901	10527783	-	0.512504229597957	3.9076e-05	TFAP2A	10506312-10506361
6	10506480	10504901	10527783	-	0.547140791780738	8.8214e-06	TFAP2A	10506312-10506361
6	10508761	10504901	10527783	-	0.51035097972869	4.2638e-05	TFAP2A	10506312-10506361
6	10510316	10504901	10527783	-	0.508751422682949	4.5476e-05	TFAP2A	10506312-10506361
6	10515456	10504901	10527783	-	0.60521701682611	4.84e-07	TFAP2A	10506312-10506361
6	10517496	10504901	10527783	-	0.565289612107416	3.777e-06	TFAP2A	10506312-10506361
6	10518270	10504901	10527783	-	0.531698914146852	1.74776e-05	TFAP2A	10506312-10506361
6	10524323	10504901	10527783	-	0.561167676643391	4.5998e-06	TFAP2A	10506312-10506361
6	10525712	10504901	10527783	-	0.528991971454059	1.96358e-05	TFAP2A	10506312-10506361
6	10529055	10504901	10527783	-	0.516257036512966	3.3514e-05	TFAP2A	10506312-10506361
6	31635868	31605974	31622606	-	0.54726383463041	8.7722e-06	BAT1	31606154-31606189:31606190-31606203
6	31635872	31605974	31622606	-	0.535759328186041	1.46492e-05	BAT1	31606154-31606189:31606190-31606203
6	31868572	31605974	31622606	-	0.57187240456489	2.742e-06	BAT1	31606154-31606189:31606190-31606203
6	31868587	31605974	31622606	-	0.627733858316159	1.33508e-07	BAT1	31606154-31606189:31606190-31606203
6	31868595	31605974	31622606	-	0.631179058106986	1.08634e-07	BAT1	31606154-31606189:31606190-31606203
6	31868741	31605974	31622606	-	0.533913685440955	1.58776e-05	BAT1	31606154-31606189:31606190-31606203
6	31868746	31605974	31622606	-	0.692392875819004	1.73658e-09	BAT1	31606154-31606189:31606190-31606203
6	31868775	31605974	31622606	-	0.611922852133255	3.3328e-07	BAT1	31606154-31606189:31606190-31606203
6	31868746	31714783	31728456	-	-0.518533329231905	3.0508e-05	BAT3	31714919-31714968
6	31656416	31891315	31893698	+	-0.566335476329632	3.5914e-06	HSPA1A	31893469-31893518
6	32151717	32240333	32244291	+	-0.52363960749331	2.4648e-05	EGFL8	32241994-32242021:32242253-32242274
6	32919231	32929915	32935606	+	-0.537174320957273	1.37676e-05	PSMB9	32935355-32935404
6	33152323	33140771	33156522	-	0.546094927558522	9.2494e-06	HLA-DPA1	33144417-33144466
6	33154560	33140771	33156522	-	0.58809234514854	1.20834e-06	HLA-DPA1	33144417-33144466
6	33156853	33140771	33156522	-	-0.526038943061921	2.227e-05	HLA-DPA1	33144417-33144466
6	37036550	37030186	37040591	+	-0.629887108185426	1.174e-07	PI16	37040423-37040472
6	37168671	37030186	37040591	+	-0.518840936356086	3.0122e-05	PI16	37040423-37040472
6	42780083	42772315	42798287	-	-0.515764865114276	3.42e-05	PRPH2	42772529-42772578
6	43035918	43039723	43054866	-	-0.560306376695684	4.7916e-06	PEX6	43039877-43039926
6	43035937	43039723	43054866	-	-0.660094127779999	1.73316e-08	PEX6	43039877-43039926
6	43036034	43039723	43054866	-	-0.58060844689163	1.77328e-06	PEX6	43039877-43039926
6	43036122	43039723	43054866	-	-0.584001107471756	1.492e-06	PEX6	43039877-43039926
6	43036178	43039723	43054866	-	-0.512012058199268	3.9864e-05	PEX6	43039877-43039926
6	43172438	43129744	43135220	-	0.549724691623858	7.8414e-06	MRPL2	43130105-43130154
6	43153664	43152006	43237435	+	-0.552739241440832	6.8264e-06	PTK7	43237295-43237344
6	43155171	43152006	43237435	+	-0.526961764434464	2.1414e-05	PTK7	43237295-43237344
6	43198787	43152006	43237435	+	-0.576363468577932	2.195e-06	PTK7	43237295-43237344
6	43720605	43720787	43746722	+	-0.568119597649882	3.294e-06	C6ORF206	43732353-43732402
6	43720625	43720787	43746722	+	-0.579008889845889	1.9224e-06	C6ORF206	43732353-43732402
6	43720734	43720787	43746722	+	-0.538712356578178	1.28654e-05	C6ORF206	43732353-43732402
6	44324915	44295219	44309866	+	-0.521424836199206	2.7048e-05	SLC29A1	44309506-44309555
6	48186873	47953997	48144384	-	-0.596111845950352	7.9246e-07	C6ORF138	47954156-47954205
6	52485699	52470158	52549821	-	-0.529668707127257	1.90744e-05	TRAM2	52470450-52470499
6	56841802	57062786	57143057	+	0.60392506690455	5.1956e-07	ZNF451	57142518-57142567
6	72981492	72653370	73169229	+	0.508566858408441	4.5816e-05	RIMS1	73167028-73167077
6	74161109	74161191	74183791	+	-0.522593743271094	2.5756e-05	DDX43	74181113-74181130:74181941-74181972
6	74161147	74161191	74183791	+	-0.808422283060076	1.67644e-14	DDX43	74181113-74181130:74181941-74181972
6	74161522	74161191	74183791	+	-0.706727367805838	5.6708e-10	DDX43	74181113-74181130:74181941-74181972
6	74161589	74161191	74183791	+	-0.5613522409179	4.5596e-06	DDX43	74181113-74181130:74181941-74181972
6	84828502	84800138	84857324	+	0.674797748315851	6.3012e-09	NM_138409	84856946-84856995
6	90321283	90199615	90400124	+	0.508074687009751	4.673e-05	ANKRD6	90397859-90397908
6	90328585	90199615	90400124	+	0.530691972931405	1.82534e-05	ANKRD6	90397859-90397908
6	90715080	90692968	91063182	-	0.526346550186102	2.1982e-05	BACH2	90693328-90693377
6	101944530	101953625	102624651	+	0.763019471530961	3.352e-12	GRIK2	102623069-102623079:102623080-102623118
6	101953130	101953625	102624651	+	0.61524500907441	2.7614e-07	GRIK2	102623069-102623079:102623080-102623118
6	101953428	101953625	102624651	+	0.696883939832047	1.23154e-09	GRIK2	102623069-102623079:102623080-102623118
6	101953488	101953625	102624651	+	0.681688147897505	3.8444e-09	GRIK2	102623069-102623079:102623080-102623118
6	101953500	101953625	102624651	+	0.716324710080285	2.5808e-10	GRIK2	102623069-102623079:102623080-102623118
6	101953512	101953625	102624651	+	0.645452028668984	4.4978e-08	GRIK2	102623069-102623079:102623080-102623118
6	101953518	101953625	102624651	+	0.632963179427236	9.7534e-08	GRIK2	102623069-102623079:102623080-102623118
6	101953526	101953625	102624651	+	0.717493617152173	2.3396e-10	GRIK2	102623069-102623079:102623080-102623118
6	101953593	101953625	102624651	+	0.678919683779876	4.6962e-09	GRIK2	102623069-102623079:102623080-102623118
6	101953626	101953625	102624651	+	0.641760743178812	5.6746e-08	GRIK2	102623069-102623079:102623080-102623118
6	101953637	101953625	102624651	+	0.675043834015196	6.1924e-09	GRIK2	102623069-102623079:102623080-102623118
6	101953688	101953625	102624651	+	0.675843612538066	5.851e-09	GRIK2	102623069-102623079:102623080-102623118
6	101953779	101953625	102624651	+	0.668091913008705	1.00664e-08	GRIK2	102623069-102623079:102623080-102623118
6	101954039	101953625	102624651	+	0.702236303792796	8.1096e-10	GRIK2	102623069-102623079:102623080-102623118
6	101954070	101953625	102624651	+	0.693500261466056	1.5964e-09	GRIK2	102623069-102623079:102623080-102623118
6	101954109	101953625	102624651	+	0.757113414746686	6.1238e-12	GRIK2	102623069-102623079:102623080-102623118
6	101954377	101953625	102624651	+	0.736503737426559	4.418e-11	GRIK2	102623069-102623079:102623080-102623118
6	101954427	101953625	102624651	+	0.660340213479344	1.70484e-08	GRIK2	102623069-102623079:102623080-102623118
6	101954957	101953625	102624651	+	0.742286751361162	2.5858e-11	GRIK2	102623069-102623079:102623080-102623118
6	101958075	101953625	102624651	+	0.655110892368267	2.4116e-08	GRIK2	102623069-102623079:102623080-102623118
6	101986799	101953625	102624651	+	0.70961887477314	4.4882e-10	GRIK2	102623069-102623079:102623080-102623118
6	102161752	101953625	102624651	+	0.51133532252607	4.0974e-05	GRIK2	102623069-102623079:102623080-102623118
6	102195056	101953625	102624651	+	0.663047156172137	1.42082e-08	GRIK2	102623069-102623079:102623080-102623118
6	102205420	101953625	102624651	+	0.508997508382294	4.503e-05	GRIK2	102623069-102623079:102623080-102623118
6	102273205	101953625	102624651	+	0.5577839982774	5.3968e-06	GRIK2	102623069-102623079:102623080-102623118
6	102433612	101953625	102624651	+	0.507336429911717	4.8132e-05	GRIK2	102623069-102623079:102623080-102623118
6	105764847	105712469	105734563	-	-0.562767233689132	4.2624e-06	POPDC3	105712618-105712667
6	106548311	106640887	106664507	+	-0.521793964748224	2.6634e-05	PRDM1	106664294-106664343
6	107068629	107065997	107125027	+	-0.58805253929681	1.21084e-06	AIM1	107124394-107124443
6	108057378	107918009	108089206	+	0.527884585807007	2.0588e-05	SOBP	108087919-108087968
6	108067169	107918009	108089206	+	0.509981851179673	4.3278e-05	SOBP	108087919-108087968
6	116889693	117063476	117096650	-	-0.538158663754653	1.31838e-05	ZUFSP	117063722-117063735:117073570-117073605
6	134255685	134251969	134258368	+	0.599310960041835	6.6756e-07	TCF21	134254573-134254622
6	134256688	134251969	134258368	+	0.629148851087391	1.22706e-07	TCF21	134254573-134254622
6	134257354	134251969	134258368	+	0.559198991048633	5.049e-06	TCF21	134254573-134254622
6	136854338	136705564	136913485	-	-0.646990064289889	4.0788e-08	MAP7	136705950-136705999
6	148005721	147871755	147932850	+	0.636715986342244	7.7576e-08	SAMD5	147932558-147932607
6	152053092	152053323	152466101	+	-0.514165308068535	3.6516e-05	ESR1	152465685-152465734
6	158717663	158653679	158852844	+	0.521547879048879	2.691e-05	TULP4	158852465-158852514
6	167491574	167332805	167472619	+	-0.533913685440955	1.58776e-05	CCR6	167472319-167472368
6	167629227	167332805	167472619	+	-0.516133993663293	3.3684e-05	CCR6	167472319-167472368
6	168486442	168584879	168810596	+	0.548617305976806	8.2484e-06	SMOC2	168810229-168810278
6	168602846	168584879	168810596	+	0.587991017871974	1.2147e-06	SMOC2	168810229-168810278
6	168663796	168584879	168810596	+	0.657879356485896	2.0088e-08	SMOC2	168810229-168810278
6	168699752	168584879	168810596	+	0.507459472761389	4.7896e-05	SMOC2	168810229-168810278
6	168738007	168584879	168810596	+	0.565412654957089	3.7548e-06	SMOC2	168810229-168810278
6	168768620	168584879	168810596	+	0.569657633270787	3.0564e-06	SMOC2	168810229-168810278
6	168976950	168584879	168810596	+	0.589282967793534	1.1358e-06	SMOC2	168810229-168810278
6	168980063	168584879	168810596	+	0.526900243009628	2.147e-05	SMOC2	168810229-168810278
7	590950	555912	733813	-	0.620474330185487	2.0448e-07	PRKAR1B	683397-683446
7	610943	555912	733813	-	0.608416130917592	4.0552e-07	PRKAR1B	683397-683446
7	1165188	1159068	1166324	-	0.661334727918634	1.59478e-08	ZFAND2A	1159104-1159153
7	1454310	1440520	1465635	-	-0.52185548617306	2.6566e-05	MICALL2	1440738-1440757:1440758-1440787
7	1749103	1476438	1510544	-	-0.5305915284998	1.83324e-05	INTS1	1476711-1476738:1476739-1476760
7	1946748	1821953	2239109	-	-0.515457257990095	3.4634e-05	MAD1L1	1904410-1904459
7	1946799	1821953	2239109	-	-0.513365529545664	3.7728e-05	MAD1L1	1904410-1904459
7	2088629	1821953	2239109	-	-0.524808514565197	2.3462e-05	MAD1L1	1904410-1904459
7	22570544	22733322	22738145	+	-0.556184441231659	5.8166e-06	IL6	22737683-22737717:22737718-22737732
7	27121370	27134650	27136924	-	0.556799655480021	5.6516e-06	HOXA4	27135116-27135165
7	27096615	27147520	27149812	-	0.544802977636962	9.8048e-06	HOXA5	27147859-27147908
7	27108725	27147520	27149812	-	0.514165308068535	3.6516e-05	HOXA5	27147859-27147908
7	27109895	27147520	27149812	-	0.520378971976991	2.8256e-05	HOXA5	27147859-27147908
7	27114527	27147520	27149812	-	0.519556423766023	2.924e-05	HOXA5	27147859-27147908
7	27154468	27147520	27149812	-	-0.543264942016057	1.05062e-05	HOXA5	27147859-27147908
7	27154545	27147520	27149812	-	-0.562028976591098	4.4152e-06	HOXA5	27147859-27147908
7	27154990	27147520	27149812	-	-0.529914792826602	1.88738e-05	HOXA5	27147859-27147908
7	27155295	27147520	27149812	-	-0.5406195207481	1.1823e-05	HOXA5	27147859-27147908
7	27107467	27168581	27171674	-	0.533421514042265	1.6221e-05	HOXA9	27168699-27168748
7	27112497	27168581	27171674	-	0.516564643637147	3.3092e-05	HOXA9	27168699-27168748
7	27186559	27168581	27171674	-	-0.654495678119905	2.511e-08	HOXA9	27168699-27168748
7	27186572	27168581	27171674	-	-0.619305423113599	2.188e-07	HOXA9	27168699-27168748
7	27186574	27168581	27171674	-	-0.621643237257375	1.91058e-07	HOXA9	27168699-27168748
7	27186923	27168581	27171674	-	-0.582823218185733	1.58456e-06	HOXA9	27168699-27168748
7	27191447	27168581	27171674	-	-0.526346550186102	2.1982e-05	HOXA9	27168699-27168748
7	27192258	27168581	27171674	-	-0.511089236826725	4.1384e-05	HOXA9	27168699-27168748
7	27194372	27168581	27171674	-	0.508382294133932	4.6156e-05	HOXA9	27168699-27168748
7	27109777	27176734	27186401	-	0.545110584761143	9.6698e-06	HOXA10	27179908-27179957
7	27114527	27176734	27186401	-	0.528138794531608	2.0366e-05	HOXA10	27179908-27179957
7	27130454	27176734	27186401	-	0.524232123968062	2.404e-05	HOXA10	27179908-27179957
7	27145793	27176734	27186401	-	0.517795072133871	3.1454e-05	HOXA10	27179908-27179957
7	27159074	27176734	27186401	-	-0.521917007597896	2.6496e-05	HOXA10	27179908-27179957
7	27170530	27176734	27186401	-	-0.52103296067193	2.7494e-05	HOXA10	27179908-27179957
7	27180908	27176734	27186401	-	-0.519394629179612	2.9436e-05	HOXA10	27179908-27179957
7	27204418	27176734	27186401	-	-0.561167676643391	4.5998e-06	HOXA10	27179908-27179957
7	27204804	27176734	27186401	-	-0.539019963702359	1.26918e-05	HOXA10	27179908-27179957
7	27107467	27176734	27186401	-	0.517179857885509	3.2264e-05	HOXA10	27185791-27185799:27185800-27185840
7	27108299	27176734	27186401	-	0.522716786120767	2.5622e-05	HOXA10	27185791-27185799:27185800-27185840
7	27112787	27176734	27186401	-	0.528253714356025	2.0266e-05	HOXA10	27185791-27185799:27185800-27185840
7	27114527	27176734	27186401	-	0.518633588199832	3.0382e-05	HOXA10	27185791-27185799:27185800-27185840
7	27130454	27176734	27186401	-	0.602580863537752	5.5914e-07	HOXA10	27185791-27185799:27185800-27185840
7	27137357	27176734	27186401	-	-0.533359992617429	1.62644e-05	HOXA10	27185791-27185799:27185800-27185840
7	27137486	27176734	27186401	-	-0.558460733950598	5.2278e-06	HOXA10	27185791-27185799:27185800-27185840
7	27149018	27176734	27186401	-	0.51828724353256	3.082e-05	HOXA10	27185791-27185799:27185800-27185840
7	27150116	27176734	27186401	-	0.569103940447261	3.14e-06	HOXA10	27185791-27185799:27185800-27185840
7	27163350	27176734	27186401	-	-0.507274908486881	4.825e-05	HOXA10	27185791-27185799:27185800-27185840
7	27180908	27176734	27186401	-	-0.591805346211818	9.9536e-07	HOXA10	27185791-27185799:27185800-27185840
7	27182131	27176734	27186401	-	-0.569719154695623	3.0472e-06	HOXA10	27185791-27185799:27185800-27185840
7	27182135	27176734	27186401	-	-0.53366759974161	1.60484e-05	HOXA10	27185791-27185799:27185800-27185840
7	27183582	27176734	27186401	-	-0.521732443323387	2.6702e-05	HOXA10	27185791-27185799:27185800-27185840
7	27184131	27176734	27186401	-	-0.611224756674416	3.4662e-07	HOXA10	27185791-27185799:27185800-27185840
7	27185392	27176734	27186401	-	-0.542465163493187	1.08892e-05	HOXA10	27185791-27185799:27185800-27185840
7	27185749	27176734	27186401	-	-0.50974360557885	4.3696e-05	HOXA10	27185791-27185799:27185800-27185840
7	27185869	27176734	27186401	-	-0.50905902980713	4.4918e-05	HOXA10	27185791-27185799:27185800-27185840
7	27186559	27176734	27186401	-	-0.60423267402873	5.1088e-07	HOXA10	27185791-27185799:27185800-27185840
7	27186572	27176734	27186401	-	-0.539942785074902	1.21836e-05	HOXA10	27185791-27185799:27185800-27185840
7	27186574	27176734	27186401	-	-0.553969669937556	6.4484e-06	HOXA10	27185791-27185799:27185800-27185840
7	27186923	27176734	27186401	-	-0.57931649697007	1.89284e-06	HOXA10	27185791-27185799:27185800-27185840
7	27187508	27176734	27186401	-	-0.603248331231351	5.3914e-07	HOXA10	27185791-27185799:27185800-27185840
7	27188082	27176734	27186401	-	-0.587314282198776	1.25806e-06	HOXA10	27185791-27185799:27185800-27185840
7	27188214	27176734	27186401	-	-0.561782890891753	4.4672e-06	HOXA10	27185791-27185799:27185800-27185840
7	27189394	27176734	27186401	-	-0.621950844381556	1.87666e-07	HOXA10	27185791-27185799:27185800-27185840
7	27189622	27176734	27186401	-	-0.550216863022548	7.6666e-06	HOXA10	27185791-27185799:27185800-27185840
7	27191320	27176734	27186401	-	-0.568919376172752	3.1684e-06	HOXA10	27185791-27185799:27185800-27185840
7	27192380	27176734	27186401	-	-0.507151865637208	4.8488e-05	HOXA10	27185791-27185799:27185800-27185840
7	27204418	27176734	27186401	-	-0.577593897074656	2.064e-06	HOXA10	27185791-27185799:27185800-27185840
7	27204804	27176734	27186401	-	-0.620412808760651	2.0522e-07	HOXA10	27185791-27185799:27185800-27185840
7	27219066	27176734	27186401	-	-0.507951644160079	4.696e-05	HOXA10	27185791-27185799:27185800-27185840
7	27112970	27176734	27186401	-	0.545887998588031	9.3364e-06	HOXA10	27177030-27177079
7	27157877	27176734	27186401	-	-0.507890122735243	4.7076e-05	HOXA10	27177030-27177079
7	27158089	27176734	27186401	-	-0.520748100526008	2.7824e-05	HOXA10	27177030-27177079
7	27158439	27176734	27186401	-	-0.550955120120582	7.4114e-06	HOXA10	27177030-27177079
7	27158581	27176734	27186401	-	-0.527638500107662	2.0806e-05	HOXA10	27177030-27177079
7	27158586	27176734	27186401	-	-0.529976314251438	1.8824e-05	HOXA10	27177030-27177079
7	27158771	27176734	27186401	-	-0.514288350918207	3.6334e-05	HOXA10	27177030-27177079
7	27170530	27176734	27186401	-	-0.579110078970939	1.91264e-06	HOXA10	27177030-27177079
7	27175410	27176734	27186401	-	-0.572733704512597	2.6282e-06	HOXA10	27177030-27177079
7	27180908	27176734	27186401	-	-0.629702543910917	1.18706e-07	HOXA10	27177030-27177079
7	27181989	27176734	27186401	-	-0.625642129871728	1.51128e-07	HOXA10	27177030-27177079
7	27182131	27176734	27186401	-	-0.630686886708296	1.11898e-07	HOXA10	27177030-27177079
7	27182135	27176734	27186401	-	-0.636839029191916	7.6992e-08	HOXA10	27177030-27177079
7	27183582	27176734	27186401	-	-0.560983112368882	4.6402e-06	HOXA10	27177030-27177079
7	27184131	27176734	27186401	-	-0.574649707067678	2.3904e-06	HOXA10	27177030-27177079
7	27185392	27176734	27186401	-	-0.605709188224799	4.7106e-07	HOXA10	27177030-27177079
7	27185749	27176734	27186401	-	-0.527800421490671	2.0662e-05	HOXA10	27177030-27177079
7	27186559	27176734	27186401	-	-0.597834445845766	7.2272e-07	HOXA10	27177030-27177079
7	27186572	27176734	27186401	-	-0.573287397336122	2.5572e-06	HOXA10	27177030-27177079
7	27186574	27176734	27186401	-	-0.607554830969885	4.2538e-07	HOXA10	27177030-27177079
7	27186923	27176734	27186401	-	-0.591805346211818	9.9536e-07	HOXA10	27177030-27177079
7	27187508	27176734	27186401	-	-0.629087329662555	1.23158e-07	HOXA10	27177030-27177079
7	27188082	27176734	27186401	-	-0.628902765388046	1.24522e-07	HOXA10	27177030-27177079
7	27191093	27176734	27186401	-	-0.53238383813609	1.69676e-05	HOXA10	27177030-27177079
7	27204804	27176734	27186401	-	-0.520686579101172	2.7896e-05	HOXA10	27177030-27177079
7	27107467	27187300	27191367	-	0.512196622473777	3.9566e-05	HOXA11	27187927-27187976
7	27111120	27187300	27191367	-	0.530345442800455	1.85276e-05	HOXA11	27187927-27187976
7	27112787	27187300	27191367	-	0.528991971454059	1.96358e-05	HOXA11	27187927-27187976
7	27151237	27187300	27191367	-	0.52185548617306	2.6566e-05	HOXA11	27187927-27187976
7	27180908	27187300	27191367	-	-0.568488726198899	3.2354e-06	HOXA11	27187927-27187976
7	27182131	27187300	27191367	-	-0.519394629179612	2.9436e-05	HOXA11	27187927-27187976
7	27184131	27187300	27191367	-	-0.535306150762365	1.49422e-05	HOXA11	27187927-27187976
7	27186559	27187300	27191367	-	-0.597711402996093	7.275e-07	HOXA11	27187927-27187976
7	27186572	27187300	27191367	-	-0.561044633793719	4.6268e-06	HOXA11	27187927-27187976
7	27186574	27187300	27191367	-	-0.592112953335999	9.7938e-07	HOXA11	27187927-27187976
7	27186923	27187300	27191367	-	-0.657387185087207	2.0754e-08	HOXA11	27187927-27187976
7	27187508	27187300	27191367	-	-0.647666799963087	3.9064e-08	HOXA11	27187927-27187976
7	27188082	27187300	27191367	-	-0.619982158786798	2.104e-07	HOXA11	27187927-27187976
7	27188214	27187300	27191367	-	-0.6157371804731	2.6852e-07	HOXA11	27187927-27187976
7	27189394	27187300	27191367	-	-0.661016949152542	1.62918e-08	HOXA11	27187927-27187976
7	27191320	27187300	27191367	-	-0.710234089021502	4.2688e-10	HOXA11	27187927-27187976
7	27191447	27187300	27191367	-	-0.619366944538436	2.1802e-07	HOXA11	27187927-27187976
7	27191583	27187300	27191367	-	-0.666430834538128	1.12842e-08	HOXA11	27187927-27187976
7	27191595	27187300	27191367	-	-0.660955427727706	1.63594e-08	HOXA11	27187927-27187976
7	27191603	27187300	27191367	-	-0.63548555784552	8.3652e-08	HOXA11	27187927-27187976
7	27191648	27187300	27191367	-	-0.567750469100864	3.3536e-06	HOXA11	27187927-27187976
7	27191668	27187300	27191367	-	-0.609031345165954	3.9186e-07	HOXA11	27187927-27187976
7	27191747	27187300	27191367	-	-0.62398105140115	1.66652e-07	HOXA11	27187927-27187976
7	27191844	27187300	27191367	-	-0.64163770032914	5.7184e-08	HOXA11	27187927-27187976
7	27191867	27187300	27191367	-	-0.591190131963456	1.02802e-06	HOXA11	27187927-27187976
7	27191921	27187300	27191367	-	-0.541972992094497	1.11312e-05	HOXA11	27187927-27187976
7	27192001	27187300	27191367	-	-0.577901504198837	2.0324e-06	HOXA11	27187927-27187976
7	27192068	27187300	27191367	-	-0.631732750930512	1.05068e-07	HOXA11	27187927-27187976
7	27192258	27187300	27191367	-	-0.653880463871543	2.6142e-08	HOXA11	27187927-27187976
7	27192336	27187300	27191367	-	-0.558583776800271	5.1976e-06	HOXA11	27187927-27187976
7	27192380	27187300	27191367	-	-0.567935033375373	3.3238e-06	HOXA11	27187927-27187976
7	27192390	27187300	27191367	-	-0.581346703989664	1.70816e-06	HOXA11	27187927-27187976
7	27192673	27187300	27191367	-	-0.526654157310283	2.1696e-05	HOXA11	27187927-27187976
7	27192854	27187300	27191367	-	-0.54160386354548	1.13162e-05	HOXA11	27187927-27187976
7	27204804	27187300	27191367	-	-0.567811990525701	3.3436e-06	HOXA11	27187927-27187976
7	27219066	27187300	27191367	-	-0.668276477283214	9.9392e-09	HOXA11	27187927-27187976
7	27226627	27187300	27191367	-	0.54677166323172	8.9702e-06	HOXA11	27187927-27187976
7	27226638	27187300	27191367	-	0.519640714878957	2.9138e-05	HOXA11	27187927-27187976
7	27186923	27203023	27206250	-	-0.533483035467101	1.61776e-05	HOXA13	27203665-27203714
7	27188214	27203023	27206250	-	-0.525423728813559	2.2858e-05	HOXA13	27203665-27203714
7	27189394	27203023	27206250	-	-0.619736073087453	2.1342e-07	HOXA13	27203665-27203714
7	27191447	27203023	27206250	-	-0.573533483035467	2.5264e-06	HOXA13	27203665-27203714
7	27191583	27203023	27206250	-	-0.535759328186041	1.46492e-05	HOXA13	27203665-27203714
7	27191595	27203023	27206250	-	-0.544126241963764	1.01078e-05	HOXA13	27203665-27203714
7	27191668	27203023	27206250	-	-0.519517672029284	2.9286e-05	HOXA13	27203665-27203714
7	27191747	27203023	27206250	-	-0.551816420068289	7.1234e-06	HOXA13	27203665-27203714
7	27191844	27203023	27206250	-	-0.531944999846196	1.72928e-05	HOXA13	27203665-27203714
7	27191921	27203023	27206250	-	-0.559322033898305	5.0198e-06	HOXA13	27203665-27203714
7	27192068	27203023	27206250	-	-0.573287397336122	2.5572e-06	HOXA13	27203665-27203714
7	27192258	27203023	27206250	-	-0.656218278015319	2.2422e-08	HOXA13	27203665-27203714
7	27192390	27203023	27206250	-	-0.572426097388416	2.6684e-06	HOXA13	27203665-27203714
7	27192673	27203023	27206250	-	-0.551570334368944	7.2046e-06	HOXA13	27203665-27203714
7	27192854	27203023	27206250	-	-0.528069150081516	2.0426e-05	HOXA13	27203665-27203714
7	27208949	27203023	27206250	-	0.516072472238457	3.377e-05	HOXA13	27203665-27203714
7	27212067	27203023	27206250	-	0.512873358146975	3.8492e-05	HOXA13	27203665-27203714
7	27212272	27203023	27206250	-	0.52007136485281	2.862e-05	HOXA13	27203665-27203714
7	27226627	27203023	27206250	-	0.572303054538743	2.6846e-06	HOXA13	27203665-27203714
7	27226638	27203023	27206250	-	0.590821003414439	1.0481e-06	HOXA13	27203665-27203714
7	27226810	27203023	27206250	-	0.628112647535727	1.30532e-07	HOXA13	27203665-27203714
7	27247439	27203023	27206250	-	0.513550093820173	3.7446e-05	HOXA13	27203665-27203714
7	27247741	27203023	27206250	-	0.516703580901542	3.2904e-05	HOXA13	27203665-27203714
7	27247929	27203023	27206250	-	0.651973299701621	2.96e-08	HOXA13	27203665-27203714
7	27247940	27203023	27206250	-	0.540188870774247	1.20512e-05	HOXA13	27203665-27203714
7	27247990	27203023	27206250	-	0.593650988956904	9.0308e-07	HOXA13	27203665-27203714
7	27248094	27203023	27206250	-	0.527638500107662	2.0806e-05	HOXA13	27203665-27203714
7	27248212	27203023	27206250	-	0.536559106708911	1.41446e-05	HOXA13	27203665-27203714
7	27256077	27203023	27206250	-	0.603802024054877	5.2306e-07	HOXA13	27203665-27203714
7	28295714	27836717	28186962	-	0.547571441754591	8.6504e-06	JAZF1	27837063-27837112
7	28436426	27836717	28186962	-	0.652403949675474	2.8784e-08	JAZF1	27837063-27837112
7	29204291	28959498	28964554	-	0.561782890891753	4.4672e-06	KIAA0644	28959622-28959671
7	29210904	28959498	28964554	-	0.570641976068166	2.9128e-06	KIAA0644	28959622-28959671
7	28965102	29200645	29520469	+	0.551262727244763	7.3072e-06	CHN2	29520261-29520310
7	29204291	29200645	29520469	+	0.66833799870805	9.897e-09	CHN2	29520261-29520310
7	29210904	29200645	29520469	+	0.560737026669538	4.6948e-06	CHN2	29520261-29520310
7	29250057	29200645	29520469	+	0.53932757082654	1.25202e-05	CHN2	29520261-29520310
7	29261422	29200645	29520469	+	0.541234734996462	1.15038e-05	CHN2	29520261-29520310
7	29272224	29200645	29520469	+	0.736134608877542	4.5696e-11	CHN2	29520261-29520310
7	29413276	29200645	29520469	+	0.566335476329632	3.5914e-06	CHN2	29520261-29520310
7	31946925	31759156	32305466	-	0.630317758159279	1.14406e-07	PDE1C	31796020-31796069
7	32080722	31759156	32305466	-	0.541480820695807	1.13784e-05	PDE1C	31796020-31796069
7	37926280	37926687	37958067	+	0.57396413300932	2.4732e-06	EPDR1	37957726-37957775
7	37929219	37926687	37958067	+	0.695653511335322	1.35396e-09	EPDR1	37957726-37957775
7	37958204	37926687	37958067	+	0.698421975452951	1.09322e-09	EPDR1	37957726-37957775
7	37958511	37926687	37958067	+	0.706788889230675	5.6428e-10	EPDR1	37957726-37957775
7	37964941	37926687	37958067	+	0.756190593374143	6.718e-12	EPDR1	37957726-37957775
7	37996593	37926687	37958067	+	0.697376111230736	1.18558e-09	EPDR1	37957726-37957775
7	38076676	37926687	37958067	+	0.599126395767326	6.7424e-07	EPDR1	37957726-37957775
7	43700244	43589216	43633503	+	-0.593835553231413	8.943e-07	STK17A	43631723-43631772
7	45584417	45580649	45729239	+	0.582884739610569	1.5796e-06	ADCY1	45728797-45728846
7	47577760	47281276	47588267	-	-0.553354455689194	6.635e-06	TNS3	47281540-47281589
7	47578451	47281276	47588267	-	-0.534651942538989	1.53752e-05	TNS3	47281540-47281589
7	64096077	64088167	64104559	-	-0.593466424682396	9.1192e-07	NM_001007253	64089138-64089187
7	72884342	72886857	72894791	-	-0.575563690055062	2.2844e-06	WBSCR27	72886999-72887008:72887009-72887048
7	73055121	73080362	73122172	+	0.64595413514877	4.3568e-08	ELN	73113389-73113405:73115419-73115451
7	73055133	73080362	73122172	+	0.638007936263804	7.1646e-08	ELN	73113389-73113405:73115419-73115451
7	73055197	73080362	73122172	+	0.514903565166569	3.543e-05	ELN	73113389-73113405:73115419-73115451
7	73055200	73080362	73122172	+	0.547817527453936	8.5542e-06	ELN	73113389-73113405:73115419-73115451
7	87071301	87095664	87297691	+	0.508628379833277	4.5702e-05	RUNDC3B	87297603-87297652
7	87126120	87095664	87297691	+	0.508751422682949	4.5476e-05	RUNDC3B	87297603-87297652
7	95292551	95239837	95565658	+	0.555876834107478	5.9008e-06	DYNC1I1	95565237-95565286
7	95293329	95239837	95565658	+	0.56393614076102	4.0308e-06	DYNC1I1	95565237-95565286
7	95308714	95239837	95565658	+	0.574148697283829	2.4506e-06	DYNC1I1	95565237-95565286
7	113580143	113513617	114118328	+	0.542219077793842	1.10096e-05	FOXP2	114117112-114117161
7	115926610	115717141	115988466	+	-0.508874465532622	4.5252e-05	CAV1	115988052-115988101
7	119618444	119700957	120177623	+	0.592605124734689	9.5434e-07	KCND2	120177390-120177439
7	119680505	119700957	120177623	+	0.559137469623797	5.0636e-06	KCND2	120177390-120177439
7	119680987	119700957	120177623	+	0.589590574917715	1.11772e-06	KCND2	120177390-120177439
7	119701814	119700957	120177623	+	0.50825925128426	4.6384e-05	KCND2	120177390-120177439
7	119732730	119700957	120177623	+	0.545172106185979	9.643e-06	KCND2	120177390-120177439
7	120149677	119700957	120177623	+	0.636162293518718	8.0256e-08	KCND2	120177390-120177439
7	120167335	119700957	120177623	+	0.586945153649759	1.28232e-06	KCND2	120177390-120177439
7	120756155	120752656	120768394	+	-0.530468485650128	1.84298e-05	WNT16	120766448-120766497
7	120756280	120776140	120823658	-	0.522163093297241	2.6224e-05	FAM3C	120776997-120777046
7	120756280	120776140	120823658	-	0.510966193977053	4.159e-05	FAM3C	120776999-120777048
7	121723806	121745713	122313790	-	0.582823218185733	1.58456e-06	CADPS2	121746734-121746783
7	121746107	121745713	122313790	-	0.742840444184687	2.4548e-11	CADPS2	121746734-121746783
7	121791286	121745713	122313790	-	0.533359992617429	1.62644e-05	CADPS2	121746734-121746783
7	121843883	121745713	122313790	-	0.516995293611	3.251e-05	CADPS2	121746734-121746783
7	121884980	121745713	122313790	-	0.74117936571411	2.8682e-11	CADPS2	121746734-121746783
7	122024033	121745713	122313790	-	0.780245470485096	5.208e-13	CADPS2	121746734-121746783
7	122050011	121745713	122313790	-	0.613153280629979	3.1094e-07	CADPS2	121746734-121746783
7	122105194	121745713	122313790	-	0.81888092528223	4.1078e-15	CADPS2	121746734-121746783
7	122125815	121745713	122313790	-	0.764434464302193	2.8938e-12	CADPS2	121746734-121746783
7	122126767	121745713	122313790	-	0.685994647636039	2.8038e-09	CADPS2	121746734-121746783
7	122127429	121745713	122313790	-	0.748315850995109	1.45694e-11	CADPS2	121746734-121746783
7	122127517	121745713	122313790	-	0.815066596942385	6.8834e-15	CADPS2	121746734-121746783
7	122172072	121745713	122313790	-	0.812052047125411	1.0325e-14	CADPS2	121746734-121746783
7	122176147	121745713	122313790	-	0.677504691008644	5.1976e-09	CADPS2	121746734-121746783
7	122230749	121745713	122313790	-	0.539635177950721	1.23508e-05	CADPS2	121746734-121746783
7	122275566	121745713	122313790	-	0.756375157648651	6.595e-12	CADPS2	121746734-121746783
7	122282551	121745713	122313790	-	0.737303515949429	4.106e-11	CADPS2	121746734-121746783
7	122316943	121745713	122313790	-	0.746531729674859	1.7294e-11	CADPS2	121746734-121746783
7	122341111	121745713	122313790	-	0.745424344027808	1.92222e-11	CADPS2	121746734-121746783
7	122374270	121745713	122313790	-	0.719954474145621	1.90008e-10	CADPS2	121746734-121746783
7	122422262	121745713	122313790	-	0.545602756159833	9.4574e-06	CADPS2	121746734-121746783
7	122422758	121745713	122313790	-	0.632347965178874	1.01236e-07	CADPS2	121746734-121746783
7	122423342	121745713	122313790	-	0.725675966655388	1.16122e-10	CADPS2	121746734-121746783
7	124076413	124173349	124192917	-	0.539942785074902	1.21836e-05	GPR37	124173852-124173901
7	124094820	124173349	124192917	-	0.533113906918084	1.6439e-05	GPR37	124173852-124173901
7	124188938	124173349	124192917	-	0.621089544433849	1.97312e-07	GPR37	124173852-124173901
7	134005343	133777646	133794428	-	-0.563382447937494	4.139e-06	AKR1B1	133777968-133778017
7	134482761	134483363	134501190	+	-0.639607493309545	6.4894e-08	TMEM140	134500907-134500956
7	134483084	134483363	134501190	+	-0.559937248146667	4.876e-06	TMEM140	134500907-134500956
7	134483124	134483363	134501190	+	-0.654495678119905	2.511e-08	TMEM140	134500907-134500956
7	134483384	134483363	134501190	+	-0.542342120643514	1.09492e-05	TMEM140	134500907-134500956
7	134483390	134483363	134501190	+	-0.629210372512227	1.22254e-07	TMEM140	134500907-134500956
7	134483479	134483363	134501190	+	-0.638807714786674	6.819e-08	TMEM140	134500907-134500956
7	134483571	134483363	134501190	+	-0.594020117505921	8.856e-07	TMEM140	134500907-134500956
7	134483839	134483363	134501190	+	-0.63677750776708	7.7284e-08	TMEM140	134500907-134500956
7	139576324	139680020	139744780	-	0.567627426251192	3.3736e-06	SLC37A3	139680567-139680616
7	143857040	143779966	144164079	-	0.570211326094312	2.9748e-06	TPK1	143780205-143780254
7	144068328	143779966	144164079	-	0.643114214525208	5.213e-08	TPK1	143780205-143780254
7	150180108	150119308	150129381	-	0.507397951336553	4.8014e-05	TMEM176B	150119605-150119644:150120077-150120086
7	150066712	150128786	150133141	+	0.559629641022486	4.9474e-06	TMEM176A	150133038-150133087
8	1929869	1909450	1942516	+	-0.617930695122077	2.3682e-07	KBTBD11	1942338-1942387
8	1957176	1909450	1942516	+	-0.556307484081331	5.7834e-06	KBTBD11	1942338-1942387
8	2064391	1980564	2080787	+	0.511827493924759	4.0164e-05	MYOM2	2080589-2080638
8	2080152	1980564	2080787	+	0.559629641022486	4.9474e-06	MYOM2	2080589-2080638
8	6407650	6344580	6408192	-	-0.665508013165585	1.20196e-08	ANGPT2	6347840-6347889
8	6408134	6344580	6408192	-	-0.560429419545357	4.7636e-06	ANGPT2	6347840-6347889
8	6408178	6344580	6408192	-	-0.581408225414501	1.70282e-06	ANGPT2	6347840-6347889
8	15438054	15442100	15666366	+	0.522101571872405	2.6292e-05	TUSC3	15575693-15575716:15632546-15632571
8	15486102	15442100	15666366	+	0.610507859362023	3.6084e-07	TUSC3	15575693-15575716:15632546-15632571
8	15682454	15442100	15666366	+	0.626687994093943	1.42062e-07	TUSC3	15575693-15575716:15632546-15632571
8	17439650	17478929	17544903	+	0.577839982774001	2.0388e-06	PDGFRL	17544677-17544726
8	17311713	17545582	17702666	-	0.539450613676213	1.24522e-05	MTUS1	17546597-17546646
8	17314823	17545582	17702666	-	0.54547971331016	9.51e-06	MTUS1	17546597-17546646
8	17314979	17545582	17702666	-	0.575440647205389	2.2984e-06	MTUS1	17546597-17546646
8	17439650	17545582	17702666	-	0.517302900735181	3.21e-05	MTUS1	17546597-17546646
8	17623774	17545582	17702666	-	0.553723584238211	6.5224e-06	MTUS1	17546597-17546646
8	17669756	17545582	17702666	-	0.533298471192593	1.63078e-05	MTUS1	17546597-17546646
8	18585777	18429092	18915476	-	0.541788427819988	1.12234e-05	PSD3	18433104-18433153
8	18585809	18429092	18915476	-	0.526777200159956	2.1582e-05	PSD3	18433104-18433153
8	23461241	23442307	23486008	+	-0.563197883662986	4.1756e-06	SLC25A37	23485399-23485448
8	41238880	41467237	41487656	+	0.574087175858993	2.458e-06	GOLGA7	41487328-41487377
8	49149366	48848221	49035296	-	-0.519640714878957	2.9138e-05	PRKDC	48848323-48848372
8	56989567	56954939	57086494	+	0.597465317296749	7.3716e-07	LYN	57085442-57085491
8	62692355	62578373	62789556	-	-0.527084807284137	2.1302e-05	ASPH	62759248-62759297
8	65874076	65655348	65658745	+	-0.533298471192593	1.63078e-05	NM_152414	65658442-65658491
8	65874212	65655348	65658745	+	-0.569534590421114	3.0748e-06	NM_152414	65658442-65658491
8	72273883	72272221	72437021	-	0.660340213479344	1.70484e-08	EYA1	72272636-72272685
8	74579340	74369890	74399347	+	0.679104248054385	4.6342e-09	RDH10	74398847-74398896
8	77758937	77756069	77942076	+	-0.554092712787228	6.4118e-06	ZFHX4	77940533-77940582
8	81827826	82042600	82186858	-	-0.626626472669107	1.4258e-07	PAG1	82042828-82042877
8	82110296	82042600	82186858	-	-0.523455043218801	2.484e-05	PAG1	82042828-82042877
8	82186008	82042600	82186858	-	-0.551447291519272	7.2456e-06	PAG1	82042828-82042877
8	82229824	82042600	82186858	-	-0.525554854946271	2.2732e-05	PAG1	82042828-82042877
8	100028606	100025861	100033508	+	-0.50776707988557	4.731e-05	OSR2	100026016-100026065
8	106680440	106400322	106885943	+	0.548063613153281	8.459e-06	ZFPM2	106884536-106884585
8	118745206	118602210	118621682	+	-0.530160878525947	1.86752e-05	MED30	118612188-118612237
8	121164405	120955080	121132338	+	-0.666430834538128	1.12842e-08	DEPDC6	121131755-121131804
8	121894651	121619225	121893910	-	-0.510597065428035	4.2216e-05	SNTB1	121619351-121619400
8	134726994	134540324	134653344	-	-0.50598295856532	5.0804e-05	ST3GAL1	134540672-134540721
8	136314296	136538897	136729030	+	0.778953520563536	6.023e-13	KHDRBS3	136688447-136688462:136726484-136726517
8	136315049	136538897	136729030	+	0.768064228367529	1.97564e-12	KHDRBS3	136688447-136688462:136726484-136726517
8	136371182	136538897	136729030	+	0.56959611184595	3.0656e-06	KHDRBS3	136688447-136688462:136726484-136726517
8	136371336	136538897	136729030	+	0.660032606355163	1.7403e-08	KHDRBS3	136688447-136688462:136726484-136726517
8	141428774	141590582	141596434	+	-0.529668707127257	1.90744e-05	CHRAC1	141596070-141596119
8	141629128	141610445	141714827	-	-0.517302900735181	3.21e-05	EIF2C2	141610650-141610699
8	144730974	144728097	144731636	-	-0.662493463348611	1.475e-08	NAPRT1	144728109-144728158
8	144731026	144728097	144731636	-	-0.614199144852195	2.9306e-07	NAPRT1	144728109-144728158
8	144731300	144728097	144731636	-	-0.717247531452828	2.3886e-10	NAPRT1	144728109-144728158
8	144731915	144728097	144731636	-	-0.650619828355225	3.2312e-08	NAPRT1	144728109-144728158
8	145085466	145061308	145122889	-	-0.578762804146544	1.94636e-06	PLEC1	145061701-145061750
9	14072328	14071846	14303945	-	0.788981512811837	1.89738e-13	NFIB	14077772-14077821
9	14335348	14071846	14303945	-	0.588360146420991	1.19164e-06	NFIB	14077772-14077821
9	70252148	70161634	70335797	+	0.540474029933039	1.18996e-05	PGM5	70335548-70335597
9	89375295	89302477	89513369	+	0.655541542342121	2.3444e-08	DAPK1	89512641-89512690
9	91217361	91181971	91302708	-	0.626934079793288	1.40004e-07	SEMA4D	91182226-91182275
9	119506314	119506430	119519587	+	-0.509612722630656	4.3928e-05	TLR4	119516825-119516874
9	119506461	119506430	119519587	+	-0.620966501584177	1.98726e-07	TLR4	119516825-119516874
9	119506658	119506430	119519587	+	-0.691531575871297	1.85356e-09	TLR4	119516825-119516874
9	125811602	125181753	125732238	-	0.607001138146359	4.3864e-07	DENND1A	125203924-125203973
9	125803778	125813709	125835263	+	0.685994647636039	2.8038e-09	LHX2	125834947-125834996
9	125816820	125813709	125835263	+	0.608416130917592	4.0552e-07	LHX2	125834947-125834996
9	132309720	132309914	132366482	+	-0.532744778369067	1.67042e-05	ASS1	132366210-132366229:132366230-132366259
9	133154845	133154944	133174468	+	-0.80171644775293	3.9858e-14	PPAPDC3	133174207-133174256
9	137106405	137106909	137152851	+	0.51748746500969	3.1858e-05	OLFM1	137152718-137152767
9	137121268	137106909	137152851	+	0.583499953858931	1.53074e-06	OLFM1	137152718-137152767
9	137148755	137106909	137152851	+	0.539758220800394	1.22836e-05	OLFM1	137152718-137152767
9	137121268	137106909	137152851	+	0.563813097911348	4.0546e-06	OLFM1	137129482-137129531
9	138991776	138989366	138996015	+	-0.690793318773263	1.95976e-09	PTGDS	138994544-138994557:138995106-138995128:138995852-138995864
9	138991776	138997265	139000031	+	-0.631978836629856	1.03518e-07	FLJ45224	138999886-138999935
9	138992067	138997265	139000031	+	-0.514719000892061	3.5698e-05	FLJ45224	138999886-138999935
9	139295925	139292100	139296914	+	0.571011104617183	2.8604e-06	C9ORF167	139296374-139296423
9	139296057	139292100	139296914	+	0.530283921375619	1.85768e-05	C9ORF167	139296374-139296423
10	6301017	6226886	6317501	+	-0.516072472238457	3.377e-05	PFKFB3	6317109-6317158
10	10877086	11087264	11418678	+	0.536497585284075	1.41828e-05	CUGBP2	11418045-11418094
10	10879529	11087264	11418678	+	-0.53108369989849	1.79478e-05	CUGBP2	11418045-11418094
10	13585881	13725711	14412872	-	-0.577224768525639	2.1026e-06	FRMD4A	13726018-13726067
10	18719435	18469611	18870694	+	0.630932972407641	1.10254e-07	CACNB2	18868848-18868897
10	20162970	20145377	20609121	+	0.595250546002645	8.2964e-07	PLXDC2	20608861-20608910
10	20270743	20145377	20609121	+	0.579870189793596	1.8407e-06	PLXDC2	20608861-20608910
10	20295914	20145377	20609121	+	0.678550555230859	4.8224e-09	PLXDC2	20608861-20608910
10	20563160	20145377	20609121	+	0.685379433387677	2.934e-09	PLXDC2	20608861-20608910
10	21823097	21823426	21826219	-	-0.630932972407641	1.10254e-07	C10ORF114	21823571-21823620
10	21823451	21823426	21826219	-	-0.615079365370384	2.7876e-07	C10ORF114	21823571-21823620
10	21836158	21823426	21826219	-	-0.628472115414193	1.27764e-07	C10ORF114	21823571-21823620
10	21836394	21823426	21826219	-	-0.578947368421053	1.92838e-06	C10ORF114	21823571-21823620
10	21836447	21823426	21826219	-	-0.614568273401212	2.8698e-07	C10ORF114	21823571-21823620
10	21837118	21823426	21826219	-	-0.694853732812452	1.43962e-09	C10ORF114	21823571-21823620
10	21837136	21823426	21826219	-	-0.621950844381556	1.87666e-07	C10ORF114	21823571-21823620
10	21837197	21823426	21826219	-	-0.726406533575318	1.63156e-10	C10ORF114	21823571-21823620
10	21837667	21823426	21826219	-	-0.673382755544618	6.963e-09	C10ORF114	21823571-21823620
10	21838263	21823426	21826219	-	-0.71964686702144	1.95038e-10	C10ORF114	21823571-21823620
10	21838347	21823426	21826219	-	-0.557414869728383	5.491e-06	C10ORF114	21823571-21823620
10	21838704	21823426	21826219	-	-0.518717893506414	3.0276e-05	C10ORF114	21823571-21823620
10	21841400	21823426	21826219	-	-0.670306684302808	8.635e-09	C10ORF114	21823571-21823620
10	21843717	21823426	21826219	-	-0.613830016303178	2.9926e-07	C10ORF114	21823571-21823620
10	21844630	21823426	21826219	-	-0.605340059675782	4.8074e-07	C10ORF114	21823571-21823620
10	21844971	21823426	21826219	-	-0.544926020486635	9.7506e-06	C10ORF114	21823571-21823620
10	21852374	21823426	21826219	-	-0.51650312221231	3.3176e-05	C10ORF114	21823571-21823620
10	21837667	21863107	22072560	+	-0.51391922236919	3.6886e-05	MLLT10	22072126-22072175
10	21838263	21863107	22072560	+	-0.562890276538805	4.2376e-06	MLLT10	22072126-22072175
10	26770702	26767271	26896738	+	-0.572426097388416	2.6684e-06	APBB1IP	26896431-26896480
10	26895913	26767271	26896738	+	0.605340059675782	4.8074e-07	APBB1IP	26896431-26896480
10	26896101	26767271	26896738	+	0.527146328708973	2.1246e-05	APBB1IP	26896431-26896480
10	26896460	26767271	26896738	+	0.556245962656495	5.8e-06	APBB1IP	26896431-26896480
10	29054852	29006429	29011874	+	0.55907594819896	5.0784e-06	BAMBI	29011568-29011617
10	33567269	33506424	33664012	-	-0.539635177950721	1.23508e-05	NRP1	33536507-33536556
10	62883397	63092724	63196097	+	-0.508874465532622	4.5252e-05	C10ORF107	63195865-63195914
10	63816825	63688921	64101777	+	-0.645390507244148	4.5154e-08	ZNF365	63831868-63831917
10	64014058	63688921	64101777	+	-0.61346088775416	3.0558e-07	ZNF365	63831868-63831917
10	71714066	71728734	71812388	-	0.512811836722138	3.859e-05	LRRC20	71728811-71728860
10	71714066	71728734	71812388	-	0.52363960749331	2.4648e-05	LRRC20	71729303-71729352
10	72665187	72642354	72729716	+	-0.525977421637085	2.2328e-05	UNC5B	72729291-72729340
10	73176652	73177318	73203343	-	-0.541919805653406	1.11578e-05	C10ORF54	73177396-73177445
10	90985277	90963305	91164362	-	-0.549601648774186	7.8858e-06	LIPA	90963676-90963725
10	95133614	95056175	95232064	+	-0.534713463963825	1.5334e-05	NM_133337	95062820-95062869
10	95133614	95056175	95232064	+	-0.596604017349042	7.7192e-07	NM_133337	95056547-95056596
10	116239671	116180858	116434404	-	0.511642929650251	4.0466e-05	ABLIM1	116181045-116181094
10	116239671	116180858	116434404	-	0.548740348826479	8.2022e-06	ABLIM1	116182134-116182183
10	116408494	116180858	116434404	-	0.508935986957458	4.514e-05	ABLIM1	116182134-116182183
10	117877187	117812942	118022966	-	0.615614137623427	2.704e-07	GFRA1	117813134-117813183
10	117687068	117812942	118022966	-	-0.52136331477437	2.7118e-05	GFRA1	117813677-117813726
10	117877187	117812942	118022966	-	0.640161186133071	6.27e-08	GFRA1	117813677-117813726
10	122092006	122206455	122339357	+	0.554092712787228	6.4118e-06	PPAPDC1A	122270594-122270597:122324633-122324678
10	122203941	122206455	122339357	+	0.580793011166139	1.75678e-06	PPAPDC1A	122270594-122270597:122324633-122324678
10	122205725	122206455	122339357	+	0.578516718447199	1.9706e-06	PPAPDC1A	122270594-122270597:122324633-122324678
10	122252166	122206455	122339357	+	0.679780983727583	4.4136e-09	PPAPDC1A	122270594-122270597:122324633-122324678
10	122252899	122206455	122339357	+	0.647174628564398	4.031e-08	PPAPDC1A	122270594-122270597:122324633-122324678
10	122252915	122206455	122339357	+	0.634562736472977	8.85e-08	PPAPDC1A	122270594-122270597:122324633-122324678
10	122339222	122206455	122339357	+	0.736380694576886	4.468e-11	PPAPDC1A	122270594-122270597:122324633-122324678
10	122349228	122206455	122339357	+	0.718785567073733	2.098e-10	PPAPDC1A	122270594-122270597:122324633-122324678
10	122393893	122206455	122339357	+	0.646374850041527	4.2418e-08	PPAPDC1A	122270594-122270597:122324633-122324678
10	122543690	122206455	122339357	+	0.544372327663109	9.9966e-06	PPAPDC1A	122270594-122270597:122324633-122324678
10	125721607	125495141	125641490	-	0.544003199114091	1.0164e-05	CPXM2	125495392-125495441
10	125726692	125757173	125843196	-	0.520502014826663	2.811e-05	GALNAC4S-6ST	125757392-125757441
10	125757955	125757173	125843196	-	0.599803131440524	6.5008e-07	GALNAC4S-6ST	125757392-125757441
10	125760114	125757173	125843196	-	0.701744132394106	8.4304e-10	GALNAC4S-6ST	125757392-125757441
10	125765768	125757173	125843196	-	0.620412808760651	2.0522e-07	GALNAC4S-6ST	125757392-125757441
10	125768029	125757173	125843196	-	0.691039404472608	1.92374e-09	GALNAC4S-6ST	125757392-125757441
10	125795544	125757173	125843196	-	0.673382755544618	6.963e-09	GALNAC4S-6ST	125757392-125757441
10	125795582	125757173	125843196	-	0.684333569165462	3.1688e-09	GALNAC4S-6ST	125757392-125757441
10	125795773	125757173	125843196	-	0.707650189178381	5.2646e-10	GALNAC4S-6ST	125757392-125757441
10	125796204	125757173	125843196	-	0.71349472453782	3.2658e-10	GALNAC4S-6ST	125757392-125757441
10	125796378	125757173	125843196	-	0.640960964655941	5.9652e-08	GALNAC4S-6ST	125757392-125757441
10	125796948	125757173	125843196	-	0.686855947583746	2.6304e-09	GALNAC4S-6ST	125757392-125757441
10	125797037	125757173	125843196	-	0.766649235596296	2.2942e-12	GALNAC4S-6ST	125757392-125757441
10	125986362	125757173	125843196	-	0.569350026146606	3.1026e-06	GALNAC4S-6ST	125757392-125757441
10	126053728	125757173	125843196	-	0.554338798486573	6.339e-06	GALNAC4S-6ST	125757392-125757441
10	127759481	127502093	127532254	+	-0.538773878003015	1.28306e-05	BCCIP	127514692-127514741
10	129656613	129595314	129774154	+	0.563690055061675	4.0786e-06	PTPRE	129773696-129773745
10	129687750	129595314	129774154	+	0.577778461349165	2.045e-06	PTPRE	129773696-129773745
10	131531326	131523536	131652081	-	0.571933925989726	2.7338e-06	EBF3	131523724-131523773
10	131561363	131523536	131652081	-	0.510227936879018	4.285e-05	EBF3	131523724-131523773
10	131647181	131523536	131652081	-	0.516933772186164	3.2594e-05	EBF3	131523724-131523773
10	131647293	131523536	131652081	-	0.532437171244886	1.69284e-05	EBF3	131523724-131523773
10	131648444	131523536	131652081	-	0.550893598695746	7.4324e-06	EBF3	131523724-131523773
10	131648684	131523536	131652081	-	0.565474176381925	3.7436e-06	EBF3	131523724-131523773
10	131654842	131523536	131652081	-	0.512012058199268	3.9864e-05	EBF3	131523724-131523773
11	396901	395715	407455	-	-0.55520009843428	6.09e-06	SIGIRR	395858-395895:395896-395907
11	794452	789178	795245	-	-0.559198991048633	5.049e-06	LRDD	789511-789560
11	794452	789178	795245	-	-0.547632963179427	8.6264e-06	LRDD	789436-789485
11	1848756	1972981	1975641	-	0.63687958541455	7.68e-08	H19	1973238-1973287
11	2729428	2861023	2863571	-	0.524070257467163	2.4204e-05	CDKN1C	2861687-2861721:2861805-2861809:2861810-2861819
11	8895872	8889276	8898202	+	-0.550647512996401	7.5168e-06	C11ORF17	8898049-8898098
11	8895872	8889276	8898202	+	-0.532191085545541	1.71096e-05	C11ORF17	8897700-8897749
11	11966596	11941118	11987493	-	-0.596542495924206	7.7446e-07	DKK3	11987295-11987344
11	11987673	11941118	11987493	-	-0.664216063244025	1.31256e-08	DKK3	11987295-11987344
11	11987675	11941118	11987493	-	-0.650250699806208	3.3092e-08	DKK3	11987295-11987344
11	11987689	11941118	11987493	-	-0.667425442655501	1.05394e-08	DKK3	11987295-11987344
11	11987890	11941118	11987493	-	-0.681257497923652	3.9666e-09	DKK3	11987295-11987344
11	11966596	11941118	11987493	-	-0.553231412839521	6.6728e-06	DKK3	11941376-11941425
11	11987673	11941118	11987493	-	-0.59063643913993	1.05828e-06	DKK3	11941376-11941425
11	11987675	11941118	11987493	-	-0.576301947153096	2.2018e-06	DKK3	11941376-11941425
11	11987689	11941118	11987493	-	-0.704000492262239	7.052e-10	DKK3	11941376-11941425
11	11987890	11941118	11987493	-	-0.720938816943	1.74724e-10	DKK3	11941376-11941425
11	12089772	11941118	11987493	-	-0.518656372081577	3.0352e-05	DKK3	11941376-11941425
11	11966596	11941118	11987493	-	-0.634316650773632	8.9836e-08	DKK3	11941348-11941397
11	11987673	11941118	11987493	-	-0.585837768002707	1.35772e-06	DKK3	11941348-11941397
11	11987675	11941118	11987493	-	-0.560798548094374	4.681e-06	DKK3	11941348-11941397
11	11987689	11941118	11987493	-	-0.646015657519849	4.3398e-08	DKK3	11941348-11941397
11	11987890	11941118	11987493	-	-0.698052846903934	1.12502e-09	DKK3	11941348-11941397
11	18390076	18390433	18429369	+	-0.544618413362453	9.8866e-06	LDHC	18429109-18429158
11	18390130	18390433	18429369	+	-0.687225076132763	2.5594e-09	LDHC	18429109-18429158
11	18390140	18390433	18429369	+	-0.665446491740749	1.20702e-08	LDHC	18429109-18429158
11	18390591	18390433	18429369	+	-0.640099664708235	6.294e-08	LDHC	18429109-18429158
11	18390930	18390433	18429369	+	-0.650066135531699	3.3488e-08	LDHC	18429109-18429158
11	20075805	19328846	20099723	+	0.56572026208127	3.6996e-06	NAV2	20099593-20099642
11	20089499	19328846	20099723	+	0.531698914146852	1.74776e-05	NAV2	20099593-20099642
11	20342332	20341806	20361905	+	-0.744624565504937	2.074e-11	HTATIP2	20361434-20361483
11	27373950	27344083	27450910	-	-0.546648620382048	9.0204e-06	LGR4	27346025-27346074
11	27447534	27344083	27450910	-	-0.586452982251069	1.31534e-06	LGR4	27346025-27346074
11	27448954	27344083	27450910	-	-0.614199144852195	2.9306e-07	LGR4	27346025-27346074
11	27449333	27344083	27450910	-	-0.604847888277092	4.9392e-07	LGR4	27346025-27346074
11	27637056	27344083	27450910	-	0.531391307022671	1.77112e-05	LGR4	27346025-27346074
11	27882469	27633017	27699872	-	-0.612599587806454	3.2082e-07	BDNF	27633301-27633350
11	27912298	27633017	27699872	-	-0.584238210956966	1.474e-06	BDNF	27633301-27633350
11	29959412	29988340	29995064	-	0.600233781414378	6.3512e-07	KCNA4	29988805-29988839:29988840-29988854
11	29961242	29988340	29995064	-	0.577101725675967	2.1156e-06	KCNA4	29988805-29988839:29988840-29988854
11	29990972	29988340	29995064	-	0.598695745793473	6.9006e-07	KCNA4	29988805-29988839:29988840-29988854
11	29991066	29988340	29995064	-	0.610323295087514	3.6458e-07	KCNA4	29988805-29988839:29988840-29988854
11	34633259	34417053	34450183	+	-0.535390199637024	1.48876e-05	CAT	34449993-34450042
11	47233045	47155656	47164534	-	0.685379433387677	2.934e-09	PACSIN3	47155817-47155866
11	48039676	47756245	47826633	-	0.508751422682949	4.5476e-05	NUP160	47756856-47756905
11	60819700	60782333	60819364	-	-0.548678827401643	8.2252e-06	VWCE	60782469-60782518
11	63731436	63730781	63747939	+	-0.516749207911655	3.2842e-05	FERMT3	63747749-63747798
11	63731531	63730781	63747939	+	-0.543511027715402	1.0391e-05	FERMT3	63747749-63747798
11	63731602	63730781	63747939	+	-0.564674397859054	3.8904e-06	FERMT3	63747749-63747798
11	63645760	63842144	63845859	+	-0.506167522839829	5.0432e-05	PRDX5	63844750-63844799
11	64166968	64130221	64247236	-	0.558153126826417	5.304e-06	NRXN2	64130324-64130373
11	64184828	64130221	64247236	-	-0.531760435571688	1.74312e-05	NRXN2	64130324-64130373
11	65539797	65536037	65537552	+	-0.532929342643576	1.65712e-05	CST6	65536274-65536323
11	65539797	65536037	65537552	+	-0.51828724353256	3.082e-05	CST6	65536990-65536998:65537364-65537404
11	65539797	65540798	65550560	-	-0.554892491310099	6.1778e-06	CATSPER1	65540896-65540936:65540937-65540945
11	66595510	66580896	66596060	+	0.515026608016242	3.5252e-05	RHOD	66595830-66595879
11	66595661	66580896	66596060	+	0.61346088775416	3.0558e-07	RHOD	66595830-66595879
11	66595763	66580896	66596060	+	0.735150266080162	4.998e-11	RHOD	66595830-66595879
11	66595767	66580896	66596060	+	0.622135408656064	1.85656e-07	RHOD	66595830-66595879
11	67106902	66915998	66922459	+	-0.518225722107724	3.09e-05	RAD9A	66922099-66922148
11	67535217	67515150	67528169	-	-0.537051278107601	1.38422e-05	UNC93B1	67515261-67515310
11	68536129	68278663	68365975	-	-0.512688793872466	3.8784e-05	CPT1A	68278801-68278850
11	68525455	68528437	68537426	-	-0.592482081885016	9.6054e-07	MRGPRF	68528756-68528805
11	68536129	68528437	68537426	-	-0.646990064289889	4.0788e-08	MRGPRF	68528756-68528805
11	68538625	68528437	68537426	-	-0.578762804146544	1.94636e-06	MRGPRF	68528756-68528805
11	68538682	68528437	68537426	-	-0.617275216094005	2.459e-07	MRGPRF	68528756-68528805
11	72546481	72225437	72530791	-	-0.566027869205451	3.645e-06	FCHSD2	72225502-72225551
11	72574791	72225437	72530791	-	-0.576917161401458	2.1352e-06	FCHSD2	72225502-72225551
11	74723915	74950817	74961494	+	-0.509981851179673	4.3278e-05	SERPINH1	74961166-74961215
11	75575843	75575017	75595222	-	-0.532437171244886	1.69284e-05	WNT11	75575081-75575130
11	75575851	75575017	75595222	-	-0.535759328186041	1.46492e-05	WNT11	75575081-75575130
11	75594899	75575017	75595222	-	-0.554646405610754	6.249e-06	WNT11	75575081-75575130
11	86341066	86334368	86344081	-	-0.565474176381925	3.7436e-06	FZD4	86334627-86334676
11	87548465	87486078	87548247	-	-0.521917007597896	2.6496e-05	RAB38	87486303-87486352
11	87548545	87486078	87548247	-	-0.51957919345412	2.9212e-05	RAB38	87486303-87486352
11	87548586	87486078	87548247	-	-0.561106155218555	4.6132e-06	RAB38	87486303-87486352
11	87548279	87666407	87710589	-	-0.538896920852687	1.2761e-05	CTSC	87694039-87694088
11	87548431	87666407	87710589	-	-0.558377039917161	5.2484e-06	CTSC	87694039-87694088
11	87548433	87666407	87710589	-	-0.581469746839337	1.69752e-06	CTSC	87694039-87694088
11	87548453	87666407	87710589	-	-0.515457257990095	3.4634e-05	CTSC	87694039-87694088
11	87548465	87666407	87710589	-	-0.60780091666923	4.1962e-07	CTSC	87694039-87694088
11	87548545	87666407	87710589	-	-0.698975668276477	1.04714e-09	CTSC	87694039-87694088
11	87548586	87666407	87710589	-	-0.653019163923837	2.7654e-08	CTSC	87694039-87694088
11	87548431	87666407	87710589	-	-0.525770183245049	2.2526e-05	CTSC	87710365-87710414
11	87548433	87666407	87710589	-	-0.568427204774063	3.2452e-06	CTSC	87710365-87710414
11	87548465	87666407	87710589	-	-0.608416130917592	4.0552e-07	CTSC	87710365-87710414
11	87548545	87666407	87710589	-	-0.596050324525516	7.9506e-07	CTSC	87710365-87710414
11	87548586	87666407	87710589	-	-0.60294072410717	5.4828e-07	CTSC	87710365-87710414
11	100955407	100827504	100959869	-	0.736503737426559	4.418e-11	TRPC6	100827724-100827773
11	101082054	100827504	100959869	-	0.685440954812513	2.9208e-09	TRPC6	100827724-100827773
11	104421285	104417262	104421261	-	-0.561106155218555	4.6132e-06	NM_052889	104417373-104417422
11	110083743	109952975	110089122	-	0.534344335414808	1.55826e-05	ARHGAP20	109953474-109953523
11	112690771	112690460	112749226	+	-0.571503276015872	2.7922e-06	TTC12	112740894-112740943
11	112691012	112690460	112749226	+	-0.600541388538559	6.2464e-07	TTC12	112740894-112740943
11	112716651	112690460	112749226	+	0.577163247100803	2.109e-06	TTC12	112740894-112740943
11	112749027	112690460	112749226	+	0.5205635362515	2.8038e-05	TTC12	112740894-112740943
11	116695370	116575249	116580718	+	-0.535429195504524	1.48622e-05	TAGLN	116580580-116580629
11	116695370	116575249	116580718	+	-0.510297306918565	4.273e-05	TAGLN	116579329-116579378
11	125547605	125331922	125438397	-	-0.569965240394968	3.0108e-06	CDON	125332307-125332356
12	2290999	2032676	2677376	+	0.507828601310406	4.7192e-05	CACNA1C	2671906-2671955
12	3084406	3056817	3265991	+	-0.605586145375127	4.7426e-07	TSPAN9	3265876-3265925
12	3096706	3056817	3265991	+	-0.547202313205574	8.7968e-06	TSPAN9	3265876-3265925
12	3130435	3056817	3265991	+	0.577470854224984	2.0768e-06	TSPAN9	3265876-3265925
12	3251270	3056817	3265991	+	0.531514349872343	1.76174e-05	TSPAN9	3265876-3265925
12	5421150	5411540	5474726	+	-0.519394629179612	2.9436e-05	NTF3	5474327-5474376
12	5436645	5411540	5474726	+	-0.603863545479713	5.213e-07	NTF3	5474327-5474376
12	5545766	5411540	5474726	+	-0.572241533113907	2.6926e-06	NTF3	5474327-5474376
12	6313215	6179133	6217688	+	-0.516749207911655	3.2842e-05	CD9	6214685-6214734
12	8110287	7857663	7917114	-	-0.511704451075087	4.0366e-05	SLC2A14	7858049-7858098
12	8706626	8689806	8706700	-	-0.527700021532499	2.075e-05	MFAP5	8689900-8689949
12	9797020	9995181	10029461	+	0.573779568734812	2.4958e-06	CLEC12A	10022843-10022892
12	9976203	9995181	10029461	+	-0.622935187178935	1.77184e-07	CLEC12A	10022843-10022892
12	9976210	9995181	10029461	+	-0.571318711741364	2.8176e-06	CLEC12A	10022843-10022892
12	9995079	9995181	10029461	+	-0.53981974222523	1.22502e-05	CLEC12A	10022843-10022892
12	9976203	9995181	10029461	+	-0.52493155741487	2.334e-05	CLEC12A	10029119-10029168
12	9976210	9995181	10029461	+	-0.518041157833215	3.1136e-05	CLEC12A	10029119-10029168
12	9797020	9995181	10029461	+	0.565904826355778	3.6668e-06	CLEC12A	10029269-10029318
12	9976203	9995181	10029461	+	-0.552862284290504	6.7878e-06	CLEC12A	10029269-10029318
12	9976210	9995181	10029461	+	-0.53803562090498	1.32554e-05	CLEC12A	10029269-10029318
12	10014871	9995181	10029461	+	0.529730228552093	1.9024e-05	CLEC12A	10029269-10029318
12	16654414	16592573	16652291	-	0.533790642591282	1.59628e-05	LMO3	16592800-16592849
12	21809705	21809155	21819014	-	0.579571496754035	1.86866e-06	KCNJ8	21809316-21809365
12	21817714	21809155	21819014	-	0.569350026146606	3.1026e-06	KCNJ8	21809316-21809365
12	21868055	21809155	21819014	-	-0.568119597649882	3.294e-06	KCNJ8	21809316-21809365
12	21980827	21809155	21819014	-	0.6429296502507	5.2738e-08	KCNJ8	21809316-21809365
12	21981498	21809155	21819014	-	0.675536005413885	5.9802e-09	KCNJ8	21809316-21809365
12	21817714	21841590	21980895	-	0.535697806761205	1.46886e-05	ABCC9	21845329-21845378
12	21980827	21841590	21980895	-	0.559629641022486	4.9474e-06	ABCC9	21845329-21845378
12	21981498	21841590	21980895	-	0.557907041127072	5.3656e-06	ABCC9	21845329-21845378
12	29266408	29193498	29378273	+	0.695715032760159	1.34758e-09	FAR2	29378088-29378137
12	29267750	29193498	29378273	+	0.64114552893045	5.897e-08	FAR2	29378088-29378137
12	29268046	29193498	29378273	+	0.710787781845028	4.08e-10	FAR2	29378088-29378137
12	29565144	29193498	29378273	+	0.583622996708604	1.52116e-06	FAR2	29378088-29378137
12	29542062	29545023	29828959	-	0.576978682826294	2.1286e-06	TMTC1	29545629-29545678
12	29565144	29545023	29828959	-	0.821157218001169	2.8866e-15	TMTC1	29545629-29545678
12	29661814	29545023	29828959	-	0.704020425113046	7.0408e-10	TMTC1	29545629-29545678
12	29764530	29545023	29828959	-	0.788550862837983	1.9973e-13	TMTC1	29545629-29545678
12	29795584	29545023	29828959	-	0.765664892798917	2.5446e-12	TMTC1	29545629-29545678
12	29816468	29545023	29828959	-	0.724753145282845	1.25826e-10	TMTC1	29545629-29545678
12	29823314	29545023	29828959	-	0.801777969177766	3.9524e-14	TMTC1	29545629-29545678
12	37401856	37332268	37585687	-	0.778030699190993	6.678e-13	CPNE8	37332555-37332604
12	37426122	37332268	37585687	-	0.763757728628995	3.105e-12	CPNE8	37332555-37332604
12	37584906	37332268	37585687	-	-0.582700175336061	1.59452e-06	CPNE8	37332555-37332604
12	39245278	39372624	39750361	+	0.536989756682765	1.38798e-05	CNTN1	39750156-39750205
12	39867751	39372624	39750361	+	0.547509920329755	8.6748e-06	CNTN1	39750156-39750205
12	41264193	41139340	41269745	-	0.56572026208127	3.6996e-06	PRICKLE1	41139375-41139424
12	46438471	46417292	46438952	-	-0.539389092251377	1.24862e-05	RAPGEF3	46417382-46417431
12	48635789	48546946	48584032	-	0.514165308068535	3.6516e-05	FAIM2	48547029-48547078
12	50587901	50587468	50603412	+	-0.5270232858593	2.1358e-05	ACVRL1	50600813-50600862
12	52646778	52675559	52683387	+	0.52265526469593	2.5688e-05	HOXC9	52683077-52683126
12	52648763	52675559	52683387	+	0.513119443846319	3.8108e-05	HOXC9	52683077-52683126
12	52668065	52675559	52683387	+	0.509858808330001	4.3494e-05	HOXC9	52683077-52683126
12	52670933	52675559	52683387	+	0.608047002368575	4.1392e-07	HOXC9	52683077-52683126
12	52671703	52675559	52683387	+	0.531821956996524	1.7385e-05	HOXC9	52683077-52683126
12	52671793	52675559	52683387	+	0.545910363284014	9.3268e-06	HOXC9	52683077-52683126
12	52674184	52675559	52683387	+	0.508074687009751	4.673e-05	HOXC9	52683077-52683126
12	52686628	52675559	52683387	+	-0.591805346211818	9.9536e-07	HOXC9	52683077-52683126
12	52686761	52675559	52683387	+	-0.597096188747731	7.5188e-07	HOXC9	52683077-52683126
12	52687932	52675559	52683387	+	-0.551262727244763	7.3072e-06	HOXC9	52683077-52683126
12	52688710	52675559	52683387	+	-0.5134270509705	3.7634e-05	HOXC9	52683077-52683126
12	52690582	52675559	52683387	+	-0.562872698988851	5.1742e-06	HOXC9	52683077-52683126
12	52691160	52675559	52683387	+	-0.544310806238272	1.00244e-05	HOXC9	52683077-52683126
12	52694358	52675559	52683387	+	-0.5341597711403	1.57084e-05	HOXC9	52683077-52683126
12	52695479	52675559	52683387	+	0.593527946107232	9.0896e-07	HOXC9	52683077-52683126
12	52695496	52675559	52683387	+	0.537666492355963	1.34728e-05	HOXC9	52683077-52683126
12	52698536	52675559	52683387	+	-0.55397819038498	6.446e-06	HOXC9	52683077-52683126
12	52698773	52675559	52683387	+	-0.617582823218186	2.416e-07	HOXC9	52683077-52683126
12	52698832	52675559	52683387	+	-0.62625734412009	1.4573e-07	HOXC9	52683077-52683126
12	52698955	52675559	52683387	+	-0.604663324002584	4.9894e-07	HOXC9	52683077-52683126
12	52699267	52675559	52683387	+	-0.638930757636347	6.7674e-08	HOXC9	52683077-52683126
12	52699368	52675559	52683387	+	-0.631732750930512	1.05068e-07	HOXC9	52683077-52683126
12	52699612	52675559	52683387	+	-0.642006828878157	5.588e-08	HOXC9	52683077-52683126
12	52699651	52675559	52683387	+	-0.624411701375004	1.6249e-07	HOXC9	52683077-52683126
12	52700694	52675559	52683387	+	-0.681257497923652	3.9666e-09	HOXC9	52683077-52683126
12	52703300	52675559	52683387	+	-0.681626626472669	3.8616e-09	HOXC9	52683077-52683126
12	52707104	52675559	52683387	+	-0.560183333846012	4.8196e-06	HOXC9	52683077-52683126
12	52707300	52675559	52683387	+	-0.514226829493371	3.6424e-05	HOXC9	52683077-52683126
12	52707602	52675559	52683387	+	-0.567442861976683	3.404e-06	HOXC9	52683077-52683126
12	52709816	52675559	52683387	+	-0.620535851610323	2.0376e-07	HOXC9	52683077-52683126
12	52709833	52675559	52683387	+	-0.594758374603956	8.5162e-07	HOXC9	52683077-52683126
12	52710187	52675559	52683387	+	-0.595619674551663	8.1352e-07	HOXC9	52683077-52683126
12	52710470	52675559	52683387	+	-0.62754929404165	1.34982e-07	HOXC9	52683077-52683126
12	52710946	52675559	52683387	+	-0.56522809068258	3.7882e-06	HOXC9	52683077-52683126
12	52711423	52675559	52683387	+	-0.629466139699475	1.20398e-07	HOXC9	52683077-52683126
12	52711685	52675559	52683387	+	-0.610323295087514	3.6458e-07	HOXC9	52683077-52683126
12	52714859	52675559	52683387	+	-0.592482081885016	9.6054e-07	HOXC9	52683077-52683126
12	52732286	52675559	52683387	+	-0.604171152603894	5.126e-07	HOXC9	52683077-52683126
12	52732300	52675559	52683387	+	-0.57802454704851	2.02e-06	HOXC9	52683077-52683126
12	52732367	52675559	52683387	+	-0.540127349349411	1.20842e-05	HOXC9	52683077-52683126
12	52732520	52675559	52683387	+	-0.526654157310283	2.1696e-05	HOXC9	52683077-52683126
12	52732546	52675559	52683387	+	-0.569226983296933	3.1212e-06	HOXC9	52683077-52683126
12	52732556	52675559	52683387	+	-0.60392506690455	5.1956e-07	HOXC9	52683077-52683126
12	52732575	52675559	52683387	+	-0.611615245009074	3.391e-07	HOXC9	52683077-52683126
12	52732772	52675559	52683387	+	-0.624227137100495	1.64262e-07	HOXC9	52683077-52683126
12	52732804	52675559	52683387	+	-0.591313174813129	1.0214e-06	HOXC9	52683077-52683126
12	52732843	52675559	52683387	+	-0.634439693623304	8.9166e-08	HOXC9	52683077-52683126
12	52737093	52675559	52683387	+	-0.553846627087883	6.4854e-06	HOXC9	52683077-52683126
12	52738144	52675559	52683387	+	-0.522962871820111	2.536e-05	HOXC9	52683077-52683126
12	52808074	52675559	52683387	+	-0.531452828447507	1.76644e-05	HOXC9	52683077-52683126
12	52869836	52675559	52683387	+	0.522532221846258	2.5822e-05	HOXC9	52683077-52683126
12	52648763	52689156	52692812	+	0.516564643637147	3.3092e-05	HOXC8	52692510-52692559
12	52663492	52689156	52692812	+	0.562767233689132	4.2624e-06	HOXC8	52692510-52692559
12	52667280	52689156	52692812	+	0.689562890276539	2.1496e-09	HOXC8	52692510-52692559
12	52668065	52689156	52692812	+	0.69165461872097	1.83642e-09	HOXC8	52692510-52692559
12	52671703	52689156	52692812	+	0.711279953243717	3.919e-10	HOXC8	52692510-52692559
12	52671784	52689156	52692812	+	0.64778984281276	3.8758e-08	HOXC8	52692510-52692559
12	52671793	52689156	52692812	+	0.749792365191178	1.26284e-11	HOXC8	52692510-52692559
12	52673797	52689156	52692812	+	0.68759420468178	2.4902e-09	HOXC8	52692510-52692559
12	52674184	52689156	52692812	+	0.66040173490418	1.69782e-08	HOXC8	52692510-52692559
12	52674414	52689156	52692812	+	0.507890122735243	4.7076e-05	HOXC8	52692510-52692559
12	52675531	52689156	52692812	+	0.556808219454635	5.6494e-06	HOXC8	52692510-52692559
12	52675744	52689156	52692812	+	0.634870343597158	8.6856e-08	HOXC8	52692510-52692559
12	52677552	52689156	52692812	+	0.512012058199268	3.9864e-05	HOXC8	52692510-52692559
12	52679001	52689156	52692812	+	0.607554830969885	4.2538e-07	HOXC8	52692510-52692559
12	52679134	52689156	52692812	+	0.564806127694965	3.866e-06	HOXC8	52692510-52692559
12	52679937	52689156	52692812	+	-0.61395305915285	2.9718e-07	HOXC8	52692510-52692559
12	52682621	52689156	52692812	+	0.702236303792796	8.1096e-10	HOXC8	52692510-52692559
12	52684785	52689156	52692812	+	0.708449967701252	4.935e-10	HOXC8	52692510-52692559
12	52684828	52689156	52692812	+	0.660463256329017	1.69084e-08	HOXC8	52692510-52692559
12	52685032	52689156	52692812	+	0.553354455689194	6.635e-06	HOXC8	52692510-52692559
12	52685076	52689156	52692812	+	0.663293241871482	1.39736e-08	HOXC8	52692510-52692559
12	52685158	52689156	52692812	+	0.663416284721154	1.38576e-08	HOXC8	52692510-52692559
12	52685521	52689156	52692812	+	0.6157371804731	2.6852e-07	HOXC8	52692510-52692559
12	52685735	52689156	52692812	+	0.676397305361592	5.625e-09	HOXC8	52692510-52692559
12	52685761	52689156	52692812	+	0.739456765818696	3.3668e-11	HOXC8	52692510-52692559
12	52686392	52689156	52692812	+	-0.60164877418561	5.8824e-07	HOXC8	52692510-52692559
12	52686628	52689156	52692812	+	-0.561721369466917	4.4802e-06	HOXC8	52692510-52692559
12	52686761	52689156	52692812	+	-0.590944046264111	1.04136e-06	HOXC8	52692510-52692559
12	52687932	52689156	52692812	+	-0.757790150419884	5.7202e-12	HOXC8	52692510-52692559
12	52688698	52689156	52692812	+	-0.560552462395029	4.736e-06	HOXC8	52692510-52692559
12	52688710	52689156	52692812	+	-0.67319819127011	7.054e-09	HOXC8	52692510-52692559
12	52690582	52689156	52692812	+	-0.750518537723619	2.121e-11	HOXC8	52692510-52692559
12	52691160	52689156	52692812	+	-0.691408533021625	1.87088e-09	HOXC8	52692510-52692559
12	52695474	52689156	52692812	+	0.731224141464899	7.1184e-11	HOXC8	52692510-52692559
12	52695479	52689156	52692812	+	0.777415484942631	7.151e-13	HOXC8	52692510-52692559
12	52695496	52689156	52692812	+	0.730966809191301	7.2838e-11	HOXC8	52692510-52692559
12	52695524	52689156	52692812	+	0.626687994093943	1.42062e-07	HOXC8	52692510-52692559
12	52695588	52689156	52692812	+	0.551262727244763	7.3072e-06	HOXC8	52692510-52692559
12	52695603	52689156	52692812	+	0.617951951767203	2.3654e-07	HOXC8	52692510-52692559
12	52695752	52689156	52692812	+	0.625211479897874	1.55016e-07	HOXC8	52692510-52692559
12	52695758	52689156	52692812	+	0.629087329662555	1.23158e-07	HOXC8	52692510-52692559
12	52695792	52689156	52692812	+	0.574886954381863	2.3624e-06	HOXC8	52692510-52692559
12	52695866	52689156	52692812	+	0.557168784029038	5.5548e-06	HOXC8	52692510-52692559
12	52696037	52689156	52692812	+	0.567258297702175	3.4346e-06	HOXC8	52692510-52692559
12	52698536	52689156	52692812	+	-0.681052647849601	4.0258e-09	HOXC8	52692510-52692559
12	52698773	52689156	52692812	+	-0.839490602602356	3.3306e-16	HOXC8	52692510-52692559
12	52698832	52689156	52692812	+	-0.828724353256021	9.992e-16	HOXC8	52692510-52692559
12	52698955	52689156	52692812	+	-0.777538527792304	7.0544e-13	HOXC8	52692510-52692559
12	52699267	52689156	52692812	+	-0.83020086745209	7.7716e-16	HOXC8	52692510-52692559
12	52699368	52689156	52692812	+	-0.842935802393183	1.11022e-16	HOXC8	52692510-52692559
12	52699612	52689156	52692812	+	-0.826263496262573	1.44328e-15	HOXC8	52692510-52692559
12	52699651	52689156	52692812	+	-0.838567781229813	1.11022e-16	HOXC8	52692510-52692559
12	52700694	52689156	52692812	+	-0.828047617582823	1.22124e-15	HOXC8	52692510-52692559
12	52703300	52689156	52692812	+	-0.869820665046602	1.11022e-16	HOXC8	52692510-52692559
12	52707104	52689156	52692812	+	-0.703282168015011	7.4658e-10	HOXC8	52692510-52692559
12	52707300	52689156	52692812	+	-0.730043987818758	7.9072e-11	HOXC8	52692510-52692559
12	52707602	52689156	52692812	+	-0.773108985204097	1.14874e-12	HOXC8	52692510-52692559
12	52709695	52689156	52692812	+	-0.641822264603648	5.6528e-08	HOXC8	52692510-52692559
12	52709816	52689156	52692812	+	-0.85530160878526	1.11022e-16	HOXC8	52692510-52692559
12	52709833	52689156	52692812	+	-0.833338460118736	4.4408e-16	HOXC8	52692510-52692559
12	52710187	52689156	52692812	+	-0.85610138730813	0	HOXC8	52692510-52692559
12	52710470	52689156	52692812	+	-0.881140607216463	0	HOXC8	52692510-52692559
12	52710946	52689156	52692812	+	-0.808545325909748	1.65424e-14	HOXC8	52692510-52692559
12	52711423	52689156	52692812	+	-0.858513927228298	1.11022e-16	HOXC8	52692510-52692559
12	52711685	52689156	52692812	+	-0.853455966040173	0	HOXC8	52692510-52692559
12	52714438	52689156	52692812	+	-0.738410901596481	3.7084e-11	HOXC8	52692510-52692559
12	52714859	52689156	52692812	+	-0.790273462733397	1.62758e-13	HOXC8	52692510-52692559
12	52716951	52689156	52692812	+	-0.672029284198222	7.657e-09	HOXC8	52692510-52692559
12	52717258	52689156	52692812	+	-0.523578086068473	2.4712e-05	HOXC8	52692510-52692559
12	52732286	52689156	52692812	+	-0.76141991448522	3.953e-12	HOXC8	52692510-52692559
12	52732300	52689156	52692812	+	-0.809898797256144	1.37668e-14	HOXC8	52692510-52692559
12	52732367	52689156	52692812	+	-0.751761050785936	1.04206e-11	HOXC8	52692510-52692559
12	52732520	52689156	52692812	+	-0.7345350518318	5.285e-11	HOXC8	52692510-52692559
12	52732546	52689156	52692812	+	-0.813343997046972	8.7708e-15	HOXC8	52692510-52692559
12	52732556	52689156	52692812	+	-0.82583284628872	1.44328e-15	HOXC8	52692510-52692559
12	52732575	52689156	52692812	+	-0.802885354824818	3.4306e-14	HOXC8	52692510-52692559
12	52732772	52689156	52692812	+	-0.884893414131471	0	HOXC8	52692510-52692559
12	52732804	52689156	52692812	+	-0.784490448798794	3.2074e-13	HOXC8	52692510-52692559
12	52732843	52689156	52692812	+	-0.81838875388354	4.552e-15	HOXC8	52692510-52692559
12	52733211	52689156	52692812	+	-0.512012058199268	3.9864e-05	HOXC8	52692510-52692559
12	52733263	52689156	52692812	+	-0.522909392989854	2.5416e-05	HOXC8	52692510-52692559
12	52736028	52689156	52692812	+	-0.57624042572826	2.2086e-06	HOXC8	52692510-52692559
12	52808074	52689156	52692812	+	-0.687901811805961	2.4338e-09	HOXC8	52692510-52692559
12	52808244	52689156	52692812	+	-0.666369313113292	1.1332e-08	HOXC8	52692510-52692559
12	52809561	52689156	52692812	+	-0.51570334368944	3.4286e-05	HOXC8	52692510-52692559
12	52869836	52689156	52692812	+	0.569411547571442	3.0932e-06	HOXC8	52692510-52692559
12	52667280	52696908	52715411	+	0.541726906395152	1.12542e-05	HOXC5	52714943-52714992
12	52668065	52696908	52715411	+	0.509428158356148	4.4256e-05	HOXC5	52714943-52714992
12	52671703	52696908	52715411	+	0.538650835153342	1.29004e-05	HOXC5	52714943-52714992
12	52671793	52696908	52715411	+	0.562951797963641	4.225e-06	HOXC5	52714943-52714992
12	52673797	52696908	52715411	+	0.535082592512843	1.5089e-05	HOXC5	52714943-52714992
12	52675744	52696908	52715411	+	0.584299732381802	1.46936e-06	HOXC5	52714943-52714992
12	52679937	52696908	52715411	+	-0.588298624996155	1.19546e-06	HOXC5	52714943-52714992
12	52682621	52696908	52715411	+	0.543080377741548	1.05936e-05	HOXC5	52714943-52714992
12	52684785	52696908	52715411	+	0.548863391676151	8.1562e-06	HOXC5	52714943-52714992
12	52684828	52696908	52715411	+	0.568058076225045	3.304e-06	HOXC5	52714943-52714992
12	52685076	52696908	52715411	+	0.57058045464333	2.9214e-06	HOXC5	52714943-52714992
12	52685158	52696908	52715411	+	0.513611615245009	3.7352e-05	HOXC5	52714943-52714992
12	52685761	52696908	52715411	+	0.573779568734812	2.4958e-06	HOXC5	52714943-52714992
12	52686392	52696908	52715411	+	-0.548186656002953	8.4118e-06	HOXC5	52714943-52714992
12	52687932	52696908	52715411	+	-0.609954166538497	3.722e-07	HOXC5	52714943-52714992
12	52688698	52696908	52715411	+	-0.567873511950537	3.3336e-06	HOXC5	52714943-52714992
12	52688710	52696908	52715411	+	-0.623919529976314	1.67256e-07	HOXC5	52714943-52714992
12	52690582	52696908	52715411	+	-0.585753176043557	1.69674e-06	HOXC5	52714943-52714992
12	52691160	52696908	52715411	+	-0.530653049924636	1.8284e-05	HOXC5	52714943-52714992
12	52695474	52696908	52715411	+	0.619745605068921	2.133e-07	HOXC5	52714943-52714992
12	52695479	52696908	52715411	+	0.650742871204897	3.2056e-08	HOXC5	52714943-52714992
12	52695496	52696908	52715411	+	0.602263988433972	5.6888e-07	HOXC5	52714943-52714992
12	52695524	52696908	52715411	+	0.526346550186102	2.1982e-05	HOXC5	52714943-52714992
12	52695752	52696908	52715411	+	0.585714725153035	1.36636e-06	HOXC5	52714943-52714992
12	52695758	52696908	52715411	+	0.551570334368944	7.2046e-06	HOXC5	52714943-52714992
12	52696037	52696908	52715411	+	0.534467378264481	1.54994e-05	HOXC5	52714943-52714992
12	52698536	52696908	52715411	+	-0.584216435770534	1.47564e-06	HOXC5	52714943-52714992
12	52698773	52696908	52715411	+	-0.757297979021194	6.0114e-12	HOXC5	52714943-52714992
12	52698832	52696908	52715411	+	-0.729982466393922	7.9506e-11	HOXC5	52714943-52714992
12	52698955	52696908	52715411	+	-0.715586452982251	2.745e-10	HOXC5	52714943-52714992
12	52699267	52696908	52715411	+	-0.751638007936264	1.05472e-11	HOXC5	52714943-52714992
12	52699368	52696908	52715411	+	-0.745424344027808	1.92222e-11	HOXC5	52714943-52714992
12	52699612	52696908	52715411	+	-0.759697314589806	4.7146e-12	HOXC5	52714943-52714992
12	52699651	52696908	52715411	+	-0.766157064197607	2.4164e-12	HOXC5	52714943-52714992
12	52700694	52696908	52715411	+	-0.653326771048018	2.7104e-08	HOXC5	52714943-52714992
12	52703300	52696908	52715411	+	-0.719400781322095	1.99154e-10	HOXC5	52714943-52714992
12	52707104	52696908	52715411	+	-0.689439847426866	2.1696e-09	HOXC5	52714943-52714992
12	52707300	52696908	52715411	+	-0.683103140668738	3.4676e-09	HOXC5	52714943-52714992
12	52707602	52696908	52715411	+	-0.668399520132886	9.855e-09	HOXC5	52714943-52714992
12	52709695	52696908	52715411	+	-0.611553723584238	3.4028e-07	HOXC5	52714943-52714992
12	52709816	52696908	52715411	+	-0.757728628995048	5.756e-12	HOXC5	52714943-52714992
12	52709833	52696908	52715411	+	-0.735273308929835	4.9424e-11	HOXC5	52714943-52714992
12	52710187	52696908	52715411	+	-0.719769909871113	1.9301e-10	HOXC5	52714943-52714992
12	52710470	52696908	52715411	+	-0.743086529884032	2.3986e-11	HOXC5	52714943-52714992
12	52710946	52696908	52715411	+	-0.756190593374143	6.718e-12	HOXC5	52714943-52714992
12	52711423	52696908	52715411	+	-0.774597413075917	9.7644e-13	HOXC5	52714943-52714992
12	52711685	52696908	52715411	+	-0.773539635177951	1.09612e-12	HOXC5	52714943-52714992
12	52714438	52696908	52715411	+	-0.689747454551047	2.12e-09	HOXC5	52714943-52714992
12	52714859	52696908	52715411	+	-0.746593251099695	1.71926e-11	HOXC5	52714943-52714992
12	52716951	52696908	52715411	+	-0.638438586237657	6.9766e-08	HOXC5	52714943-52714992
12	52717258	52696908	52715411	+	-0.528130671506352	2.0372e-05	HOXC5	52714943-52714992
12	52730314	52696908	52715411	+	-0.562582669414624	4.3002e-06	HOXC5	52714943-52714992
12	52732286	52696908	52715411	+	-0.642745085976191	5.3352e-08	HOXC5	52714943-52714992
12	52732300	52696908	52715411	+	-0.710972346119536	4.019e-10	HOXC5	52714943-52714992
12	52732367	52696908	52715411	+	-0.633886000799779	9.2222e-08	HOXC5	52714943-52714992
12	52732520	52696908	52715411	+	-0.726537266603094	1.0771e-10	HOXC5	52714943-52714992
12	52732546	52696908	52715411	+	-0.676335783936756	5.6496e-09	HOXC5	52714943-52714992
12	52732556	52696908	52715411	+	-0.749300193792488	1.32462e-11	HOXC5	52714943-52714992
12	52732575	52696908	52715411	+	-0.734288966132456	5.404e-11	HOXC5	52714943-52714992
12	52732772	52696908	52715411	+	-0.753360607831677	8.9026e-12	HOXC5	52714943-52714992
12	52732804	52696908	52715411	+	-0.623427358577625	1.72152e-07	HOXC5	52714943-52714992
12	52732843	52696908	52715411	+	-0.671783198498877	7.79e-09	HOXC5	52714943-52714992
12	52733211	52696908	52715411	+	-0.548125134578117	8.4354e-06	HOXC5	52714943-52714992
12	52736028	52696908	52715411	+	-0.629517979636408	1.20026e-07	HOXC5	52714943-52714992
12	52648763	52696908	52710874	+	0.543572549140238	1.03624e-05	HOXC6	52710788-52710837
12	52649321	52696908	52710874	+	0.518717893506414	3.0276e-05	HOXC6	52710788-52710837
12	52664767	52696908	52710874	+	-0.522716786120767	2.5622e-05	HOXC6	52710788-52710837
12	52667280	52696908	52710874	+	0.651850256851949	2.9838e-08	HOXC6	52710788-52710837
12	52668065	52696908	52710874	+	0.659478913531637	1.8059e-08	HOXC6	52710788-52710837
12	52671703	52696908	52710874	+	0.741548494263127	2.771e-11	HOXC6	52710788-52710837
12	52671784	52696908	52710874	+	0.645882678642837	4.3766e-08	HOXC6	52710788-52710837
12	52671793	52696908	52710874	+	0.664708234642714	1.26934e-08	HOXC6	52710788-52710837
12	52673797	52696908	52710874	+	0.625273001322711	1.54456e-07	HOXC6	52710788-52710837
12	52674184	52696908	52710874	+	0.63499338644683	8.6206e-08	HOXC6	52710788-52710837
12	52675744	52696908	52710874	+	0.570211326094312	2.9748e-06	HOXC6	52710788-52710837
12	52679937	52696908	52710874	+	-0.696699375557538	1.2492e-09	HOXC6	52710788-52710837
12	52682621	52696908	52710874	+	0.636346857793227	7.9354e-08	HOXC6	52710788-52710837
12	52684785	52696908	52710874	+	0.651911778276785	2.972e-08	HOXC6	52710788-52710837
12	52684828	52696908	52710874	+	0.571011104617183	2.8604e-06	HOXC6	52710788-52710837
12	52685032	52696908	52710874	+	0.512688793872466	3.8784e-05	HOXC6	52710788-52710837
12	52685076	52696908	52710874	+	0.606139838198653	4.6e-07	HOXC6	52710788-52710837
12	52685158	52696908	52710874	+	0.606324402473161	4.5534e-07	HOXC6	52710788-52710837
12	52685521	52696908	52710874	+	0.588175582146482	1.20312e-06	HOXC6	52710788-52710837
12	52685735	52696908	52710874	+	0.63856162908733	6.9236e-08	HOXC6	52710788-52710837
12	52685761	52696908	52710874	+	0.681072933649143	4.02e-09	HOXC6	52710788-52710837
12	52686392	52696908	52710874	+	-0.596973145898059	7.5684e-07	HOXC6	52710788-52710837
12	52686628	52696908	52710874	+	-0.512996400996647	3.83e-05	HOXC6	52710788-52710837
12	52686761	52696908	52710874	+	-0.57753237564982	2.0704e-06	HOXC6	52710788-52710837
12	52687932	52696908	52710874	+	-0.744624565504937	2.074e-11	HOXC6	52710788-52710837
12	52688698	52696908	52710874	+	-0.576548032852441	2.1748e-06	HOXC6	52710788-52710837
12	52688710	52696908	52710874	+	-0.703220646590175	7.5022e-10	HOXC6	52710788-52710837
12	52690582	52696908	52710874	+	-0.688294010889292	3.2896e-09	HOXC6	52710788-52710837
12	52691160	52696908	52710874	+	-0.641699221753976	5.6964e-08	HOXC6	52710788-52710837
12	52694931	52696908	52710874	+	0.530037835676274	1.87744e-05	HOXC6	52710788-52710837
12	52695474	52696908	52710874	+	0.710429580040042	4.2012e-10	HOXC6	52710788-52710837
12	52695479	52696908	52710874	+	0.790458027007905	1.59428e-13	HOXC6	52710788-52710837
12	52695496	52696908	52710874	+	0.716939924328648	2.451e-10	HOXC6	52710788-52710837
12	52695524	52696908	52710874	+	0.617705866067858	2.399e-07	HOXC6	52710788-52710837
12	52695588	52696908	52710874	+	0.509489679780984	4.4146e-05	HOXC6	52710788-52710837
12	52695603	52696908	52710874	+	0.580669968316466	1.76776e-06	HOXC6	52710788-52710837
12	52695752	52696908	52710874	+	0.648282014211449	3.7556e-08	HOXC6	52710788-52710837
12	52695758	52696908	52710874	+	0.635177950721339	8.524e-08	HOXC6	52710788-52710837
12	52695792	52696908	52710874	+	0.567750469100864	3.3536e-06	HOXC6	52710788-52710837
12	52695866	52696908	52710874	+	0.520809621950844	2.7752e-05	HOXC6	52710788-52710837
12	52696037	52696908	52710874	+	0.616783044695315	2.5294e-07	HOXC6	52710788-52710837
12	52696590	52696908	52710874	+	-0.535205635362515	1.5008e-05	HOXC6	52710788-52710837
12	52698536	52696908	52710874	+	-0.723687651007665	1.37986e-10	HOXC6	52710788-52710837
12	52698773	52696908	52710874	+	-0.84865729490295	0	HOXC6	52710788-52710837
12	52698832	52696908	52710874	+	-0.881202128641299	0	HOXC6	52710788-52710837
12	52698955	52696908	52710874	+	-0.81045249007967	1.28786e-14	HOXC6	52710788-52710837
12	52699267	52696908	52710874	+	-0.869328493647913	0	HOXC6	52710788-52710837
12	52699368	52696908	52710874	+	-0.878987357347196	1.11022e-16	HOXC6	52710788-52710837
12	52699612	52696908	52710874	+	-0.858746808576087	0	HOXC6	52710788-52710837
12	52699651	52696908	52710874	+	-0.89202989941247	0	HOXC6	52710788-52710837
12	52700694	52696908	52710874	+	-0.824663939216832	1.66534e-15	HOXC6	52710788-52710837
12	52703300	52696908	52710874	+	-0.858992894275431	0	HOXC6	52710788-52710837
12	52707104	52696908	52710874	+	-0.705681503583623	6.167e-10	HOXC6	52710788-52710837
12	52707300	52696908	52710874	+	-0.718416438524716	2.1646e-10	HOXC6	52710788-52710837
12	52707602	52696908	52710874	+	-0.799440155033991	5.318e-14	HOXC6	52710788-52710837
12	52709695	52696908	52710874	+	-0.704820203635916	6.6064e-10	HOXC6	52710788-52710837
12	52709816	52696908	52710874	+	-0.885447106954997	0	HOXC6	52710788-52710837
12	52709833	52696908	52710874	+	-0.862130486942078	1.11022e-16	HOXC6	52710788-52710837
12	52710187	52696908	52710874	+	-0.888584699621643	1.11022e-16	HOXC6	52710788-52710837
12	52710470	52696908	52710874	+	-0.902980713033314	1.11022e-16	HOXC6	52710788-52710837
12	52710946	52696908	52710874	+	-0.858562244301578	0	HOXC6	52710788-52710837
12	52711423	52696908	52710874	+	-0.891674485240125	0	HOXC6	52710788-52710837
12	52711685	52696908	52710874	+	-0.88070995724261	0	HOXC6	52710788-52710837
12	52714438	52696908	52710874	+	-0.784982620197484	3.031e-13	HOXC6	52710788-52710837
12	52714859	52696908	52710874	+	-0.770648128210649	1.49914e-12	HOXC6	52710788-52710837
12	52716951	52696908	52710874	+	-0.607370266695377	4.2976e-07	HOXC6	52710788-52710837
12	52717258	52696908	52710874	+	-0.519702236303793	2.9062e-05	HOXC6	52710788-52710837
12	52732286	52696908	52710874	+	-0.728567473622689	9.0114e-11	HOXC6	52710788-52710837
12	52732300	52696908	52710874	+	-0.78196807038051	4.2844e-13	HOXC6	52710788-52710837
12	52732367	52696908	52710874	+	-0.750530622289212	1.1753e-11	HOXC6	52710788-52710837
12	52732520	52696908	52710874	+	-0.749853886616014	1.25532e-11	HOXC6	52710788-52710837
12	52732546	52696908	52710874	+	-0.810206404380325	1.32116e-14	HOXC6	52710788-52710837
12	52732556	52696908	52710874	+	-0.847795994955243	1.11022e-16	HOXC6	52710788-52710837
12	52732575	52696908	52710874	+	-0.792734319726845	1.21236e-13	HOXC6	52710788-52710837
12	52732772	52696908	52710874	+	-0.888461656771971	0	HOXC6	52710788-52710837
12	52732804	52696908	52710874	+	-0.748500415269618	1.43122e-11	HOXC6	52710788-52710837
12	52732843	52696908	52710874	+	-0.79070411270725	1.54766e-13	HOXC6	52710788-52710837
12	52736028	52696908	52710874	+	-0.531391307022671	1.77112e-05	HOXC6	52710788-52710837
12	52808074	52696908	52710874	+	-0.647543757113415	3.9372e-08	HOXC6	52710788-52710837
12	52808244	52696908	52710874	+	-0.678673598080532	4.78e-09	HOXC6	52710788-52710837
12	52809561	52696908	52710874	+	-0.570149804669476	2.9838e-06	HOXC6	52710788-52710837
12	52869836	52696908	52710874	+	0.578885846996216	1.93436e-06	HOXC6	52710788-52710837
12	52663492	52696908	52736081	+	0.517795072133871	3.1454e-05	HOXC4	52735581-52735630
12	52667280	52696908	52736081	+	0.629394936786736	1.20912e-07	HOXC4	52735581-52735630
12	52668065	52696908	52736081	+	0.685871604786367	2.8294e-09	HOXC4	52735581-52735630
12	52671703	52696908	52736081	+	0.684272047740626	3.183e-09	HOXC4	52735581-52735630
12	52671784	52696908	52736081	+	0.706788889230675	5.6428e-10	HOXC4	52735581-52735630
12	52671793	52696908	52736081	+	0.727706173674982	9.7218e-11	HOXC4	52735581-52735630
12	52673797	52696908	52736081	+	0.627672336891322	1.33998e-07	HOXC4	52735581-52735630
12	52674184	52696908	52736081	+	0.615183487649574	2.7712e-07	HOXC4	52735581-52735630
12	52674375	52696908	52736081	+	0.517856593558707	3.1374e-05	HOXC4	52735581-52735630
12	52675744	52696908	52736081	+	0.559875726721831	4.8902e-06	HOXC4	52735581-52735630
12	52679001	52696908	52736081	+	0.525669814512904	2.2622e-05	HOXC4	52735581-52735630
12	52679134	52696908	52736081	+	0.559176830741194	5.0542e-06	HOXC4	52735581-52735630
12	52679937	52696908	52736081	+	-0.574886954381863	2.3624e-06	HOXC4	52735581-52735630
12	52682621	52696908	52736081	+	0.599249438616998	6.6978e-07	HOXC4	52735581-52735630
12	52684785	52696908	52736081	+	0.722292288289397	1.55606e-10	HOXC4	52735581-52735630
12	52684828	52696908	52736081	+	0.710664738995355	4.1214e-10	HOXC4	52735581-52735630
12	52685032	52696908	52736081	+	0.530960657048817	1.80434e-05	HOXC4	52735581-52735630
12	52685076	52696908	52736081	+	0.67399796979298	6.6676e-09	HOXC4	52735581-52735630
12	52685158	52696908	52736081	+	0.649697006982682	3.4294e-08	HOXC4	52735581-52735630
12	52685521	52696908	52736081	+	0.576978682826294	2.1286e-06	HOXC4	52735581-52735630
12	52685735	52696908	52736081	+	0.660709342028361	1.66318e-08	HOXC4	52735581-52735630
12	52685761	52696908	52736081	+	0.740195022916731	3.1438e-11	HOXC4	52735581-52735630
12	52686628	52696908	52736081	+	-0.548740348826479	8.2022e-06	HOXC4	52735581-52735630
12	52686761	52696908	52736081	+	-0.580854532590975	1.75132e-06	HOXC4	52735581-52735630
12	52687932	52696908	52736081	+	-0.737857208772955	3.9024e-11	HOXC4	52735581-52735630
12	52688698	52696908	52736081	+	-0.554523362761081	6.2848e-06	HOXC4	52735581-52735630
12	52688710	52696908	52736081	+	-0.682303362145867	3.676e-09	HOXC4	52735581-52735630
12	52690582	52696908	52736081	+	-0.724915737619912	1.8492e-10	HOXC4	52735581-52735630
12	52691160	52696908	52736081	+	-0.679780983727583	4.4136e-09	HOXC4	52735581-52735630
12	52695474	52696908	52736081	+	0.685389975010703	2.9318e-09	HOXC4	52735581-52735630
12	52695479	52696908	52736081	+	0.792611276877172	1.23012e-13	HOXC4	52735581-52735630
12	52695496	52696908	52736081	+	0.700206096773201	9.5124e-10	HOXC4	52735581-52735630
12	52695524	52696908	52736081	+	0.587068196499431	1.27418e-06	HOXC4	52735581-52735630
12	52695588	52696908	52736081	+	0.599495524316343	6.6096e-07	HOXC4	52735581-52735630
12	52695603	52696908	52736081	+	0.562459626564951	4.3254e-06	HOXC4	52735581-52735630
12	52695752	52696908	52736081	+	0.581961918238026	1.6556e-06	HOXC4	52735581-52735630
12	52695758	52696908	52736081	+	0.604294195453567	5.0916e-07	HOXC4	52735581-52735630
12	52695792	52696908	52736081	+	0.640038143283398	6.318e-08	HOXC4	52735581-52735630
12	52696037	52696908	52736081	+	0.587314282198776	1.25806e-06	HOXC4	52735581-52735630
12	52698536	52696908	52736081	+	-0.68677422835999	2.6464e-09	HOXC4	52735581-52735630
12	52698773	52696908	52736081	+	-0.83020086745209	7.7716e-16	HOXC4	52735581-52735630
12	52698832	52696908	52736081	+	-0.843243409517364	2.2204e-16	HOXC4	52735581-52735630
12	52698955	52696908	52736081	+	-0.803254483373835	3.2862e-14	HOXC4	52735581-52735630
12	52699267	52696908	52736081	+	-0.851979451844105	0	HOXC4	52735581-52735630
12	52699368	52696908	52736081	+	-0.85659355870682	0	HOXC4	52735581-52735630
12	52699612	52696908	52736081	+	-0.78018394906026	5.2436e-13	HOXC4	52735581-52735630
12	52699651	52696908	52736081	+	-0.862561136915931	0	HOXC4	52735581-52735630
12	52700694	52696908	52736081	+	-0.820849610876988	2.9976e-15	HOXC4	52735581-52735630
12	52703300	52696908	52736081	+	-0.83555323141284	3.3306e-16	HOXC4	52735581-52735630
12	52707104	52696908	52736081	+	-0.681811190747178	3.8102e-09	HOXC4	52735581-52735630
12	52707300	52696908	52736081	+	-0.752929957857824	9.289e-12	HOXC4	52735581-52735630
12	52707602	52696908	52736081	+	-0.796179519517672	7.9714e-14	HOXC4	52735581-52735630
12	52709695	52696908	52736081	+	-0.681195976498816	3.9842e-09	HOXC4	52735581-52735630
12	52709816	52696908	52736081	+	-0.827309360484789	1.22124e-15	HOXC4	52735581-52735630
12	52709833	52696908	52736081	+	-0.81580485404042	6.2172e-15	HOXC4	52735581-52735630
12	52710187	52696908	52736081	+	-0.82146482512535	2.6646e-15	HOXC4	52735581-52735630
12	52710470	52696908	52736081	+	-0.873019779138085	0	HOXC4	52735581-52735630
12	52710946	52696908	52736081	+	-0.823310467870436	2.1094e-15	HOXC4	52735581-52735630
12	52711423	52696908	52736081	+	-0.874632788451116	0	HOXC4	52735581-52735630
12	52711685	52696908	52736081	+	-0.841643852471623	1.11022e-16	HOXC4	52735581-52735630
12	52714438	52696908	52736081	+	-0.751330400812083	1.08696e-11	HOXC4	52735581-52735630
12	52714859	52696908	52736081	+	-0.689562890276539	2.1496e-09	HOXC4	52735581-52735630
12	52716951	52696908	52736081	+	-0.547817527453936	8.5542e-06	HOXC4	52735581-52735630
12	52717258	52696908	52736081	+	-0.535574763911532	1.47678e-05	HOXC4	52735581-52735630
12	52732286	52696908	52736081	+	-0.659971084930327	1.74748e-08	HOXC4	52735581-52735630
12	52732300	52696908	52736081	+	-0.683656833492264	3.33e-09	HOXC4	52735581-52735630
12	52732367	52696908	52736081	+	-0.659724999230982	1.77646e-08	HOXC4	52735581-52735630
12	52732520	52696908	52736081	+	-0.691223968747116	1.89714e-09	HOXC4	52735581-52735630
12	52732546	52696908	52736081	+	-0.734965701805654	5.0826e-11	HOXC4	52735581-52735630
12	52732556	52696908	52736081	+	-0.777969177766157	6.7258e-13	HOXC4	52735581-52735630
12	52732575	52696908	52736081	+	-0.757974714694392	5.6146e-12	HOXC4	52735581-52735630
12	52732772	52696908	52736081	+	-0.860838537020517	1.11022e-16	HOXC4	52735581-52735630
12	52732804	52696908	52736081	+	-0.780306991909933	5.1726e-13	HOXC4	52735581-52735630
12	52732843	52696908	52736081	+	-0.809591190131963	1.44328e-14	HOXC4	52735581-52735630
12	52737093	52696908	52736081	+	-0.534344335414808	1.55826e-05	HOXC4	52735581-52735630
12	52808074	52696908	52736081	+	-0.649389399858501	3.498e-08	HOXC4	52735581-52735630
12	52808244	52696908	52736081	+	-0.629641022486081	1.19144e-07	HOXC4	52735581-52735630
12	52809561	52696908	52736081	+	-0.517795072133871	3.1454e-05	HOXC4	52735581-52735630
12	52869836	52696908	52736081	+	0.645205942969639	4.5684e-08	HOXC4	52735581-52735630
12	52667280	52696908	52710874	+	0.560613983819865	4.7222e-06	HOXC6	52708576-52708625
12	52668065	52696908	52710874	+	0.520255929127319	2.84e-05	HOXC6	52708576-52708625
12	52671703	52696908	52710874	+	0.55956811959765	4.9618e-06	HOXC6	52708576-52708625
12	52671784	52696908	52710874	+	0.513488572395337	3.754e-05	HOXC6	52708576-52708625
12	52671793	52696908	52710874	+	0.598449660094128	6.9924e-07	HOXC6	52708576-52708625
12	52673797	52696908	52710874	+	0.593097296133378	9.2988e-07	HOXC6	52708576-52708625
12	52674184	52696908	52710874	+	0.531452828447507	1.76644e-05	HOXC6	52708576-52708625
12	52679937	52696908	52710874	+	-0.613399366329324	3.0664e-07	HOXC6	52708576-52708625
12	52682621	52696908	52710874	+	0.554523362761081	6.2848e-06	HOXC6	52708576-52708625
12	52684785	52696908	52710874	+	0.588729274970008	1.169e-06	HOXC6	52708576-52708625
12	52684828	52696908	52710874	+	0.608539173767264	4.0276e-07	HOXC6	52708576-52708625
12	52685032	52696908	52710874	+	0.545848841859177	9.3528e-06	HOXC6	52708576-52708625
12	52685076	52696908	52710874	+	0.579439539819742	1.88114e-06	HOXC6	52708576-52708625
12	52685158	52696908	52710874	+	0.572918268787105	2.6044e-06	HOXC6	52708576-52708625
12	52685735	52696908	52710874	+	0.561536805192408	4.5198e-06	HOXC6	52708576-52708625
12	52685761	52696908	52710874	+	0.6393614076102	6.5892e-08	HOXC6	52708576-52708625
12	52686392	52696908	52710874	+	-0.581592789689009	1.68694e-06	HOXC6	52708576-52708625
12	52686628	52696908	52710874	+	-0.550093820172875	7.71e-06	HOXC6	52708576-52708625
12	52686761	52696908	52710874	+	-0.594881417453628	8.4608e-07	HOXC6	52708576-52708625
12	52687932	52696908	52710874	+	-0.68501030483866	3.015e-09	HOXC6	52708576-52708625
12	52688698	52696908	52710874	+	-0.560121812421176	4.8336e-06	HOXC6	52708576-52708625
12	52688710	52696908	52710874	+	-0.693992432864745	1.53762e-09	HOXC6	52708576-52708625
12	52690582	52696908	52710874	+	-0.678247342494166	6.768e-09	HOXC6	52708576-52708625
12	52691160	52696908	52710874	+	-0.616660001845643	2.5472e-07	HOXC6	52708576-52708625
12	52695474	52696908	52710874	+	0.626974483670757	1.39668e-07	HOXC6	52708576-52708625
12	52695479	52696908	52710874	+	0.704020425113046	7.0408e-10	HOXC6	52708576-52708625
12	52695496	52696908	52710874	+	0.634808822172321	8.7182e-08	HOXC6	52708576-52708625
12	52695524	52696908	52710874	+	0.569288504721769	3.1118e-06	HOXC6	52708576-52708625
12	52695752	52696908	52710874	+	0.553046848565013	6.73e-06	HOXC6	52708576-52708625
12	52695758	52696908	52710874	+	0.573718047309976	2.5034e-06	HOXC6	52708576-52708625
12	52696037	52696908	52710874	+	0.517302900735181	3.21e-05	HOXC6	52708576-52708625
12	52698536	52696908	52710874	+	-0.581601734999657	1.68618e-06	HOXC6	52708576-52708625
12	52698773	52696908	52710874	+	-0.786151527269372	2.6456e-13	HOXC6	52708576-52708625
12	52698832	52696908	52710874	+	-0.756375157648651	6.595e-12	HOXC6	52708576-52708625
12	52698955	52696908	52710874	+	-0.707957796302562	5.1354e-10	HOXC6	52708576-52708625
12	52699267	52696908	52710874	+	-0.797656033713741	6.6502e-14	HOXC6	52708576-52708625
12	52699368	52696908	52710874	+	-0.808852933033929	1.57652e-14	HOXC6	52708576-52708625
12	52699612	52696908	52710874	+	-0.803316004798671	3.264e-14	HOXC6	52708576-52708625
12	52699651	52696908	52710874	+	-0.825525239164539	1.55432e-15	HOXC6	52708576-52708625
12	52700694	52696908	52710874	+	-0.72321510966194	1.4373e-10	HOXC6	52708576-52708625
12	52703300	52696908	52710874	+	-0.773662678027623	1.08136e-12	HOXC6	52708576-52708625
12	52707104	52696908	52710874	+	-0.707158017779692	5.4776e-10	HOXC6	52708576-52708625
12	52707300	52696908	52710874	+	-0.694976775662124	1.42612e-09	HOXC6	52708576-52708625
12	52707602	52696908	52710874	+	-0.74376326555723	2.2502e-11	HOXC6	52708576-52708625
12	52708617	52696908	52710874	+	-0.576978682826294	2.1286e-06	HOXC6	52708576-52708625
12	52708755	52696908	52710874	+	-0.556984219754529	5.603e-06	HOXC6	52708576-52708625
12	52709695	52696908	52710874	+	-0.724630102433172	1.27176e-10	HOXC6	52708576-52708625
12	52709816	52696908	52710874	+	-0.862868744040112	0	HOXC6	52708576-52708625
12	52709833	52696908	52710874	+	-0.837152788458581	2.2204e-16	HOXC6	52708576-52708625
12	52710187	52696908	52710874	+	-0.86662155095512	0	HOXC6	52708576-52708625
12	52710470	52696908	52710874	+	-0.851794887569596	1.11022e-16	HOXC6	52708576-52708625
12	52710946	52696908	52710874	+	-0.825402196314867	1.55432e-15	HOXC6	52708576-52708625
12	52711423	52696908	52710874	+	-0.851561899296319	0	HOXC6	52708576-52708625
12	52711685	52696908	52710874	+	-0.840967116798425	0	HOXC6	52708576-52708625
12	52714438	52696908	52710874	+	-0.764742071426374	2.8026e-12	HOXC6	52708576-52708625
12	52714859	52696908	52710874	+	-0.808606847334584	1.63202e-14	HOXC6	52708576-52708625
12	52716951	52696908	52710874	+	-0.60392506690455	5.1956e-07	HOXC6	52708576-52708625
12	52732286	52696908	52710874	+	-0.703282168015011	7.4658e-10	HOXC6	52708576-52708625
12	52732300	52696908	52710874	+	-0.762342735857762	3.5948e-12	HOXC6	52708576-52708625
12	52732367	52696908	52710874	+	-0.722661416838414	1.50748e-10	HOXC6	52708576-52708625
12	52732520	52696908	52710874	+	-0.72709095942662	1.02612e-10	HOXC6	52708576-52708625
12	52732546	52696908	52710874	+	-0.766403149896952	2.3546e-12	HOXC6	52708576-52708625
12	52732556	52696908	52710874	+	-0.7924882340275	1.2479e-13	HOXC6	52708576-52708625
12	52732575	52696908	52710874	+	-0.7652957642499	2.6448e-12	HOXC6	52708576-52708625
12	52732772	52696908	52710874	+	-0.806207511765972	2.2204e-14	HOXC6	52708576-52708625
12	52732804	52696908	52710874	+	-0.620351287335815	2.0594e-07	HOXC6	52708576-52708625
12	52732843	52696908	52710874	+	-0.696268725583684	1.29138e-09	HOXC6	52708576-52708625
12	52736028	52696908	52710874	+	-0.59162078193731	1.00504e-06	HOXC6	52708576-52708625
12	52808074	52696908	52710874	+	-0.583561475283768	1.52594e-06	HOXC6	52708576-52708625
12	52808244	52696908	52710874	+	-0.578393675597527	1.98282e-06	HOXC6	52708576-52708625
12	52809561	52696908	52710874	+	-0.542157556369006	1.104e-05	HOXC6	52708576-52708625
12	52667280	52696908	52710874	+	0.577224768525639	2.1026e-06	HOXC6	52710284-52710333
12	52668065	52696908	52710874	+	0.544864499061798	9.7776e-06	HOXC6	52710284-52710333
12	52671703	52696908	52710874	+	0.62398105140115	1.66652e-07	HOXC6	52710284-52710333
12	52671784	52696908	52710874	+	0.537851056630472	1.33636e-05	HOXC6	52710284-52710333
12	52671793	52696908	52710874	+	0.624596265649512	1.60736e-07	HOXC6	52710284-52710333
12	52673797	52696908	52710874	+	0.544064720538928	1.01358e-05	HOXC6	52710284-52710333
12	52674184	52696908	52710874	+	0.507520994186225	4.7778e-05	HOXC6	52710284-52710333
12	52675744	52696908	52710874	+	0.584115168107293	1.48332e-06	HOXC6	52710284-52710333
12	52679001	52696908	52710874	+	0.513365529545664	3.7728e-05	HOXC6	52710284-52710333
12	52679937	52696908	52710874	+	-0.683472269217755	3.3754e-09	HOXC6	52710284-52710333
12	52682621	52696908	52710874	+	0.597465317296749	7.3716e-07	HOXC6	52710284-52710333
12	52684785	52696908	52710874	+	0.605340059675782	4.8074e-07	HOXC6	52710284-52710333
12	52684828	52696908	52710874	+	0.606878095296687	4.4162e-07	HOXC6	52710284-52710333
12	52685032	52696908	52710874	+	0.548186656002953	8.4118e-06	HOXC6	52710284-52710333
12	52685076	52696908	52710874	+	0.623365837152788	1.72774e-07	HOXC6	52710284-52710333
12	52685158	52696908	52710874	+	0.593220338983051	9.2386e-07	HOXC6	52710284-52710333
12	52685521	52696908	52710874	+	0.520686579101172	2.7896e-05	HOXC6	52710284-52710333
12	52685735	52696908	52710874	+	0.545602756159833	9.4574e-06	HOXC6	52710284-52710333
12	52685761	52696908	52710874	+	0.644898335845458	4.6582e-08	HOXC6	52710284-52710333
12	52686392	52696908	52710874	+	-0.605832231074472	4.6788e-07	HOXC6	52710284-52710333
12	52686761	52696908	52710874	+	-0.548740348826479	8.2022e-06	HOXC6	52710284-52710333
12	52687932	52696908	52710874	+	-0.714356024485527	3.041e-10	HOXC6	52710284-52710333
12	52688698	52696908	52710874	+	-0.608108523793411	4.1252e-07	HOXC6	52710284-52710333
12	52688710	52696908	52710874	+	-0.691039404472608	1.92374e-09	HOXC6	52710284-52710333
12	52690582	52696908	52710874	+	-0.683886440238527	4.5302e-09	HOXC6	52710284-52710333
12	52691160	52696908	52710874	+	-0.606755052447015	4.4464e-07	HOXC6	52710284-52710333
12	52695474	52696908	52710874	+	0.695756494537591	1.34328e-09	HOXC6	52710284-52710333
12	52695479	52696908	52710874	+	0.778092220615829	6.6314e-13	HOXC6	52710284-52710333
12	52695496	52696908	52710874	+	0.689439847426866	2.1696e-09	HOXC6	52710284-52710333
12	52695524	52696908	52710874	+	0.619859115937125	2.119e-07	HOXC6	52710284-52710333
12	52695603	52696908	52710874	+	0.560737026669538	4.6948e-06	HOXC6	52710284-52710333
12	52695752	52696908	52710874	+	0.630809929557969	1.11074e-07	HOXC6	52710284-52710333
12	52695758	52696908	52710874	+	0.629825586760589	1.17834e-07	HOXC6	52710284-52710333
12	52695792	52696908	52710874	+	0.522224614722077	2.6158e-05	HOXC6	52710284-52710333
12	52695866	52696908	52710874	+	0.525854378787413	2.2446e-05	HOXC6	52710284-52710333
12	52696037	52696908	52710874	+	0.586022332277216	1.34488e-06	HOXC6	52710284-52710333
12	52698536	52696908	52710874	+	-0.674746604813956	6.3242e-09	HOXC6	52710284-52710333
12	52698773	52696908	52710874	+	-0.842320588144821	0	HOXC6	52710284-52710333
12	52698832	52696908	52710874	+	-0.837275831308253	3.3306e-16	HOXC6	52710284-52710333
12	52698955	52696908	52710874	+	-0.763573164354486	3.165e-12	HOXC6	52710284-52710333
12	52699267	52696908	52710874	+	-0.849641637700329	1.11022e-16	HOXC6	52710284-52710333
12	52699368	52696908	52710874	+	-0.850318373373527	1.11022e-16	HOXC6	52710284-52710333
12	52699612	52696908	52710874	+	-0.81045249007967	1.28786e-14	HOXC6	52710284-52710333
12	52699651	52696908	52710874	+	-0.852963794641484	1.11022e-16	HOXC6	52710284-52710333
12	52700694	52696908	52710874	+	-0.784428927373958	3.2296e-13	HOXC6	52710284-52710333
12	52703300	52696908	52710874	+	-0.790396505583069	1.6065e-13	HOXC6	52710284-52710333
12	52707104	52696908	52710874	+	-0.694669168537943	1.46012e-09	HOXC6	52710284-52710333
12	52707300	52696908	52710874	+	-0.701990218093451	8.2684e-10	HOXC6	52710284-52710333
12	52707602	52696908	52710874	+	-0.767202928419822	2.1642e-12	HOXC6	52710284-52710333
12	52709695	52696908	52710874	+	-0.660463256329017	1.69084e-08	HOXC6	52710284-52710333
12	52709816	52696908	52710874	+	-0.833153895844228	4.4408e-16	HOXC6	52710284-52710333
12	52709833	52696908	52710874	+	-0.817219846811652	5.218e-15	HOXC6	52710284-52710333
12	52710187	52696908	52710874	+	-0.858746808576087	0	HOXC6	52710284-52710333
12	52710470	52696908	52710874	+	-0.857577901504199	0	HOXC6	52710284-52710333
12	52710946	52696908	52710874	+	-0.820849610876988	2.9976e-15	HOXC6	52710284-52710333
12	52711423	52696908	52710874	+	-0.845009766776357	2.2204e-16	HOXC6	52710284-52710333
12	52711685	52696908	52710874	+	-0.853825094589191	0	HOXC6	52710284-52710333
12	52714438	52696908	52710874	+	-0.737118951674921	4.176e-11	HOXC6	52710284-52710333
12	52714859	52696908	52710874	+	-0.731151373465809	7.1648e-11	HOXC6	52710284-52710333
12	52716951	52696908	52710874	+	-0.610569380786859	3.596e-07	HOXC6	52710284-52710333
12	52717258	52696908	52710874	+	-0.538466270878834	1.3006e-05	HOXC6	52710284-52710333
12	52730314	52696908	52710874	+	-0.511827493924759	4.0164e-05	HOXC6	52710284-52710333
12	52732286	52696908	52710874	+	-0.706296717831985	5.8704e-10	HOXC6	52710284-52710333
12	52732300	52696908	52710874	+	-0.757113414746686	6.1238e-12	HOXC6	52710284-52710333
12	52732367	52696908	52710874	+	-0.716078624380941	2.6344e-10	HOXC6	52710284-52710333
12	52732520	52696908	52710874	+	-0.710049524746993	4.3336e-10	HOXC6	52710284-52710333
12	52732546	52696908	52710874	+	-0.759451228890461	4.8342e-12	HOXC6	52710284-52710333
12	52732556	52696908	52710874	+	-0.808237718785567	1.73194e-14	HOXC6	52710284-52710333
12	52732575	52696908	52710874	+	-0.730228552093266	7.7786e-11	HOXC6	52710284-52710333
12	52732772	52696908	52710874	+	-0.855055523085915	0	HOXC6	52710284-52710333
12	52732804	52696908	52710874	+	-0.704574117936571	6.7372e-10	HOXC6	52710284-52710333
12	52732843	52696908	52710874	+	-0.763080992955797	3.3308e-12	HOXC6	52710284-52710333
12	52736028	52696908	52710874	+	-0.547325356055246	8.7478e-06	HOXC6	52710284-52710333
12	52808074	52696908	52710874	+	-0.587068196499431	1.27418e-06	HOXC6	52710284-52710333
12	52808244	52696908	52710874	+	-0.640099664708235	6.294e-08	HOXC6	52710284-52710333
12	52809561	52696908	52710874	+	-0.585776246577871	1.36204e-06	HOXC6	52710284-52710333
12	54840706	54884552	54902002	-	-0.506044479990157	5.068e-05	RNF41	54884835-54884884
12	60185522	60388307	60938890	-	0.609954166538497	3.722e-07	FAM19A2	60388905-60388954
12	60201543	60388307	60938890	-	0.558952905349288	5.108e-06	FAM19A2	60388905-60388954
12	60247522	60388307	60938890	-	0.596234888800025	7.8728e-07	FAM19A2	60388905-60388954
12	60620484	60388307	60938890	-	0.603186809806515	5.4096e-07	FAM19A2	60388905-60388954
12	60758182	60388307	60938890	-	0.618444123165892	2.2994e-07	FAM19A2	60388905-60388954
12	60832450	60388307	60938890	-	0.572856747362269	2.6122e-06	FAM19A2	60388905-60388954
12	77718689	77781903	78368973	+	0.64729767141407	3.9996e-08	SYT1	78368772-78368821
12	77725736	77781903	78368973	+	0.686486819034729	2.7034e-09	SYT1	78368772-78368821
12	77833337	77781903	78368973	+	0.632594050878218	9.974e-08	SYT1	78368772-78368821
12	77963678	77781903	78368973	+	0.674613184041342	6.384e-09	SYT1	78368772-78368821
12	77981953	77781903	78368973	+	0.552985327140177	6.7492e-06	SYT1	78368772-78368821
12	78146319	77781903	78368973	+	0.555077055584607	6.125e-06	SYT1	78368772-78368821
12	81755532	81605064	82052196	+	0.574834274180916	2.3686e-06	TMTC2	82051452-82051501
12	99740727	99712715	100046539	+	0.508013165584915	4.6844e-05	ANO4	100046124-100046173
12	103222113	103221678	103223112	+	-0.516380079362638	3.3346e-05	EID3	103222714-103222763
12	107239374	107480423	107487289	+	-0.543757113414747	1.02768e-05	ISCU	107486793-107486821:107486822-107486842
12	109471247	109550028	109612000	-	-0.52007136485281	2.862e-05	HVCN1	109571013-109571062
12	110492417	110374400	110521863	-	-0.52880740717955	1.97916e-05	ATXN2	110374723-110374772
12	113317426	113276117	113330630	-	-0.515457257990095	3.4634e-05	TBX5	113288510-113288559
12	113318295	113276117	113330630	-	-0.58934448921837	1.13216e-06	TBX5	113288510-113288559
12	113318333	113276117	113330630	-	-0.570395890368821	2.948e-06	TBX5	113288510-113288559
12	113318584	113276117	113330630	-	-0.589529053492879	1.12132e-06	TBX5	113288510-113288559
12	113319096	113276117	113330630	-	-0.551508812944108	7.225e-06	TBX5	113288510-113288559
12	113322270	113276117	113330630	-	-0.579931711218432	1.835e-06	TBX5	113288510-113288559
12	113322742	113276117	113330630	-	-0.729797902119413	8.0818e-11	TBX5	113288510-113288559
12	113322950	113276117	113330630	-	-0.6801501122766	4.2976e-09	TBX5	113288510-113288559
12	113323001	113276117	113330630	-	-0.668522562982559	9.7716e-09	TBX5	113288510-113288559
12	113323155	113276117	113330630	-	-0.68857854747916	2.314e-09	TBX5	113288510-113288559
12	113323208	113276117	113330630	-	-0.535082592512843	1.5089e-05	TBX5	113288510-113288559
12	113323859	113276117	113330630	-	-0.540373435048756	1.1953e-05	TBX5	113288510-113288559
12	113325237	113276117	113330630	-	-0.591005567688948	1.03802e-06	TBX5	113288510-113288559
12	113325325	113276117	113330630	-	-0.564529277025107	3.9176e-06	TBX5	113288510-113288559
12	113325585	113276117	113330630	-	-0.641616807987668	5.726e-08	TBX5	113288510-113288559
12	113325919	113276117	113330630	-	-0.655910670891138	2.288e-08	TBX5	113288510-113288559
12	113326054	113276117	113330630	-	-0.581162139715156	1.72422e-06	TBX5	113288510-113288559
12	113326091	113276117	113330630	-	-0.600910517087576	6.1228e-07	TBX5	113288510-113288559
12	113326175	113276117	113330630	-	-0.531022178473653	1.79956e-05	TBX5	113288510-113288559
12	113326253	113276117	113330630	-	-0.585653203728198	1.37068e-06	TBX5	113288510-113288559
12	113326263	113276117	113330630	-	-0.630502322433788	1.13146e-07	TBX5	113288510-113288559
12	113326363	113276117	113330630	-	-0.552185548617306	7.0032e-06	TBX5	113288510-113288559
12	113329563	113276117	113330630	-	-0.682118797871359	3.7258e-09	TBX5	113288510-113288559
12	113329606	113276117	113330630	-	-0.638623150512166	6.8974e-08	TBX5	113288510-113288559
12	113330251	113276117	113330630	-	-0.520255929127319	2.84e-05	TBX5	113288510-113288559
12	113330545	113276117	113330630	-	-0.576794118551786	2.1484e-06	TBX5	113288510-113288559
12	113330696	113276117	113330630	-	-0.561668486769912	4.4916e-06	TBX5	113288510-113288559
12	113330704	113276117	113330630	-	-0.540250392199083	1.20184e-05	TBX5	113288510-113288559
12	113330730	113276117	113330630	-	-0.512811836722138	3.859e-05	TBX5	113288510-113288559
12	113330795	113276117	113330630	-	-0.543018856316712	1.06228e-05	TBX5	113288510-113288559
12	113333438	113276117	113330630	-	-0.67449014119167	6.4398e-09	TBX5	113288510-113288559
12	113335878	113276117	113330630	-	-0.614937401950229	2.8102e-07	TBX5	113288510-113288559
12	113363941	113276117	113330630	-	0.582146482512535	1.64012e-06	TBX5	113288510-113288559
12	113364230	113276117	113330630	-	0.53366759974161	1.60484e-05	TBX5	113288510-113288559
12	113366227	113276117	113330630	-	0.58934448921837	1.13216e-06	TBX5	113288510-113288559
12	113587096	113592441	113606352	-	0.543018856316712	1.06228e-05	TBX3	113592775-113592824
12	113587109	113592441	113606352	-	0.521670921898551	2.6772e-05	TBX3	113592775-113592824
12	113591315	113592441	113606352	-	-0.728628995047525	8.9626e-11	TBX3	113592775-113592824
12	113591598	113592441	113606352	-	-0.753237564982005	9.0114e-12	TBX3	113592775-113592824
12	113591923	113592441	113606352	-	-0.716632317204466	2.515e-10	TBX3	113592775-113592824
12	113592308	113592441	113606352	-	-0.710849303269864	4.0596e-10	TBX3	113592775-113592824
12	113592665	113592441	113606352	-	-0.73195115198868	6.6702e-11	TBX3	113592775-113592824
12	113593835	113592441	113606352	-	-0.555630748408133	5.969e-06	TBX3	113592775-113592824
12	113593887	113592441	113606352	-	-0.528130671506352	2.0372e-05	TBX3	113592775-113592824
12	113594113	113592441	113606352	-	-0.508013165584915	4.6844e-05	TBX3	113592775-113592824
12	113595940	113592441	113606352	-	-0.583622996708604	1.52116e-06	TBX3	113592775-113592824
12	113601734	113592441	113606352	-	-0.535697806761205	1.46886e-05	TBX3	113592775-113592824
12	113603160	113592441	113606352	-	-0.655295456642776	2.3826e-08	TBX3	113592775-113592824
12	113603189	113592441	113606352	-	-0.653572856747362	2.6672e-08	TBX3	113592775-113592824
12	113607634	113592441	113606352	-	0.520317450552155	2.8328e-05	TBX3	113592775-113592824
12	113609932	113592441	113606352	-	0.639915100433726	6.3666e-08	TBX3	113592775-113592824
12	113618727	113592441	113606352	-	0.593589467532068	9.0602e-07	TBX3	113592775-113592824
12	113618757	113592441	113606352	-	0.56572026208127	3.6996e-06	TBX3	113592775-113592824
12	113618774	113592441	113606352	-	0.565658740656434	3.7106e-06	TBX3	113592775-113592824
12	113619269	113592441	113606352	-	0.672090805623058	7.624e-09	TBX3	113592775-113592824
12	113619287	113592441	113606352	-	0.552985327140177	6.7492e-06	TBX3	113592775-113592824
12	113619301	113592441	113606352	-	0.610323295087514	3.6458e-07	TBX3	113592775-113592824
12	113619333	113592441	113606352	-	0.600479867113722	6.2672e-07	TBX3	113592775-113592824
12	113619339	113592441	113606352	-	0.605955273924144	4.6472e-07	TBX3	113592775-113592824
12	113619374	113592441	113606352	-	0.677135562459627	5.3366e-09	TBX3	113592775-113592824
12	113619386	113592441	113606352	-	0.608600695192101	4.0138e-07	TBX3	113592775-113592824
12	113619410	113592441	113606352	-	0.617192426669123	2.4708e-07	TBX3	113592775-113592824
12	113619428	113592441	113606352	-	0.582761696760897	1.58954e-06	TBX3	113592775-113592824
12	113619440	113592441	113606352	-	0.615060444799902	2.7906e-07	TBX3	113592775-113592824
12	113619459	113592441	113606352	-	0.582269525362207	1.6299e-06	TBX3	113592775-113592824
12	113619521	113592441	113606352	-	0.545541234734996	9.4838e-06	TBX3	113592775-113592824
12	113619552	113592441	113606352	-	0.671475591374696	7.9592e-09	TBX3	113592775-113592824
12	113619621	113592441	113606352	-	0.581838875388354	1.66598e-06	TBX3	113592775-113592824
12	113619665	113592441	113606352	-	0.605278538250946	4.8236e-07	TBX3	113592775-113592824
12	113619716	113592441	113606352	-	0.585222553754345	1.4014e-06	TBX3	113592775-113592824
12	113619751	113592441	113606352	-	0.578332154172691	1.98896e-06	TBX3	113592775-113592824
12	113619943	113592441	113606352	-	0.510474022578363	4.2428e-05	TBX3	113592775-113592824
12	113619959	113592441	113606352	-	0.558460733950598	5.2278e-06	TBX3	113592775-113592824
12	113619989	113592441	113606352	-	0.532191085545541	1.71096e-05	TBX3	113592775-113592824
12	113620047	113592441	113606352	-	0.517548986434526	3.1776e-05	TBX3	113592775-113592824
12	113621911	113592441	113606352	-	0.684456612015134	3.1402e-09	TBX3	113592775-113592824
12	113622092	113592441	113606352	-	0.664339106093697	1.30162e-08	TBX3	113592775-113592824
12	113622158	113592441	113606352	-	0.661016949152542	1.62918e-08	TBX3	113592775-113592824
12	113622376	113592441	113606352	-	0.645636592943493	4.4454e-08	TBX3	113592775-113592824
12	113622441	113592441	113606352	-	0.607616352394721	4.2394e-07	TBX3	113592775-113592824
12	113622828	113592441	113606352	-	0.624042572825987	1.66052e-07	TBX3	113592775-113592824
12	113623149	113592441	113606352	-	0.597526838721585	7.3474e-07	TBX3	113592775-113592824
12	113658096	113592441	113606352	-	0.659663477806146	1.78378e-08	TBX3	113592775-113592824
12	118256747	118100977	118116934	+	-0.527576978682826	2.086e-05	HSPB8	118116751-118116800
12	119894340	120132046	120156292	+	-0.54031191362392	1.19856e-05	P2RX4	120155931-120155980
12	120840439	120811028	120840154	+	0.62447322279984	1.61904e-07	PSMD9	120839844-120839893
12	120841164	120811028	120840154	+	0.647236149989234	4.0152e-08	PSMD9	120839844-120839893
12	120841235	120811028	120840154	+	0.53545172106186	1.48476e-05	PSMD9	120839844-120839893
12	122016169	121979491	122025705	-	-0.695222861361469	1.39948e-09	ABCB9	121979605-121979654
12	122016169	121979491	122025705	-	-0.768556399766219	1.87494e-12	ABCB9	121979521-121979570
12	130541744	130761587	130850235	+	0.578762804146544	1.94636e-06	SFRS8	130849952-130849986:130849987-130850001
13	21323573	21143874	21174186	+	0.580731489741302	1.76226e-06	FGF9	21173998-21174047
13	22796364	22653090	22797304	+	0.555753791257806	5.9348e-06	SGCG	22796982-22797031
13	22796556	22653090	22797304	+	0.655664585191793	2.3254e-08	SGCG	22796982-22797031
13	23020685	22653090	22797304	+	0.548432741702298	8.318e-06	SGCG	22796982-22797031
13	22936285	23042722	23148232	+	-0.620822246562811	2.004e-07	TNFRSF19	23147852-23147901
13	23020685	23042722	23148232	+	-0.712079731766588	3.67e-10	TNFRSF19	23147852-23147901
13	23023993	23042722	23148232	+	-0.566027869205451	3.645e-06	TNFRSF19	23147852-23147901
13	23047342	23042722	23148232	+	-0.553209160746487	6.6798e-06	TNFRSF19	23147852-23147901
13	23050135	23042722	23148232	+	-0.691962225845151	1.79416e-09	TNFRSF19	23147852-23147901
13	23050248	23042722	23148232	+	-0.740318065766403	3.108e-11	TNFRSF19	23147852-23147901
13	23058693	23042722	23148232	+	-0.678119905257006	4.9736e-09	TNFRSF19	23147852-23147901
13	23087786	23042722	23148232	+	-0.628656679688702	1.26366e-07	TNFRSF19	23147852-23147901
13	23109975	23042722	23148232	+	-0.640099664708235	6.294e-08	TNFRSF19	23147852-23147901
13	23143022	23042722	23148232	+	-0.648282014211449	3.7556e-08	TNFRSF19	23147852-23147901
13	33629213	33290205	33438695	+	0.567811990525701	3.3436e-06	RFC3	33438348-33438397
13	35525609	35243477	35603443	-	0.684825740564151	3.0562e-09	DCLK1	35243817-35243866
13	35600658	35243477	35603443	-	0.582638653911225	1.59954e-06	DCLK1	35243817-35243866
13	35624031	35243477	35603443	-	0.608416130917592	4.0552e-07	DCLK1	35243817-35243866
13	35683834	35243477	35603443	-	0.63013319388477	1.15682e-07	DCLK1	35243817-35243866
13	42495565	42495361	42581306	+	-0.511642929650251	4.0466e-05	DNAJC15	42581232-42581281
13	43845611	43845977	43869850	+	-0.52394721461749	2.433e-05	SERP2	43869663-43869712
13	43846413	43845977	43869850	+	-0.511950536774432	3.9964e-05	SERP2	43869663-43869712
13	105827019	105940096	105985338	-	-0.561721369466917	4.4802e-06	EFNB2	105940388-105940437
13	110320933	110328887	110365417	-	-0.511089236826725	4.1384e-05	ANKRD10	110329278-110329327
13	110320976	110328887	110365417	-	-0.558460733950598	5.2278e-06	ANKRD10	110329278-110329327
13	110795494	110771015	110794595	+	-0.512442708173121	3.9174e-05	C13ORF16	110793154-110793203
13	112748982	112825113	112851844	+	0.577286289950475	2.096e-06	F10	112851631-112851680
13	113116182	112879926	112910984	-	-0.571072626042019	2.8518e-06	PCID2	112880193-112880242
13	113155877	112879926	112910984	-	-0.510166415454182	4.2958e-05	PCID2	112880193-112880242
13	113156472	112879926	112910984	-	-0.519640714878957	2.9138e-05	PCID2	112880193-112880242
13	113151453	113124260	113155840	-	-0.548740348826479	8.2022e-06	ADPRHL1	113124463-113124512
[truncated: 888 more rows]
